# Supplementary material for: Genetic regulatory axis between AGR2 and ESR1 promotes breast cancer progression
Source: PLoS One. 2026 Jul 1;21(7):e0351873. doi: 10.1371/journal.pone.0351873 (PMC13322506; doi:10.1371/journal.pone.0351873)
Supplement: S1 Table — (XLSX) [file pone.0351873.s001.xlsx]

## Sheet: EdgeR_SigGeneResults_AGR2_KO1_N
gene name	LogFC (inverse)	logFC	logCPM	PValue	FDR	diffexpressed	sig	description	entrez	ensembl
ENSG00000236986	-8.84963	8.84963	1.22319	1.43002e-34	1.90571e-30	DOWN	TRUE	NA	NA	NA
LUM	-7.84751	7.84751	1.75163	1.68483e-34	1.90571e-30	DOWN	TRUE	lumican	4060	ENSG00000139329
THBS2	6.22603	-6.22603	3.12484	1.3971e-31	1.0535e-27	UP	TRUE	thrombospondin 2	7058	ENSG00000186340
PCSK1N	6.26647	-6.26647	2.79562	3.04632e-31	1.72285e-27	UP	TRUE	proprotein convertase subtilisin/kexin type 1 inhibitor	27344	ENSG00000102109
ALPP	-5.67029	5.67029	5.46623	2.35495e-29	1.06547e-25	DOWN	TRUE	alkaline phosphatase, placental	250	ENSG00000163283
GRAMD1B	5.6893	-5.6893	3.01765	4.34729e-28	1.63907e-24	UP	TRUE	GRAM domain containing 1B	57476	ENSG00000023171
HTR1F	-6.04014	6.04014	1.35872	7.76381e-27	2.20307e-23	DOWN	TRUE	5-hydroxytryptamine receptor 1F	3355	ENSG00000179097
POF1B	-5.91406	5.91406	1.55353	7.79088e-27	2.20307e-23	DOWN	TRUE	POF1B actin binding protein	79983	ENSG00000124429
RASSF9	-6.58371	6.58371	0.720362	2.0211e-26	5.08016e-23	DOWN	TRUE	Ras association domain family member 9	9182	ENSG00000198774
TIE1	5.30099	-5.30099	3.83493	2.69257e-26	6.09113e-23	UP	TRUE	tyrosine kinase with immunoglobulin like and EGF like domains 1	7075	ENSG00000066056
NGFR	5.16673	-5.16673	5.13904	8.66532e-26	1.78206e-22	UP	TRUE	nerve growth factor receptor	4804	ENSG00000064300
MUC5B	-5.16515	5.16515	4.34976	1.48062e-25	2.79121e-22	DOWN	TRUE	mucin 5B, oligomeric mucus/gel-forming	727897	ENSG00000117983
MMP9	5.12551	-5.12551	3.43462	6.21286e-25	1.08113e-21	UP	TRUE	matrix metallopeptidase 9	4318	ENSG00000100985
CSF3	4.94233	-4.94233	7.1062	1.81354e-24	2.93042e-21	UP	TRUE	colony stimulating factor 3	1440	ENSG00000108342
IGFL2-AS1	-5.03483	5.03483	3.2675	3.65802e-24	5.51678e-21	DOWN	TRUE	IGFL2 antisense RNA 1	645553	ENSG00000268621
CDH7	-5.23044	5.23044	1.87857	6.00596e-24	8.49168e-21	DOWN	TRUE	cadherin 7	1005	ENSG00000081138
IGF2	-4.90774	4.90774	3.68774	1.53181e-23	2.03839e-20	DOWN	TRUE	insulin like growth factor 2	3481	ENSG00000167244
POTED	-6.57117	6.57117	-0.073648	1.66246e-23	2.08935e-20	DOWN	TRUE	POTE ankyrin domain family member D	317754	ENSG00000166351
FKBP10	-4.87842	4.87842	3.23138	3.62056e-23	4.31075e-20	DOWN	TRUE	FKBP prolyl isomerase 10	60681	ENSG00000141756
DMD	-4.77832	4.77832	4.00576	7.5307e-23	8.51798e-20	DOWN	TRUE	dystrophin	1756	ENSG00000198947
IFI27	4.94306	-4.94306	2.27004	8.60583e-23	9.27053e-20	UP	TRUE	interferon alpha inducible protein 27	3429	ENSG00000165949
OLR1	-4.75066	4.75066	3.99115	1.25802e-22	1.29358e-19	DOWN	TRUE	oxidized low density lipoprotein receptor 1	4973	ENSG00000173391
FBXL16	5.69227	-5.69227	0.214005	2.56491e-22	2.52276e-19	UP	TRUE	F-box and leucine rich repeat protein 16	146330	ENSG00000127585
NTF3	-10.8252	10.8252	-0.929083	5.70669e-22	5.37903e-19	DOWN	TRUE	neurotrophin 3	4908	ENSG00000185652
SMN2	-4.81494	4.81494	2.03433	8.99343e-22	8.13798e-19	DOWN	TRUE	survival of motor neuron 2, centromeric	6607	ENSG00000205571
LINC01435	-10.7757	10.7757	-0.977481	1.23237e-21	1.04274e-18	DOWN	TRUE	long intergenic non-protein coding RNA 1435	103695365	ENSG00000229981
MAGEB2	-4.68836	4.68836	2.72717	1.24454e-21	1.04274e-18	DOWN	TRUE	MAGE family member B2	4113	ENSG00000099399
IL1A	4.52826	-4.52826	4.97585	2.22812e-21	1.80017e-18	UP	TRUE	interleukin 1 alpha	3552	ENSG00000115008
ENSG00000287796	-5.4166	5.4166	0.342243	3.06816e-21	2.39338e-18	DOWN	TRUE	NA	NA	NA
SLITRK4	-4.61229	4.61229	2.34708	6.91976e-21	5.21796e-18	DOWN	TRUE	SLIT and NTRK like family member 4	139065	ENSG00000179542
ARMCX2	4.41516	-4.41516	4.87479	1.34166e-20	9.79069e-18	UP	TRUE	armadillo repeat containing X-linked 2	9823	ENSG00000184867
CYP3A5	4.72262	-4.72262	1.25324	2.57409e-20	1.81972e-17	UP	TRUE	cytochrome P450 family 3 subfamily A member 5	1577	ENSG00000106258
SUSD2	-4.34129	4.34129	7.37175	2.75888e-20	1.89125e-17	DOWN	TRUE	sushi domain containing 2	56241	ENSG00000099994
ENSG00000203434	-5.16627	5.16627	0.213764	6.1546e-20	4.09498e-17	DOWN	TRUE	NA	NA	NA
CD5L	10.4434	-10.4434	-1.32496	1.75128e-19	1.13193e-16	UP	TRUE	CD5 molecule like	922	ENSG00000073754
TMEM178B	-4.39451	4.39451	2.06894	2.48941e-19	1.56432e-16	DOWN	TRUE	transmembrane protein 178B	100507421	ENSG00000261115
NETO1	-5.52493	5.52493	-0.311563	3.1144e-19	1.90416e-16	DOWN	TRUE	neuropilin and tolloid like 1	81832	ENSG00000166342
SLC6A19	-4.70062	4.70062	0.637569	4.07208e-19	2.42417e-16	DOWN	TRUE	solute carrier family 6 member 19	340024	ENSG00000174358
TMEM200A	10.3164	-10.3164	-1.44994	9.84883e-19	5.71283e-16	UP	TRUE	transmembrane protein 200A	114801	ENSG00000164484
ARHGAP30	4.28679	-4.28679	1.96967	1.21212e-18	6.85514e-16	UP	TRUE	Rho GTPase activating protein 30	257106	ENSG00000186517
RHOD	-4.25082	4.25082	2.16415	1.61445e-18	8.90782e-16	DOWN	TRUE	ras homolog family member D	29984	ENSG00000173156
EPB41L3	4.49838	-4.49838	0.805331	1.68343e-18	9.0673e-16	UP	TRUE	erythrocyte membrane protein band 4.1 like 3	23136	ENSG00000082397
GFAP	4.43381	-4.43381	1.04673	1.84363e-18	9.69923e-16	UP	TRUE	glial fibrillary acidic protein	2670	ENSG00000131095
LINC02055	-5.51764	5.51764	-0.533577	2.36137e-18	1.21407e-15	DOWN	TRUE	long intergenic non-protein coding RNA 2055	107986980	ENSG00000254101
LINC01582	4.40517	-4.40517	1.05319	2.61395e-18	1.31406e-15	UP	TRUE	long intergenic non-protein coding RNA 1582	101927332	ENSG00000259611
MEST	-4.13879	4.13879	2.84981	3.02212e-18	1.48623e-15	DOWN	TRUE	mesoderm specific transcript	4232	ENSG00000106484
MCTP2	-4.18922	4.18922	2.04337	4.81671e-18	2.31838e-15	DOWN	TRUE	multiple C2 and transmembrane domain containing 2	55784	ENSG00000140563
SMIM31	-4.12929	4.12929	2.26202	6.56434e-18	3.09372e-15	DOWN	TRUE	small integral membrane protein 31	100505989	ENSG00000248771
NTRK2	-5.01762	5.01762	-0.298994	9.20018e-18	4.24748e-15	DOWN	TRUE	neurotrophic receptor tyrosine kinase 2	4915	ENSG00000148053
SOST	4.62583	-4.62583	0.0951217	1.23854e-17	5.60366e-15	UP	TRUE	sclerostin	50964	ENSG00000167941
GNGT2	5.77963	-5.77963	-0.985756	1.78003e-17	7.89566e-15	UP	TRUE	G protein subunit gamma transducin 2	2793	ENSG00000167083
NCAM2	-3.98745	3.98745	3.13893	2.14116e-17	9.31487e-15	DOWN	TRUE	neural cell adhesion molecule 2	4685	ENSG00000154654
LRRTM4	-4.9392	4.9392	-0.373919	2.8821e-17	1.23017e-14	DOWN	TRUE	leucine rich repeat transmembrane neuronal 4	80059	ENSG00000176204
KCTD4	5.50128	-5.50128	-0.946233	5.48908e-17	2.29952e-14	UP	TRUE	potassium channel tetramerization domain containing 4	386618	ENSG00000180332
ENSG00000268460	-5.44976	5.44976	-0.851446	6.64364e-17	2.73259e-14	DOWN	TRUE	NA	NA	NA
HR	-3.89657	3.89657	2.49289	1.30891e-16	5.28754e-14	DOWN	TRUE	HR lysine demethylase and nuclear receptor corepressor	55806	ENSG00000168453
GABRE	-3.91006	3.91006	2.08219	2.01808e-16	8.00928e-14	DOWN	TRUE	gamma-aminobutyric acid type A receptor subunit epsilon	2564	ENSG00000102287
TMEM47	-4.96656	4.96656	-0.660327	2.20377e-16	8.59547e-14	DOWN	TRUE	transmembrane protein 47	83604	ENSG00000147027
UBBP4	-4.25959	4.25959	0.277139	2.27584e-16	8.72612e-14	DOWN	TRUE	ubiquitin B pseudogene 4	23666	ENSG00000263563
PTPRD	-6.14341	6.14341	-1.42779	2.63813e-16	9.94661e-14	DOWN	TRUE	protein tyrosine phosphatase receptor type D	5789	ENSG00000153707
ENSG00000286693	-4.11185	4.11185	0.696885	3.12391e-16	1.15851e-13	DOWN	TRUE	NA	NA	NA
MT-TC	-5.41933	5.41933	-1.18695	4.17198e-16	1.52223e-13	DOWN	TRUE	NA	NA	NA
ALDOC	3.76692	-3.76692	2.66975	6.85287e-16	2.46072e-13	UP	TRUE	aldolase, fructose-bisphosphate C	230	ENSG00000109107
TMEM132B	-6.07132	6.07132	-1.49673	7.38943e-16	2.61193e-13	DOWN	TRUE	transmembrane protein 132B	114795	ENSG00000139364
LUZP2	-5.09496	5.09496	-0.938122	1.06368e-15	3.70193e-13	DOWN	TRUE	leucine zipper protein 2	338645	ENSG00000187398
CXADRP1	-4.8533	4.8533	-0.767949	1.09326e-15	3.74724e-13	DOWN	TRUE	CXADR pseudogene 1	653108	ENSG00000214319
SYT15	-3.9042	3.9042	1.06934	1.38432e-15	4.67403e-13	DOWN	TRUE	synaptotagmin 15	83849	ENSG00000204176
PRKN	-4.92	4.92	-0.890523	1.92604e-15	6.29289e-13	DOWN	TRUE	parkin RBR E3 ubiquitin protein ligase	5071	ENSG00000185345
LDLRAD4	3.85688	-3.85688	1.10694	1.94664e-15	6.29289e-13	UP	TRUE	low density lipoprotein receptor class A domain containing 4	753	ENSG00000168675
DOK6	-3.76871	3.76871	1.78611	1.94723e-15	6.29289e-13	DOWN	TRUE	docking protein 6	220164	ENSG00000206052
PCSK6	-3.67056	3.67056	2.93215	2.18418e-15	6.95924e-13	DOWN	TRUE	proprotein convertase subtilisin/kexin type 6	5046	ENSG00000140479
ANKRD20A11P	-9.71872	9.71872	-2.00058	2.64767e-15	8.31885e-13	DOWN	TRUE	ankyrin repeat domain 20 family member A11, pseudogene	391267	ENSG00000215559
MUC5AC	-3.65456	3.65456	2.37029	4.52872e-15	1.40341e-12	DOWN	TRUE	mucin 5AC, oligomeric mucus/gel-forming	4586	ENSG00000215182
SEMA5A	-3.65287	3.65287	2.07018	5.84716e-15	1.78749e-12	DOWN	TRUE	semaphorin 5A	9037	ENSG00000112902
LYNX1	-3.67516	3.67516	1.8894	6.1395e-15	1.85184e-12	DOWN	TRUE	Ly6/neurotoxin 1	66004	ENSG00000180155
MDGA2	-3.7003	3.7003	1.63293	6.39698e-15	1.90411e-12	DOWN	TRUE	MAM domain containing glycosylphosphatidylinositol anchor 2	161357	ENSG00000139915
KRT79	3.97383	-3.97383	0.130238	6.72169e-15	1.97478e-12	UP	TRUE	keratin 79	338785	ENSG00000185640
ABI3	4.89173	-4.89173	-1.27812	7.50589e-15	2.1769e-12	UP	TRUE	ABI family member 3	51225	ENSG00000108798
CADM1	-3.51249	3.51249	7.06622	8.49789e-15	2.43341e-12	DOWN	TRUE	cell adhesion molecule 1	23705	ENSG00000182985
GABRA3	-3.55417	3.55417	3.36276	8.9494e-15	2.53067e-12	DOWN	TRUE	gamma-aminobutyric acid type A receptor subunit alpha3	2556	ENSG00000011677
ENSG00000265217	-3.67389	3.67389	1.56146	1.03965e-14	2.90358e-12	DOWN	TRUE	NA	NA	NA
ALOX5AP	3.55254	-3.55254	2.91239	1.09357e-14	3.01693e-12	UP	TRUE	arachidonate 5-lipoxygenase activating protein	241	ENSG00000132965
ENSG00000286284	-3.63623	3.63623	1.70636	1.23054e-14	3.3539e-12	DOWN	TRUE	NA	NA	NA
LINC01792	4.64063	-4.64063	-1.11508	1.3211e-14	3.55784e-12	UP	TRUE	long intergenic non-protein coding RNA 1792	100507140	NA
SCIN	-3.48324	3.48324	4.78612	1.45606e-14	3.87516e-12	DOWN	TRUE	scinderin	85477	ENSG00000006747
MAGEC2	3.85071	-3.85071	0.353532	1.48706e-14	3.91166e-12	UP	TRUE	MAGE family member C2	51438	ENSG00000046774
ENSG00000286099	-4.12818	4.12818	-0.311793	1.53434e-14	3.98963e-12	DOWN	TRUE	NA	NA	NA
CLIC3	-3.5699	3.5699	2.20895	1.56846e-14	4.03202e-12	DOWN	TRUE	chloride intracellular channel 3	9022	ENSG00000169583
AADAC	-3.71666	3.71666	0.97127	1.68209e-14	4.27554e-12	DOWN	TRUE	arylacetamide deacetylase	13	ENSG00000114771
ZNF287	-3.67921	3.67921	1.22631	1.72555e-14	4.33726e-12	DOWN	TRUE	zinc finger protein 287	57336	ENSG00000141040
LY6D	-4.8706	4.8706	-1.1507	2.21037e-14	5.49484e-12	DOWN	TRUE	lymphocyte antigen 6 family member D	8581	ENSG00000167656
ENSG00000222032	4.78355	-4.78355	-1.381	3.031e-14	7.45295e-12	UP	TRUE	NA	NA	NA
AMOT	-3.50186	3.50186	2.43073	3.40608e-14	8.2852e-12	DOWN	TRUE	angiomotin	154796	ENSG00000126016
TP53I11	3.56146	-3.56146	1.53101	3.78091e-14	9.09912e-12	UP	TRUE	tumor protein p53 inducible protein 11	9537	ENSG00000175274
DAPK1	-3.42537	3.42537	3.98151	4.48397e-14	1.06775e-11	DOWN	TRUE	death associated protein kinase 1	1612	ENSG00000196730
LINGO2	-3.6807	3.6807	0.725822	5.22892e-14	1.23217e-11	DOWN	TRUE	leucine rich repeat and Ig domain containing 2	158038	ENSG00000174482
IGSF1	-3.99561	3.99561	-0.358751	6.35887e-14	1.48299e-11	DOWN	TRUE	immunoglobulin superfamily member 1	3547	ENSG00000147255
PTGIR	4.18204	-4.18204	-0.75938	6.70773e-14	1.53832e-11	UP	TRUE	prostaglandin I2 receptor	5739	ENSG00000160013
GGT4P	-4.5552	4.5552	-1.04913	6.7432e-14	1.53832e-11	DOWN	TRUE	gamma-glutamyltransferase 4 pseudogene	643171	NA
TMPRSS15	-3.45706	3.45706	2.35809	6.80009e-14	1.53832e-11	DOWN	TRUE	transmembrane serine protease 15	5651	ENSG00000154646
ZNF385C	-3.69917	3.69917	0.45948	7.14013e-14	1.59925e-11	DOWN	TRUE	zinc finger protein 385C	201181	ENSG00000187595
TENM1	-3.40036	3.40036	3.13447	8.59308e-14	1.90581e-11	DOWN	TRUE	teneurin transmembrane protein 1	10178	ENSG00000009694
MIR3171HG	-3.94349	3.94349	-0.334576	9.54161e-14	2.09563e-11	DOWN	TRUE	MIR3171 host gene	728755	ENSG00000258932
ENSG00000255689	-5.69317	5.69317	-1.85592	1.01356e-13	2.20468e-11	DOWN	TRUE	NA	NA	NA
ZNF334	-3.54505	3.54505	1.04108	1.3517e-13	2.9122e-11	DOWN	TRUE	zinc finger protein 334	55713	ENSG00000198185
C5AR2	5.79685	-5.79685	-1.90818	1.39838e-13	2.98436e-11	UP	TRUE	complement C5a receptor 2	27202	ENSG00000134830
KCNS1	5.76992	-5.76992	-1.93399	1.93739e-13	4.09605e-11	UP	TRUE	potassium voltage-gated channel modifier subfamily S member 1	3787	ENSG00000124134
LGR5	-3.34016	3.34016	3.0478	2.10214e-13	4.34389e-11	DOWN	TRUE	leucine rich repeat containing G protein-coupled receptor 5	8549	ENSG00000139292
CDH8	-3.93739	3.93739	-0.489001	2.13236e-13	4.34389e-11	DOWN	TRUE	cadherin 8	1006	ENSG00000150394
IGF2-AS	-4.95653	4.95653	-1.62454	2.14755e-13	4.34389e-11	DOWN	TRUE	IGF2 antisense RNA	51214	ENSG00000099869
H19	-9.36411	9.36411	-2.33818	2.15063e-13	4.34389e-11	DOWN	TRUE	H19 imprinted maternally expressed transcript	283120	ENSG00000130600
SLITRK2	-9.36411	9.36411	-2.33818	2.15063e-13	4.34389e-11	DOWN	TRUE	SLIT and NTRK like family member 2	84631	ENSG00000185985
CALCR	-3.30685	3.30685	3.39227	2.80836e-13	5.57612e-11	DOWN	TRUE	calcitonin receptor	799	ENSG00000004948
PCDH11X	-3.98238	3.98238	-0.613362	2.81e-13	5.57612e-11	DOWN	TRUE	protocadherin 11 X-linked	27328	ENSG00000102290
MUC15	-3.972	3.972	-0.622955	3.2545e-13	6.37568e-11	DOWN	TRUE	mucin 15, cell surface associated	143662	ENSG00000169550
ENSG00000285987	-4.92531	4.92531	-1.65379	3.26929e-13	6.37568e-11	DOWN	TRUE	NA	NA	NA
COL6A3	3.30896	-3.30896	2.73643	3.59993e-13	6.96048e-11	UP	TRUE	collagen type VI alpha 3 chain	1293	ENSG00000163359
SLITRK1	-3.27482	3.27482	3.74182	3.93725e-13	7.54818e-11	DOWN	TRUE	SLIT and NTRK like family member 1	114798	ENSG00000178235
PXMP4	-3.29287	3.29287	2.89499	4.3624e-13	8.29296e-11	DOWN	TRUE	peroxisomal membrane protein 4	11264	ENSG00000101417
LINC01446	-3.51375	3.51375	0.453671	5.50337e-13	1.03748e-10	DOWN	TRUE	long intergenic non-protein coding RNA 1446	401337	ENSG00000205628
EHF	3.23493	-3.23493	4.30668	5.83161e-13	1.09027e-10	UP	TRUE	ETS homologous factor	26298	ENSG00000135373
LINC02122	4.99364	-4.99364	-1.74089	7.74171e-13	1.43552e-10	UP	TRUE	long intergenic non-protein coding RNA 2122	105379036	NA
ENSG00000287176	-5.50075	5.50075	-2.03691	1.05704e-12	1.94409e-10	DOWN	TRUE	NA	NA	NA
DRAXIN	3.30028	-3.30028	1.56853	1.06623e-12	1.94518e-10	UP	TRUE	dorsal inhibitory axon guidance protein	374946	ENSG00000162490
ENSG00000279970	-6.24689	6.24689	-2.21563	1.07555e-12	1.94649e-10	DOWN	TRUE	NA	NA	NA
SCT	-6.23131	6.23131	-2.23027	1.30847e-12	2.34923e-10	DOWN	TRUE	secretin	6343	ENSG00000070031
XAGE2	-3.19144	3.19144	3.4927	1.33355e-12	2.3754e-10	DOWN	TRUE	X antigen family member 2	9502	ENSG00000155622
TMEM52B	-4.31561	4.31561	-1.27266	1.49931e-12	2.6498e-10	DOWN	TRUE	transmembrane protein 52B	120939	ENSG00000165685
TNS1	3.18535	-3.18535	3.22934	1.59194e-12	2.7917e-10	UP	TRUE	tensin 1	7145	ENSG00000079308
ENSG00000230707	-4.78161	4.78161	-1.78791	1.88985e-12	3.27412e-10	DOWN	TRUE	NA	NA	NA
FAM183A	-9.18606	9.18606	-2.50629	1.91e-12	3.27412e-10	DOWN	TRUE	family with sequence similarity 183 member A	440585	ENSG00000186973
ENSG00000239572	-3.71835	3.71835	-0.541849	1.91046e-12	3.27412e-10	DOWN	TRUE	NA	NA	NA
LINC02582	-3.12411	3.12411	7.4482	2.16759e-12	3.68686e-10	DOWN	TRUE	long intergenic non-protein coding RNA 2582	100505817	ENSG00000261780
MEGF6	-3.12575	3.12575	5.23171	2.26489e-12	3.8236e-10	DOWN	TRUE	multiple EGF like domains 6	1953	ENSG00000162591
GYG2	-3.28467	3.28467	1.15726	2.28504e-12	3.82905e-10	DOWN	TRUE	glycogenin 2	8908	ENSG00000056998
LCP2	3.27183	-3.27183	1.18139	2.35724e-12	3.92099e-10	UP	TRUE	lymphocyte cytosolic protein 2	3937	ENSG00000043462
ENSG00000260834	-3.65435	3.65435	-0.46578	2.48271e-12	4.09955e-10	DOWN	TRUE	NA	NA	NA
ZFP3	-3.75563	3.75563	-0.656226	2.55647e-12	4.19076e-10	DOWN	TRUE	ZFP3 zinc finger protein	124961	ENSG00000180787
ZYG11A	-3.19249	3.19249	2.17297	2.59549e-12	4.22412e-10	DOWN	TRUE	zyg-11 family member A, cell cycle regulator	440590	ENSG00000203995
SERPIND1	3.16542	-3.16542	2.65205	2.68483e-12	4.33831e-10	UP	TRUE	serpin family D member 1	3053	ENSG00000099937
CDH18	-3.13698	3.13698	3.4892	2.82484e-12	4.53217e-10	DOWN	TRUE	cadherin 18	1016	ENSG00000145526
ENSG00000266976	-3.36556	3.36556	0.54793	3.02076e-12	4.81237e-10	DOWN	TRUE	NA	NA	NA
NTN1	3.29094	-3.29094	0.833429	3.20798e-12	5.07488e-10	UP	TRUE	netrin 1	9423	ENSG00000065320
AR	-3.36083	3.36083	0.543651	3.23058e-12	5.07515e-10	DOWN	TRUE	androgen receptor	367	ENSG00000169083
NKX2-1	-3.6995	3.6995	-0.631402	3.65326e-12	5.69958e-10	DOWN	TRUE	NK2 homeobox 1	7080	ENSG00000136352
SYT15B	-3.55517	3.55517	-0.214849	3.82423e-12	5.92546e-10	DOWN	TRUE	synaptotagmin 15B	102724488	ENSG00000277758
CDH12	-3.23682	3.23682	1.08081	4.72635e-12	7.27344e-10	DOWN	TRUE	cadherin 12	1010	ENSG00000154162
ANKRD30BP1	-4.71014	4.71014	-1.85431	4.76623e-12	7.28525e-10	DOWN	TRUE	ankyrin repeat domain 30B pseudogene 1	642460	ENSG00000175302
PLCB4	-3.11091	3.11091	2.71113	5.55963e-12	8.44094e-10	DOWN	TRUE	phospholipase C beta 4	5332	ENSG00000101333
ACTG2	3.29881	-3.29881	0.501343	5.7583e-12	8.68428e-10	UP	TRUE	actin gamma 2, smooth muscle	72	ENSG00000163017
SMIM44	4.63201	-4.63201	-1.77626	6.08901e-12	9.12223e-10	UP	TRUE	small integral membrane protein 44	122152363	ENSG00000284638
ENSG00000224516	-9.08805	9.08805	-2.59837	6.14343e-12	9.14319e-10	DOWN	TRUE	NA	NA	NA
SMIM24	3.81968	-3.81968	-1.09629	8.02214e-12	1.18612e-09	UP	TRUE	small integral membrane protein 24	284422	ENSG00000095932
CYP2S1	-3.08369	3.08369	2.45231	9.20304e-12	1.35189e-09	DOWN	TRUE	cytochrome P450 family 2 subfamily S member 1	29785	ENSG00000167600
ITM2A	3.28324	-3.28324	0.309476	9.3412e-12	1.36333e-09	UP	TRUE	integral membrane protein 2A	9452	ENSG00000078596
GZMA	3.26092	-3.26092	0.467145	9.69509e-12	1.40591e-09	UP	TRUE	granzyme A	3001	ENSG00000145649
RBM20	3.59517	-3.59517	-0.662227	9.86073e-12	1.42082e-09	UP	TRUE	RNA binding motif protein 20	282996	ENSG00000203867
DCAF8L1	-3.05578	3.05578	2.81459	1.06783e-11	1.52101e-09	DOWN	TRUE	DDB1 and CUL4 associated factor 8 like 1	139425	ENSG00000226372
TFF3	-3.04334	3.04334	3.26789	1.06905e-11	1.52101e-09	DOWN	TRUE	trefoil factor 3	7033	ENSG00000160180
ENSG00000286966	-3.07645	3.07645	2.21518	1.15128e-11	1.62777e-09	DOWN	TRUE	NA	NA	NA
BOLA1	-3.26848	3.26848	0.350545	1.49118e-11	2.09525e-09	DOWN	TRUE	bolA family member 1	51027	ENSG00000178096
LINC00540	-3.1407	3.1407	1.0114	1.67468e-11	2.33855e-09	DOWN	TRUE	long intergenic non-protein coding RNA 540	100506622	ENSG00000276476
CHMP1B2P	-5.27866	5.27866	-2.24408	1.7052e-11	2.36656e-09	DOWN	TRUE	charged multivesicular body protein 1B2, pseudogene	101060146	ENSG00000278530
GPX7	3.942	-3.942	-1.45652	1.90378e-11	2.62606e-09	UP	TRUE	glutathione peroxidase 7	2882	ENSG00000116157
GAL	4.73089	-4.73089	-1.98878	2.04015e-11	2.79711e-09	UP	TRUE	galanin and GMAP prepropeptide	51083	ENSG00000069482
PTPRQ	-3.43253	3.43253	-0.486413	2.19862e-11	2.99621e-09	DOWN	TRUE	protein tyrosine phosphatase receptor type Q	374462	ENSG00000139304
FLT1	-3.07644	3.07644	1.38313	2.47721e-11	3.35565e-09	DOWN	TRUE	fms related receptor tyrosine kinase 1	2321	ENSG00000102755
RBFOX3	5.38235	-5.38235	-2.30254	2.53132e-11	3.40854e-09	UP	TRUE	RNA binding fox-1 homolog 3	146713	ENSG00000167281
SEMA3F	3.01066	-3.01066	2.05071	2.79233e-11	3.73776e-09	UP	TRUE	semaphorin 3F	6405	ENSG00000001617
LINC01684	-3.17456	3.17456	0.428118	3.32064e-11	4.4188e-09	DOWN	TRUE	long intergenic non-protein coding RNA 1684	105372751	ENSG00000237484
SPANXB1	-2.89828	2.89828	7.24466	4.74619e-11	6.27885e-09	DOWN	TRUE	SPANX family member B1	728695	ENSG00000227234
FOLR1	-3.06301	3.06301	1.00732	4.89601e-11	6.4394e-09	DOWN	TRUE	folate receptor alpha	2348	ENSG00000110195
ENSG00000286995	-2.9801	2.9801	1.90446	5.13693e-11	6.71721e-09	DOWN	TRUE	NA	NA	NA
TRIM61	-2.97822	2.97822	1.90279	5.27333e-11	6.85593e-09	DOWN	TRUE	tripartite motif containing 61	391712	ENSG00000183439
TPPP	-2.97727	2.97727	1.90195	5.34293e-11	6.90673e-09	DOWN	TRUE	tubulin polymerization promoting protein	11076	ENSG00000171368
AGT	-2.99195	2.99195	1.6185	5.39941e-11	6.94008e-09	DOWN	TRUE	angiotensinogen	183	ENSG00000135744
HENMT1	-5.16202	5.16202	-2.35207	5.68531e-11	7.26628e-09	DOWN	TRUE	HEN methyltransferase 1	113802	ENSG00000162639
SYNDIG1	8.90326	-8.90326	-2.8187	5.8403e-11	7.37424e-09	UP	TRUE	synapse differentiation inducing 1	79953	ENSG00000101463
LINC02241	-3.00035	3.00035	1.41126	5.85464e-11	7.37424e-09	DOWN	TRUE	long intergenic non-protein coding RNA 2241	105374676	ENSG00000251629
HOXC10	4.89663	-4.89663	-2.22195	5.86758e-11	7.37424e-09	UP	TRUE	homeobox C10	3226	ENSG00000180818
KRT17	-2.96322	2.96322	1.94528	5.97893e-11	7.47267e-09	DOWN	TRUE	keratin 17	3872	ENSG00000128422
MAP1LC3A	-3.3094	3.3094	-0.339099	6.37257e-11	7.9209e-09	DOWN	TRUE	microtubule associated protein 1 light chain 3 alpha	84557	ENSG00000101460
OSCAR	2.99832	-2.99832	1.14126	8.05306e-11	9.95499e-09	UP	TRUE	osteoclast associated Ig-like receptor	126014	ENSG00000170909
SYNGR3	-3.08816	3.08816	0.449678	8.28137e-11	1.01816e-08	DOWN	TRUE	synaptogyrin 3	9143	ENSG00000127561
ENSG00000287774	3.03893	-3.03893	0.681201	8.40707e-11	1.02803e-08	UP	TRUE	NA	NA	NA
ENSG00000253196	-5.12689	5.12689	-2.38448	8.60531e-11	1.04661e-08	DOWN	TRUE	NA	NA	NA
ENSG00000235537	-8.82149	8.82149	-2.84704	9.91633e-11	1.19961e-08	DOWN	TRUE	NA	NA	NA
ENSG00000287693	-8.79688	8.79688	-2.86986	1.29769e-10	1.56151e-08	DOWN	TRUE	NA	NA	NA
CACNG7	-3.09678	3.09678	0.225455	1.31334e-10	1.57198e-08	DOWN	TRUE	calcium voltage-gated channel auxiliary subunit gamma 7	59284	ENSG00000105605
CPA6	3.91721	-3.91721	-1.79036	1.36062e-10	1.61999e-08	UP	TRUE	carboxypeptidase A6	57094	ENSG00000165078
DSCR8	-2.97907	2.97907	0.948812	1.4489e-10	1.71608e-08	DOWN	TRUE	Down syndrome critical region 8	84677	ENSG00000198054
MAGEA6	-2.80984	2.80984	5.13052	1.6292e-10	1.91957e-08	DOWN	TRUE	MAGE family member A6	4105	ENSG00000197172
PRRT1	-4.2146	4.2146	-2.0088	1.65287e-10	1.93736e-08	DOWN	TRUE	proline rich transmembrane protein 1	80863	ENSG00000204314
ENSG00000289850	-3.93579	3.93579	-1.62168	1.86991e-10	2.18047e-08	DOWN	TRUE	NA	NA	NA
EYA1	-3.30874	3.30874	-0.777821	2.10274e-10	2.43939e-08	DOWN	TRUE	EYA transcriptional coactivator and phosphatase 1	2138	ENSG00000104313
ZNF558	-2.81227	2.81227	3.2742	2.18055e-10	2.51676e-08	DOWN	TRUE	zinc finger protein 558	148156	ENSG00000167785
ZNF117	-3.5416	3.5416	-1.20281	2.32462e-10	2.66942e-08	DOWN	TRUE	zinc finger protein 117	51351	ENSG00000152926
KCNK5	4.51358	-4.51358	-2.19152	2.3431e-10	2.67705e-08	UP	TRUE	potassium two pore domain channel subfamily K member 5	8645	ENSG00000164626
SULF1	-3.3671	3.3671	-0.931834	2.4409e-10	2.77478e-08	DOWN	TRUE	sulfatase 1	23213	ENSG00000137573
RIBC2	-5.03512	5.03512	-2.46887	2.50108e-10	2.82149e-08	DOWN	TRUE	RIB43A domain with coiled-coils 2	26150	ENSG00000128408
LINC02942	-3.03537	3.03537	0.225927	2.50694e-10	2.82149e-08	DOWN	TRUE	long intergenic non-protein coding RNA 2942	123464520	NA
PLCE1-AS1	-2.83795	2.83795	1.88878	2.86375e-10	3.20712e-08	DOWN	TRUE	PLCE1 antisense RNA 1	100128054	ENSG00000268894
POU6F2	-3.35369	3.35369	-0.943816	2.90105e-10	3.23288e-08	DOWN	TRUE	POU class 6 homeobox 2	11281	ENSG00000106536
SPP1	2.87021	-2.87021	1.20749	3.35475e-10	3.72016e-08	UP	TRUE	secreted phosphoprotein 1	6696	ENSG00000118785
TUBB4A	-4.35151	4.35151	-2.18394	3.38731e-10	3.73488e-08	DOWN	TRUE	tubulin beta 4A class IVa	10382	ENSG00000104833
TAPBP	2.78028	-2.78028	3.13347	3.40105e-10	3.73488e-08	UP	TRUE	TAP binding protein	6892	ENSG00000231925
MAGEA3	-2.79317	2.79317	2.64496	3.46752e-10	3.78948e-08	DOWN	TRUE	MAGE family member A3	4102	ENSG00000221867
SSX1	-2.7681	2.7681	3.55262	3.60164e-10	3.91713e-08	DOWN	TRUE	SSX family member 1	6756	ENSG00000126752
CES4A	5.13037	-5.13037	-2.53892	3.88217e-10	4.20203e-08	UP	TRUE	carboxylesterase 4A	283848	ENSG00000172824
SPNS3	2.82437	-2.82437	1.5238	4.15649e-10	4.47753e-08	UP	TRUE	sphingolipid transporter 3 (putative)	201305	ENSG00000182557
GSG1	3.0498	-3.0498	-0.133432	4.25797e-10	4.55149e-08	UP	TRUE	germ cell associated 1	83445	ENSG00000111305
ABCC11	-3.22265	3.22265	-0.618945	4.26539e-10	4.55149e-08	DOWN	TRUE	ATP binding cassette subfamily C member 11	85320	ENSG00000121270
CTSW	2.73173	-2.73173	4.58379	4.63179e-10	4.91927e-08	UP	TRUE	cathepsin W	1521	ENSG00000172543
ZNF716	-3.24109	3.24109	-0.838036	5.03649e-10	5.30351e-08	DOWN	TRUE	zinc finger protein 716	441234	ENSG00000182111
GABBR2	2.80882	-2.80882	1.56191	5.04143e-10	5.30351e-08	UP	TRUE	gamma-aminobutyric acid type B receptor subunit 2	9568	ENSG00000136928
LRRC18	4.71633	-4.71633	-2.39004	5.06391e-10	5.30351e-08	UP	TRUE	leucine rich repeat containing 18	474354	ENSG00000165383
ENSG00000253642	-2.82385	2.82385	1.33491	5.17253e-10	5.3923e-08	DOWN	TRUE	NA	NA	NA
ZNF415	-2.94191	2.94191	0.320567	5.28135e-10	5.48049e-08	DOWN	TRUE	zinc finger protein 415	55786	ENSG00000170954
WBP2NL	-3.75759	3.75759	-1.62097	5.56895e-10	5.75254e-08	DOWN	TRUE	WBP2 N-terminal like	164684	ENSG00000183066
LCE2A	5.08737	-5.08737	-2.57896	6.07276e-10	6.24445e-08	UP	TRUE	late cornified envelope 2A	353139	ENSG00000187173
KRT14	-3.82572	3.82572	-1.72144	6.35179e-10	6.50182e-08	DOWN	TRUE	keratin 14	3861	ENSG00000186847
SORCS1	-4.28747	4.28747	-2.24212	7.19539e-10	7.3181e-08	DOWN	TRUE	sortilin related VPS10 domain containing receptor 1	114815	ENSG00000108018
ENSG00000287394	-2.82242	2.82242	1.04345	7.21394e-10	7.3181e-08	DOWN	TRUE	NA	NA	NA
PREX1	2.94775	-2.94775	-0.0167516	7.49499e-10	7.56927e-08	UP	TRUE	phosphatidylinositol-3,4,5-trisphosphate dependent Rac exchange factor 1	57580	ENSG00000124126
ENSG00000286133	-4.93711	4.93711	-2.55855	7.618e-10	7.62541e-08	DOWN	TRUE	NA	NA	NA
LINC00939	-4.93711	4.93711	-2.55855	7.618e-10	7.62541e-08	DOWN	TRUE	long intergenic non-protein coding RNA 939	400084	ENSG00000249267
PCDH10	-2.79098	2.79098	1.36001	8.26806e-10	8.23965e-08	DOWN	TRUE	protocadherin 10	57575	ENSG00000138650
PKNOX2	-2.93082	2.93082	0.160599	8.81242e-10	8.74362e-08	DOWN	TRUE	PBX/knotted 1 homeobox 2	63876	ENSG00000165495
FAM83H	-3.63915	3.63915	-1.58225	9.24161e-10	9.12942e-08	DOWN	TRUE	family with sequence similarity 83 member H	286077	ENSG00000180921
PCDHGA9	-3.41616	3.41616	-1.31512	1.01548e-09	9.98787e-08	DOWN	TRUE	protocadherin gamma subfamily A, 9	56107	ENSG00000261934
TMEM204	4.39127	-4.39127	-2.3046	1.05761e-09	1.03572e-07	UP	TRUE	transmembrane protein 204	79652	ENSG00000131634
TNFSF18	-2.66073	2.66073	6.64349	1.07531e-09	1.04852e-07	DOWN	TRUE	TNF superfamily member 18	8995	ENSG00000120337
ENSG00000263745	2.7761	-2.7761	1.12528	1.10152e-09	1.06946e-07	UP	TRUE	NA	NA	NA
IGFN1	-2.6556	2.6556	5.41216	1.18591e-09	1.14648e-07	DOWN	TRUE	immunoglobulin like and fibronectin type III domain containing 1	91156	ENSG00000163395
ZNF542P	-2.79521	2.79521	0.739795	1.35453e-09	1.30392e-07	DOWN	TRUE	zinc finger protein 542, pseudogene	147947	ENSG00000240225
ENSG00000287038	-3.38971	3.38971	-1.33868	1.40832e-09	1.34995e-07	DOWN	TRUE	NA	NA	NA
ENSG00000268119	-2.76653	2.76653	0.981391	1.48256e-09	1.41513e-07	DOWN	TRUE	NA	NA	NA
SNHG18	-2.93595	2.93595	-0.192515	1.50782e-09	1.43319e-07	DOWN	TRUE	small nucleolar RNA host gene 18	100505806	NA
SFTA3	-4.87494	4.87494	-2.61519	1.52259e-09	1.44117e-07	DOWN	TRUE	surfactant associated 3	253970	ENSG00000229415
CPA3	-3.11621	3.11621	-0.713188	1.55354e-09	1.46434e-07	DOWN	TRUE	carboxypeptidase A3	1359	ENSG00000163751
CARMIL2	-3.02346	3.02346	-0.501422	1.63278e-09	1.53265e-07	DOWN	TRUE	capping protein regulator and myosin 1 linker 2	146206	ENSG00000159753
KCTD15	-3.2933	3.2933	-1.23813	1.72343e-09	1.61105e-07	DOWN	TRUE	potassium channel tetramerization domain containing 15	79047	ENSG00000153885
NBPF2P	-4.18575	4.18575	-2.33409	1.90552e-09	1.77394e-07	DOWN	TRUE	NBPF member 2, pseudogene	343381	NA
LHX8	-3.57508	3.57508	-1.63965	2.01365e-09	1.86692e-07	DOWN	TRUE	LIM homeobox 8	431707	ENSG00000162624
AGBL4	-3.94326	3.94326	-2.00792	2.19571e-09	2.02741e-07	DOWN	TRUE	AGBL carboxypeptidase 4	84871	ENSG00000186094
GAPLINC	2.90089	-2.90089	-0.172305	2.21236e-09	2.03447e-07	UP	TRUE	gastric adenocarcinoma associated, positive CD44 regulator, long intergenic non-coding RNA	100505592	ENSG00000266835
THSD7B	-3.4403	3.4403	-1.50779	2.25669e-09	2.06684e-07	DOWN	TRUE	thrombospondin type 1 domain containing 7B	80731	ENSG00000144229
PPFIA2-AS1	3.75905	-3.75905	-2.11863	2.28341e-09	2.08288e-07	UP	TRUE	PPFIA2 antisense RNA 1	102724663	ENSG00000257467
ALPG	-4.83196	4.83196	-2.65423	2.44185e-09	2.20958e-07	DOWN	TRUE	alkaline phosphatase, germ cell	251	ENSG00000163286
CDH8-AS1	-4.83196	4.83196	-2.65423	2.44185e-09	2.20958e-07	DOWN	TRUE	CDH8 antisense RNA 1	119863871	NA
LINC02392	2.6122	-2.6122	3.41174	2.61259e-09	2.35466e-07	UP	TRUE	long intergenic non-protein coding RNA 2392	105369893	ENSG00000258183
STEAP4	-3.13867	3.13867	-1.06241	2.82815e-09	2.53883e-07	DOWN	TRUE	STEAP4 metalloreductase	79689	ENSG00000127954
NEBL	-2.61819	2.61819	2.61406	3.0291e-09	2.70847e-07	DOWN	TRUE	nebulette	10529	ENSG00000078114
ANKRD30B	-2.66461	2.66461	1.5106	3.13583e-09	2.79286e-07	DOWN	TRUE	ankyrin repeat domain 30B	374860	ENSG00000180777
LINC02008	-3.03219	3.03219	-0.842263	3.2425e-09	2.87654e-07	DOWN	TRUE	long intergenic non-protein coding RNA 2008	105377180	ENSG00000239440
TSTD1	-2.8339	2.8339	0.0223105	3.32369e-09	2.93705e-07	DOWN	TRUE	thiosulfate sulfurtransferase like domain containing 1	100131187	ENSG00000215845
ENSG00000222022	4.09662	-4.09662	-2.27239	3.39788e-09	2.99093e-07	UP	TRUE	NA	NA	NA
ADGRL3	-2.74176	2.74176	0.55716	3.43215e-09	3.00938e-07	DOWN	TRUE	adhesion G protein-coupled receptor L3	23284	ENSG00000150471
FGF1	2.66444	-2.66444	1.28512	3.58221e-09	3.12883e-07	UP	TRUE	fibroblast growth factor 1	2246	ENSG00000113578
TMEM45B	-2.73055	2.73055	0.582786	3.63945e-09	3.1666e-07	DOWN	TRUE	transmembrane protein 45B	120224	ENSG00000151715
ENSG00000288947	-3.02072	3.02072	-0.743848	3.81619e-09	3.30766e-07	DOWN	TRUE	NA	NA	NA
NYAP2	-2.68374	2.68374	0.949847	3.89752e-09	3.36526e-07	DOWN	TRUE	neuronal tyrosine-phosphorylated phosphoinositide-3-kinase adaptor 2	57624	ENSG00000144460
SELENBP1	-8.46331	8.46331	-3.17652	4.20377e-09	3.60219e-07	DOWN	TRUE	selenium binding protein 1	8991	ENSG00000143416
ENSG00000278381	-8.46331	8.46331	-3.17652	4.20377e-09	3.60219e-07	DOWN	TRUE	NA	NA	NA
KC6	-3.0761	3.0761	-1.04888	4.49095e-09	3.83375e-07	DOWN	TRUE	keratoconus gene 6	641516	ENSG00000267313
LINC01579	-2.82437	2.82437	-0.191591	4.55855e-09	3.87683e-07	DOWN	TRUE	long intergenic non-protein coding RNA 1579	283682	NA
PLEKHA7	-2.56408	2.56408	3.41916	4.79929e-09	4.06628e-07	DOWN	TRUE	pleckstrin homology domain containing A7	144100	ENSG00000166689
NPIPB3	-3.12017	3.12017	-1.15052	4.93203e-09	4.16315e-07	DOWN	TRUE	nuclear pore complex interacting protein family member B3	23117	ENSG00000284454
ENSG00000273108	-4.76498	4.76498	-2.71487	5.04342e-09	4.24135e-07	DOWN	TRUE	NA	NA	NA
SLC1A7	-2.74065	2.74065	0.344876	5.19896e-09	4.35596e-07	DOWN	TRUE	solute carrier family 1 member 7	6512	ENSG00000162383
RNASE6	8.4291	-8.4291	-3.26315	5.74928e-09	4.78162e-07	UP	TRUE	ribonuclease A family member k6	6039	ENSG00000169413
ENSG00000267015	8.4291	-8.4291	-3.26315	5.74928e-09	4.78162e-07	UP	TRUE	NA	NA	NA
SIRPB1	2.53637	-2.53637	3.90549	5.79758e-09	4.80413e-07	UP	TRUE	signal regulatory protein beta 1	10326	ENSG00000101307
ENSG00000276850	-2.69967	2.69967	0.502888	5.94837e-09	4.9111e-07	DOWN	TRUE	NA	NA	NA
ENSG00000289327	3.51264	-3.51264	-1.99317	6.27288e-09	5.16019e-07	UP	TRUE	NA	NA	NA
LRFN5-DT	-2.60576	2.60576	1.31179	7.03741e-09	5.76189e-07	DOWN	TRUE	LRFN5 divergent transcript	105370469	NA
CYP2C9	3.56971	-3.56971	-2.10486	7.05528e-09	5.76189e-07	UP	TRUE	cytochrome P450 family 2 subfamily C member 9	1559	ENSG00000138109
ENSG00000248783	-5.43718	5.43718	-2.96359	7.10124e-09	5.77857e-07	DOWN	TRUE	NA	NA	NA
SELP	-3.61685	3.61685	-1.90877	7.57724e-09	6.14381e-07	DOWN	TRUE	selectin P	6403	ENSG00000174175
HS3ST3B1	-2.54133	2.54133	2.57988	8.01668e-09	6.47691e-07	DOWN	TRUE	heparan sulfate-glucosamine 3-sulfotransferase 3B1	9953	ENSG00000125430
BMPR1B	-2.54908	2.54908	2.18929	8.13527e-09	6.54933e-07	DOWN	TRUE	bone morphogenetic protein receptor type 1B	658	ENSG00000138696
NPAS3	-2.94638	2.94638	-0.917075	8.5878e-09	6.88912e-07	DOWN	TRUE	neuronal PAS domain protein 3	64067	ENSG00000151322
TYMP	-2.5208	2.5208	2.80261	9.47393e-09	7.57312e-07	DOWN	TRUE	thymidine phosphorylase	1890	ENSG00000025708
CCL2	-2.48447	2.48447	8.23553	9.67892e-09	7.70974e-07	DOWN	TRUE	C-C motif chemokine ligand 2	6347	ENSG00000108691
C2CD4D-AS1	-4.0379	4.0379	-2.46669	9.81226e-09	7.78853e-07	DOWN	TRUE	C2CD4D and THEM5 antisense RNA 1	100132111	NA
GCKR	2.54451	-2.54451	1.78136	1.01168e-08	8.00217e-07	UP	TRUE	glucokinase regulator	2646	ENSG00000084734
FABP3	-4.67055	4.67055	-2.79995	1.06398e-08	8.35739e-07	DOWN	TRUE	fatty acid binding protein 3	2170	ENSG00000121769
THSD7A	-4.67055	4.67055	-2.79995	1.06398e-08	8.35739e-07	DOWN	TRUE	thrombospondin type 1 domain containing 7A	221981	ENSG00000005108
ARHGEF16	-2.51135	2.51135	2.63773	1.12403e-08	8.77157e-07	DOWN	TRUE	Rho guanine nucleotide exchange factor 16	27237	ENSG00000130762
PPP1R14C	2.51556	-2.51556	2.32396	1.12446e-08	8.77157e-07	UP	TRUE	protein phosphatase 1 regulatory inhibitor subunit 14C	81706	ENSG00000198729
CFAP46	3.02233	-3.02233	-1.17564	1.15817e-08	8.97619e-07	UP	TRUE	cilia and flagella associated protein 46	54777	ENSG00000171811
ZNF98	-2.65689	2.65689	0.372756	1.15863e-08	8.97619e-07	DOWN	TRUE	zinc finger protein 98	148198	ENSG00000197360
GOLGA6L10	-3.06502	3.06502	-1.27434	1.22824e-08	9.48304e-07	DOWN	TRUE	golgin A6 family like 10	647042	ENSG00000278662
PURPL	-2.54558	2.54558	1.5512	1.24885e-08	9.60937e-07	DOWN	TRUE	p53 upregulated regulator of p53 levels	643401	ENSG00000250337
ZNF722	-4.64594	4.64594	-2.82204	1.37131e-08	1.05159e-06	DOWN	TRUE	zinc finger protein 722	100419780	ENSG00000241149
LBP	-3.18959	3.18959	-1.51537	1.39101e-08	1.06309e-06	DOWN	TRUE	lipopolysaccharide binding protein	3929	ENSG00000129988
ENSG00000289166	-3.65319	3.65319	-2.05838	1.41528e-08	1.078e-06	DOWN	TRUE	NA	NA	NA
NOVA1-DT	-3.02184	3.02184	-1.2364	1.45647e-08	1.10565e-06	DOWN	TRUE	NOVA1 divergent transcript	102725045	ENSG00000257842
LINC01694	3.19504	-3.19504	-1.65986	1.48117e-08	1.12064e-06	UP	TRUE	long intergenic non-protein coding RNA 1694	105372840	ENSG00000233922
KIRREL3	-2.51109	2.51109	1.94723	1.48954e-08	1.12321e-06	DOWN	TRUE	kirre like nephrin family adhesion molecule 3	84623	ENSG00000149571
FGF10	-3.99844	3.99844	-2.50186	1.50299e-08	1.12896e-06	DOWN	TRUE	fibroblast growth factor 10	2255	ENSG00000070193
POU6F2-AS2	-8.33245	8.33245	-3.29537	1.50714e-08	1.12896e-06	DOWN	TRUE	POU6F2 antisense RNA 2	100689074	NA
ENSG00000290523	-3.46245	3.46245	-1.8846	1.61149e-08	1.20314e-06	DOWN	TRUE	NA	NA	NA
UNC5D	-2.6234	2.6234	0.363289	1.67838e-08	1.24896e-06	DOWN	TRUE	unc-5 netrin receptor D	137970	ENSG00000156687
FCHO1	-2.53133	2.53133	1.25809	1.70943e-08	1.26789e-06	DOWN	TRUE	FCH and mu domain containing endocytic adaptor 1	23149	ENSG00000130475
SLC16A9	-3.02986	3.02986	-1.30496	1.86138e-08	1.37608e-06	DOWN	TRUE	solute carrier family 16 member 9	220963	ENSG00000165449
ITGA11	-3.05736	3.05736	-1.36077	1.94766e-08	1.43518e-06	DOWN	TRUE	integrin subunit alpha 11	22801	ENSG00000137809
SLC5A12	-3.74888	3.74888	-2.18203	2.00311e-08	1.47125e-06	DOWN	TRUE	solute carrier family 5 member 12	159963	ENSG00000148942
DUOX1	-2.6111	2.6111	0.333626	2.04851e-08	1.49972e-06	DOWN	TRUE	dual oxidase 1	53905	ENSG00000137857
LINC00839	-3.02093	3.02093	-1.31271	2.06734e-08	1.50397e-06	DOWN	TRUE	long intergenic non-protein coding RNA 839	84856	ENSG00000185904
GLB1L3	-2.52168	2.52168	1.19053	2.06761e-08	1.50397e-06	DOWN	TRUE	galactosidase beta 1 like 3	112937	ENSG00000166105
SELENOP	-2.6903	2.6903	-0.275793	2.07466e-08	1.50426e-06	DOWN	TRUE	selenoprotein P	6414	ENSG00000250722
ENSG00000250453	-3.18954	3.18954	-1.61812	2.09166e-08	1.50996e-06	DOWN	TRUE	NA	NA	NA
CD300C	8.3198	-8.3198	-3.36398	2.09586e-08	1.50996e-06	UP	TRUE	CD300c molecule	10871	ENSG00000167850
TLL1	-4.23002	4.23002	-2.67297	2.12049e-08	1.52285e-06	DOWN	TRUE	tolloid like 1	7092	ENSG00000038295
ENSG00000226043	-2.57567	2.57567	0.598982	2.16301e-08	1.54847e-06	DOWN	TRUE	NA	NA	NA
PDE1C	-2.42256	2.42256	4.46993	2.24429e-08	1.60159e-06	DOWN	TRUE	phosphodiesterase 1C	5137	ENSG00000154678
CHRM3-AS2	-2.49309	2.49309	1.46621	2.26131e-08	1.60866e-06	DOWN	TRUE	CHRM3 antisense RNA 2	100506915	ENSG00000233355
LINC02109	-3.06831	3.06831	-1.43568	2.28524e-08	1.62059e-06	DOWN	TRUE	long intergenic non-protein coding RNA 2109	101929660	NA
ENSG00000253524	-3.95787	3.95787	-2.53791	2.31856e-08	1.63908e-06	DOWN	TRUE	NA	NA	NA
DSCR4	-3.1785	3.1785	-1.62777	2.374e-08	1.67304e-06	DOWN	TRUE	Down syndrome critical region 4	10281	ENSG00000184029
LINC02915	3.46797	-3.46797	-2.19541	2.39335e-08	1.68144e-06	UP	TRUE	long intergenic non-protein coding RNA 2915	400360	ENSG00000175746
PPP1R1C	-2.90989	2.90989	-1.1282	2.50928e-08	1.75262e-06	DOWN	TRUE	protein phosphatase 1 regulatory inhibitor subunit 1C	151242	ENSG00000150722
HIP1	-2.43444	2.43444	2.95244	2.51016e-08	1.75262e-06	DOWN	TRUE	huntingtin interacting protein 1	3092	ENSG00000127946
TCHH	-3.13755	3.13755	-1.56086	2.54647e-08	1.7725e-06	DOWN	TRUE	trichohyalin	7062	ENSG00000159450
ENSG00000258081	-2.55672	2.55672	0.502066	2.60687e-08	1.80898e-06	DOWN	TRUE	NA	NA	NA
ELMO1	-2.46906	2.46906	1.76152	2.71235e-08	1.87641e-06	DOWN	TRUE	engulfment and cell motility 1	9844	ENSG00000155849
BEND4	2.98147	-2.98147	-1.3459	2.83932e-08	1.95826e-06	UP	TRUE	BEN domain containing 4	389206	ENSG00000188848
KIRREL2	8.28145	-8.28145	-3.39919	2.92755e-08	2.00082e-06	UP	TRUE	kirre like nephrin family adhesion molecule 2	84063	ENSG00000126259
NPFFR2	-8.26229	8.26229	-3.35872	2.92755e-08	2.00082e-06	DOWN	TRUE	neuropeptide FF receptor 2	10886	ENSG00000056291
CACNA1F	-8.26229	8.26229	-3.35872	2.92755e-08	2.00082e-06	DOWN	TRUE	calcium voltage-gated channel subunit alpha1 F	778	ENSG00000102001
ENSG00000249061	5.41782	-5.41782	-3.14019	2.95108e-08	2.00606e-06	UP	TRUE	NA	NA	NA
MASP1	-3.74368	3.74368	-2.4313	2.95296e-08	2.00606e-06	DOWN	TRUE	MBL associated serine protease 1	5648	ENSG00000127241
ENSG00000228160	4.71617	-4.71617	-2.92047	2.9815e-08	2.01939e-06	UP	TRUE	NA	NA	NA
HSPB8	-2.41943	2.41943	2.76238	3.11008e-08	2.10019e-06	DOWN	TRUE	heat shock protein family B (small) member 8	26353	ENSG00000152137
ENSG00000225096	-3.00082	3.00082	-1.40985	3.36959e-08	2.26865e-06	DOWN	TRUE	NA	NA	NA
DCAF8L2	-2.43564	2.43564	1.95869	3.41881e-08	2.29496e-06	DOWN	TRUE	DDB1 and CUL4 associated factor 8 like 2	347442	ENSG00000189186
ENSG00000254302	-3.38163	3.38163	-1.9558	3.44015e-08	2.30246e-06	DOWN	TRUE	NA	NA	NA
ADAMTS5	-2.48558	2.48558	1.01115	3.50622e-08	2.33976e-06	DOWN	TRUE	ADAM metallopeptidase with thrombospondin type 1 motif 5	11096	ENSG00000154736
SH2D3A	-2.52651	2.52651	0.603655	3.58187e-08	2.38321e-06	DOWN	TRUE	SH2 domain containing 3A	10045	ENSG00000125731
ENSG00000245688	4.68767	-4.68767	-2.94635	3.88302e-08	2.56847e-06	UP	TRUE	NA	NA	NA
PTCHD1	-4.54309	4.54309	-2.91396	3.88302e-08	2.56847e-06	DOWN	TRUE	patched domain containing 1	139411	ENSG00000165186
SOX21	2.71889	-2.71889	-0.740299	3.98049e-08	2.62095e-06	UP	TRUE	SRY-box transcription factor 21	11166	ENSG00000125285
CACNG6	-2.66708	2.66708	-0.458862	3.98553e-08	2.62095e-06	DOWN	TRUE	calcium voltage-gated channel auxiliary subunit gamma 6	59285	ENSG00000130433
ENSG00000232835	-8.18853	8.18853	-3.42503	4.10802e-08	2.68589e-06	DOWN	TRUE	NA	NA	NA
CRYAB	-8.18853	8.18853	-3.42503	4.10802e-08	2.68589e-06	DOWN	TRUE	crystallin alpha B	1410	ENSG00000109846
VTN	-2.95685	2.95685	-1.36822	4.36011e-08	2.84249e-06	DOWN	TRUE	vitronectin	7448	ENSG00000109072
ENSG00000250060	-2.63435	2.63435	-0.233807	4.38765e-08	2.85222e-06	DOWN	TRUE	NA	NA	NA
SPTSSB	-2.50345	2.50345	0.614265	4.45375e-08	2.8869e-06	DOWN	TRUE	serine palmitoyltransferase small subunit B	165679	ENSG00000196542
ENSG00000286456	-3.12197	3.12197	-1.67702	4.51202e-08	2.91631e-06	DOWN	TRUE	NA	NA	NA
MAL	-3.00865	3.00865	-1.48743	4.54289e-08	2.9279e-06	DOWN	TRUE	mal, T cell differentiation protein	4118	ENSG00000172005
ABTB3	-2.71906	2.71906	-0.679427	4.72339e-08	3.02929e-06	DOWN	TRUE	NA	NA	NA
GLB1L2	-2.41961	2.41961	1.73951	4.72698e-08	3.02929e-06	DOWN	TRUE	galactosidase beta 1 like 2	89944	ENSG00000149328
LINC01615	-2.36225	2.36225	3.6525	4.93532e-08	3.14629e-06	DOWN	TRUE	long intergenic non-protein coding RNA 1615	101929484	ENSG00000223485
SLC7A10	-3.64949	3.64949	-2.27014	4.93737e-08	3.14629e-06	DOWN	TRUE	solute carrier family 7 member 10	56301	ENSG00000130876
ENSG00000249199	-3.11039	3.11039	-1.68708	5.13987e-08	3.25698e-06	DOWN	TRUE	NA	NA	NA
MIR4307HG	-3.11039	3.11039	-1.68708	5.13987e-08	3.25698e-06	DOWN	TRUE	MIR4307 host gene	101927081	ENSG00000257612
ACP7	2.45905	-2.45905	0.886925	5.19315e-08	3.28155e-06	UP	TRUE	acid phosphatase 7, tartrate resistant (putative)	390928	ENSG00000183760
GPR143	-2.76955	2.76955	-1.01434	5.25197e-08	3.30947e-06	DOWN	TRUE	G protein-coupled receptor 143	4935	ENSG00000101850
STXBP6	-2.34869	2.34869	4.19467	5.52482e-08	3.47173e-06	DOWN	TRUE	syntaxin binding protein 6	29091	ENSG00000168952
EDARADD	2.98877	-2.98877	-1.5682	5.55604e-08	3.48168e-06	UP	TRUE	EDAR associated death domain	128178	ENSG00000186197
ARHGEF35	-3.1533	3.1533	-1.76029	5.61303e-08	3.50768e-06	DOWN	TRUE	Rho guanine nucleotide exchange factor 35	445328	ENSG00000213214
HAAO	-3.87315	3.87315	-2.61286	5.64103e-08	3.51546e-06	DOWN	TRUE	3-hydroxyanthranilate 3,4-dioxygenase	23498	ENSG00000162882
LRFN5	-2.76214	2.76214	-1.02067	5.72486e-08	3.5579e-06	DOWN	TRUE	leucine rich repeat and fibronectin type III domain containing 5	145581	ENSG00000165379
PIK3R6	8.20155	-8.20155	-3.47228	5.79163e-08	3.57974e-06	UP	TRUE	phosphoinositide-3-kinase regulatory subunit 6	146850	ENSG00000276231
RGS7BP	-8.15019	8.15019	-3.45937	5.79163e-08	3.57974e-06	DOWN	TRUE	regulator of G protein signaling 7 binding protein	401190	ENSG00000186479
PCDHA10	-3.63224	3.63224	-2.28536	5.93568e-08	3.64941e-06	DOWN	TRUE	protocadherin alpha 10	56139	ENSG00000250120
LCT-AS1	2.71168	-2.71168	-0.913866	5.93663e-08	3.64941e-06	UP	TRUE	LCT antisense RNA 1	100507600	ENSG00000226806
AKR1C1	2.33732	-2.33732	5.27837	5.96469e-08	3.65667e-06	UP	TRUE	aldo-keto reductase family 1 member C1	1645	ENSG00000187134
TFF1	-2.44141	2.44141	1.0396	5.98077e-08	3.65667e-06	DOWN	TRUE	trefoil factor 1	7031	ENSG00000160182
ENSG00000289089	-2.79291	2.79291	-1.10675	6.0855e-08	3.71068e-06	DOWN	TRUE	NA	NA	NA
SH3PXD2A-AS1	3.05402	-3.05402	-1.78334	6.43661e-08	3.91422e-06	UP	TRUE	SH3PXD2A antisense RNA 1	100505839	ENSG00000280693
LINC01674	-4.48877	4.48877	-2.96224	6.6409e-08	4.02763e-06	DOWN	TRUE	long intergenic non-protein coding RNA 1674	102724188	ENSG00000228159
CA8	-2.33928	2.33928	3.62661	6.75325e-08	4.08481e-06	DOWN	TRUE	carbonic anhydrase 8	767	ENSG00000178538
IRX5	-2.35912	2.35912	2.48348	6.81247e-08	4.10965e-06	DOWN	TRUE	iroquois homeobox 5	10265	ENSG00000176842
SPNS2	2.32026	-2.32026	4.92551	7.38891e-08	4.44553e-06	UP	TRUE	sphingolipid transporter 2	124976	ENSG00000183018
SP6	2.35258	-2.35258	2.29547	7.68255e-08	4.60994e-06	UP	TRUE	Sp6 transcription factor	80320	ENSG00000189120
LINC00886	-2.43198	2.43198	0.735861	7.76808e-08	4.64893e-06	DOWN	TRUE	long intergenic non-protein coding RNA 886	730091	ENSG00000240875
TSPYL5	-2.34951	2.34951	2.44516	7.79144e-08	4.6506e-06	DOWN	TRUE	TSPY like 5	85453	ENSG00000180543
SLC22A23	-2.3323	2.3323	3.10375	7.96687e-08	4.7428e-06	DOWN	TRUE	solute carrier family 22 member 23	63027	ENSG00000137266
ENSG00000263551	-2.74997	2.74997	-1.08614	8.0624e-08	4.78621e-06	DOWN	TRUE	NA	NA	NA
CNTN5	-2.36142	2.36142	1.97332	8.08209e-08	4.78621e-06	DOWN	TRUE	contactin 5	53942	ENSG00000149972
COPG2IT1	-8.1108	8.1108	-3.49456	8.20482e-08	4.8462e-06	DOWN	TRUE	COPG2 imprinted transcript 1	53844	NA
PROX1-AS1	-2.49407	2.49407	0.195362	8.3579e-08	4.92376e-06	DOWN	TRUE	PROX1 antisense RNA 1	100505832	ENSG00000230461
ENSG00000262003	2.39772	-2.39772	1.03002	8.89464e-08	5.22635e-06	UP	TRUE	NA	NA	NA
ENSG00000278897	-2.80882	2.80882	-1.28016	9.56563e-08	5.60605e-06	DOWN	TRUE	NA	NA	NA
ZNF702P	-2.32837	2.32837	2.50576	9.76704e-08	5.7093e-06	DOWN	TRUE	zinc finger protein 702, pseudogene	79986	ENSG00000242779
VENTXP2	-5.16941	5.16941	-3.20383	9.79951e-08	5.71352e-06	DOWN	TRUE	VENT homeobox pseudogene 2	100287345	ENSG00000215037
MIR210HG	-3.37255	3.37255	-2.12432	9.86685e-08	5.72328e-06	DOWN	TRUE	MIR210 host gene	100506211	ENSG00000247095
ENSG00000231412	-3.37255	3.37255	-2.12432	9.86685e-08	5.72328e-06	DOWN	TRUE	NA	NA	NA
RARRES1	-2.61094	2.61094	-0.614144	1.01095e-07	5.84905e-06	DOWN	TRUE	retinoic acid receptor responder 1	5918	ENSG00000118849
MUSK	-2.70574	2.70574	-0.91516	1.04381e-07	6.02377e-06	DOWN	TRUE	muscle associated receptor tyrosine kinase	4593	ENSG00000030304
ZDHHC22	2.62982	-2.62982	-0.816354	1.11369e-07	6.41064e-06	UP	TRUE	zinc finger DHHC-type palmitoyltransferase 22	283576	ENSG00000177108
CACNA1H	-3.78313	3.78313	-2.69196	1.12142e-07	6.42248e-06	DOWN	TRUE	calcium voltage-gated channel subunit alpha1 H	8912	ENSG00000196557
ENSG00000286546	-3.78313	3.78313	-2.69196	1.12142e-07	6.42248e-06	DOWN	TRUE	NA	NA	NA
ENSG00000235277	-4.43233	4.43233	-3.01222	1.14875e-07	6.54584e-06	DOWN	TRUE	NA	NA	NA
ENSG00000230972	-4.43233	4.43233	-3.01222	1.14875e-07	6.54584e-06	DOWN	TRUE	NA	NA	NA
NKD1	3.60564	-3.60564	-2.46644	1.16078e-07	6.59326e-06	UP	TRUE	NKD inhibitor of WNT signaling pathway 1	85407	ENSG00000140807
LINC00968	-8.07031	8.07031	-3.53065	1.16814e-07	6.59326e-06	DOWN	TRUE	long intergenic non-protein coding RNA 968	100507632	ENSG00000246430
ENSG00000288968	-8.07031	8.07031	-3.53065	1.16814e-07	6.59326e-06	DOWN	TRUE	NA	NA	NA
ENSG00000288938	4.18896	-4.18896	-2.87136	1.17191e-07	6.59326e-06	UP	TRUE	NA	NA	NA
SLITRK6	-2.40051	2.40051	0.77372	1.17229e-07	6.59326e-06	DOWN	TRUE	SLIT and NTRK like family member 6	84189	ENSG00000184564
LINC00351	-2.83177	2.83177	-1.40029	1.17456e-07	6.59326e-06	DOWN	TRUE	long intergenic non-protein coding RNA 351	100874137	ENSG00000226317
GPNMB	-2.31517	2.31517	2.34193	1.18237e-07	6.62067e-06	DOWN	TRUE	glycoprotein nmb	10457	ENSG00000136235
SLC9A2	2.51349	-2.51349	-0.337078	1.20823e-07	6.74877e-06	UP	TRUE	solute carrier family 9 member A2	6549	ENSG00000115616
CCL3	2.43836	-2.43836	0.265569	1.23829e-07	6.89963e-06	UP	TRUE	C-C motif chemokine ligand 3	6348	ENSG00000277632
KLHL38	-2.65763	2.65763	-0.862086	1.30522e-07	7.2547e-06	DOWN	TRUE	kelch like family member 38	340359	ENSG00000175946
SBSN	2.3057	-2.3057	2.19699	1.3628e-07	7.55617e-06	UP	TRUE	suprabasin	374897	ENSG00000189001
KRT4	-2.68584	2.68584	-1.08561	1.37653e-07	7.61364e-06	DOWN	TRUE	keratin 4	3851	ENSG00000170477
ENSG00000287275	-2.92875	2.92875	-1.64582	1.49089e-07	8.22608e-06	DOWN	TRUE	NA	NA	NA
PKHD1	-2.67798	2.67798	-1.09227	1.50508e-07	8.28416e-06	DOWN	TRUE	PKHD1 ciliary IPT domain containing fibrocystin/polyductin	5314	ENSG00000170927
ENSG00000244310	4.53605	-4.53605	-3.08314	1.51753e-07	8.32469e-06	UP	TRUE	NA	NA	NA
LINC02293	-3.54275	3.54275	-2.36403	1.5198e-07	8.32469e-06	DOWN	TRUE	long intergenic non-protein coding RNA 2293	102724890	ENSG00000257185
HCLS1	2.33529	-2.33529	1.23201	1.56892e-07	8.56954e-06	UP	TRUE	hematopoietic cell-specific Lyn substrate 1	3059	ENSG00000180353
CLCN5	-2.28521	2.28521	2.50573	1.57208e-07	8.56954e-06	DOWN	TRUE	chloride voltage-gated channel 5	1184	ENSG00000171365
TDRD1	8.07272	-8.07272	-3.58926	1.67165e-07	9.06862e-06	UP	TRUE	tudor domain containing 1	56165	ENSG00000095627
SLC13A3	-8.02865	8.02865	-3.56767	1.67165e-07	9.06862e-06	DOWN	TRUE	solute carrier family 13 member 3	64849	ENSG00000158296
HLA-DRB5	2.47601	-2.47601	-0.291399	1.71128e-07	9.26137e-06	UP	TRUE	major histocompatibility complex, class II, DR beta 5	3127	ENSG00000198502
GAREM2	-3.73593	3.73593	-2.73322	1.79102e-07	9.64678e-06	DOWN	TRUE	GRB2 associated regulator of MAPK1 subtype 2	150946	ENSG00000157833
MAGEB6	-3.73593	3.73593	-2.73322	1.79102e-07	9.64678e-06	DOWN	TRUE	MAGE family member B6	158809	ENSG00000176746
TCF7L1	-2.30525	2.30525	1.54309	1.84012e-07	9.88771e-06	DOWN	TRUE	transcription factor 7 like 1	83439	ENSG00000152284
ENSG00000285407	-2.9451	2.9451	-1.72727	1.94066e-07	1.04032e-05	DOWN	TRUE	NA	NA	NA
LGR6	-2.48255	2.48255	-0.277632	1.97797e-07	1.05782e-05	DOWN	TRUE	leucine rich repeat containing G protein-coupled receptor 6	59352	ENSG00000133067
TMEM72-AS1	-3.5596	3.5596	-2.5926	1.99685e-07	1.0654e-05	DOWN	TRUE	TMEM72 antisense RNA 1	220980	ENSG00000224812
ENSG00000279036	4.50371	-4.50371	-3.11211	2.01077e-07	1.0703e-05	UP	TRUE	NA	NA	NA
SCARF1	2.39507	-2.39507	0.178454	2.07538e-07	1.1021e-05	UP	TRUE	scavenger receptor class F member 1	8578	ENSG00000074660
NPM2	-2.27827	2.27827	1.84976	2.09588e-07	1.11037e-05	DOWN	TRUE	nucleophosmin/nucleoplasmin 2	10361	ENSG00000158806
ENSG00000288094	-7.98575	7.98575	-3.60568	2.40483e-07	1.27108e-05	DOWN	TRUE	NA	NA	NA
ZNF630	-2.84775	2.84775	-1.62563	2.42248e-07	1.27742e-05	DOWN	TRUE	zinc finger protein 630	57232	ENSG00000221994
GPR68	2.21389	-2.21389	5.35316	2.50303e-07	1.31683e-05	UP	TRUE	G protein-coupled receptor 68	8111	ENSG00000119714
ALDH3A1	-2.22812	2.22812	3.39174	2.54488e-07	1.33574e-05	DOWN	TRUE	aldehyde dehydrogenase 3 family member A1	218	ENSG00000108602
CDH11	-2.20885	2.20885	7.49342	2.57238e-07	1.34704e-05	DOWN	TRUE	cadherin 11	1009	ENSG00000140937
STMN3	2.26156	-2.26156	1.61064	2.8247e-07	1.47576e-05	UP	TRUE	stathmin 3	50861	ENSG00000197457
RIPOR3	-2.2003	2.2003	4.368	3.05189e-07	1.59078e-05	DOWN	TRUE	RIPOR family member 3	140876	ENSG00000042062
NOTCH3	-2.24918	2.24918	1.75755	3.10277e-07	1.61359e-05	DOWN	TRUE	notch receptor 3	4854	ENSG00000074181
ENSG00000258751	3.27767	-3.27767	-2.54466	3.2435e-07	1.6829e-05	UP	TRUE	NA	NA	NA
ZBTB32	3.07865	-3.07865	-2.22887	3.2909e-07	1.6997e-05	UP	TRUE	zinc finger and BTB domain containing 32	27033	ENSG00000011590
NHSL2	3.07865	-3.07865	-2.22887	3.2909e-07	1.6997e-05	UP	TRUE	NHS like 2	340527	ENSG00000204131
ENSG00000249174	-2.5382	2.5382	-0.832561	3.30126e-07	1.70116e-05	DOWN	TRUE	NA	NA	NA
LINC01194	-2.37517	2.37517	-0.0498265	3.42632e-07	1.76159e-05	DOWN	TRUE	long intergenic non-protein coding RNA 1194	404663	NA
NALF2	7.97997	-7.97997	-3.6728	3.47842e-07	1.77562e-05	UP	TRUE	NALCN channel auxiliary factor 2	27112	ENSG00000130054
ENSG00000227733	-7.94153	7.94153	-3.64473	3.47842e-07	1.77562e-05	DOWN	TRUE	NA	NA	NA
LYPD2	-7.94153	7.94153	-3.64473	3.47842e-07	1.77562e-05	DOWN	TRUE	LY6/PLAUR domain containing 2	137797	ENSG00000197353
PLXDC2	-2.1911	2.1911	3.93704	3.485e-07	1.77562e-05	DOWN	TRUE	plexin domain containing 2	84898	ENSG00000120594
LYPD6B	-4.31237	4.31237	-3.11774	3.56323e-07	1.8033e-05	DOWN	TRUE	LY6/PLAUR domain containing 6B	130576	ENSG00000150556
ENSG00000250920	-4.31237	4.31237	-3.11774	3.56323e-07	1.8033e-05	DOWN	TRUE	NA	NA	NA
MAGEB16	-4.31237	4.31237	-3.11774	3.56323e-07	1.8033e-05	DOWN	TRUE	MAGE family member B16	139604	ENSG00000189023
CR2	-3.66209	3.66209	-2.79743	3.67248e-07	1.85444e-05	DOWN	TRUE	complement C3d receptor 2	1380	ENSG00000117322
MAGEA11	-2.44028	2.44028	-0.426594	3.91205e-07	1.97101e-05	DOWN	TRUE	MAGE family member A11	4110	ENSG00000185247
IL36B	2.30652	-2.30652	0.371949	3.92568e-07	1.97348e-05	UP	TRUE	interleukin 36 beta	27177	ENSG00000136696
TMEM163	2.2142	-2.2142	2.0467	4.03751e-07	2.0252e-05	UP	TRUE	transmembrane protein 163	81615	ENSG00000152128
ADAM23	-2.28537	2.28537	0.626984	4.06994e-07	2.03317e-05	DOWN	TRUE	ADAM metallopeptidase domain 23	8745	ENSG00000114948
ENSG00000289588	2.27742	-2.27742	0.757168	4.07138e-07	2.03317e-05	UP	TRUE	NA	NA	NA
EGF	-2.28457	2.28457	0.600073	4.18883e-07	2.08722e-05	DOWN	TRUE	epidermal growth factor	1950	ENSG00000138798
ADGRG1	2.16666	-2.16666	5.98077	4.22312e-07	2.09968e-05	UP	TRUE	adhesion G protein-coupled receptor G1	9289	ENSG00000205336
LINC02889	-3.07044	3.07044	-2.08203	4.38601e-07	2.17589e-05	DOWN	TRUE	long intergenic non-protein coding RNA 2889	101927630	ENSG00000236039
LINC00922	-2.57175	2.57175	-1.18176	4.49545e-07	2.2253e-05	DOWN	TRUE	long intergenic non-protein coding RNA 922	283867	ENSG00000261742
SORL1	2.24149	-2.24149	1.0198	4.63509e-07	2.28941e-05	UP	TRUE	sortilin related receptor 1	6653	ENSG00000137642
PTPRC	-2.46193	2.46193	-0.702583	4.64867e-07	2.29111e-05	DOWN	TRUE	protein tyrosine phosphatase receptor type C	5788	ENSG00000081237
TBX20	-3.63662	3.63662	-2.81949	4.68596e-07	2.30146e-05	DOWN	TRUE	T-box transcription factor 20	57057	ENSG00000164532
NEGR1	-2.16439	2.16439	3.99023	4.69e-07	2.30146e-05	DOWN	TRUE	neuronal growth regulator 1	257194	ENSG00000172260
FAM110C	-4.28075	4.28075	-3.14539	4.76602e-07	2.3337e-05	DOWN	TRUE	family with sequence similarity 110 member C	642273	ENSG00000184731
DOCK3	2.19919	-2.19919	1.9145	4.87838e-07	2.38048e-05	UP	TRUE	dedicator of cytokinesis 3	1795	ENSG00000088538
NCKAP1L	2.28011	-2.28011	0.512698	4.8826e-07	2.38048e-05	UP	TRUE	NCK associated protein 1 like	3071	ENSG00000123338
LINC00376	-3.32383	3.32383	-2.55401	4.94727e-07	2.40682e-05	DOWN	TRUE	long intergenic non-protein coding RNA 376	104355293	ENSG00000227564
LINC02826	-7.89592	7.89592	-3.68489	5.05952e-07	2.45089e-05	DOWN	TRUE	long intergenic non-protein coding RNA 2826	105370057	ENSG00000275212
RHOT1P2	-7.89592	7.89592	-3.68489	5.05952e-07	2.45089e-05	DOWN	TRUE	ras homolog family member T1 pseudogene 2	100462811	NA
HLA-F	2.18883	-2.18883	2.05123	5.13566e-07	2.48245e-05	UP	TRUE	major histocompatibility complex, class I, F	3134	ENSG00000204642
C4BPB	-2.14938	2.14938	4.77977	5.31354e-07	2.56296e-05	DOWN	TRUE	complement component 4 binding protein beta	725	ENSG00000123843
SPANXA2	-2.39572	2.39572	-0.555115	5.95246e-07	2.86503e-05	DOWN	TRUE	SPANX family member A2	728712	ENSG00000203926
RNASE1	2.21016	-2.21016	1.11251	6.33367e-07	3.04205e-05	UP	TRUE	ribonuclease A family member 1, pancreatic	6035	ENSG00000129538
GREM2	-2.39439	2.39439	-0.588043	6.57221e-07	3.14993e-05	DOWN	TRUE	gremlin 2, DAN family BMP antagonist	64388	ENSG00000180875
LINC01622	-3.17122	3.17122	-2.29874	6.71232e-07	3.21028e-05	DOWN	TRUE	long intergenic non-protein coding RNA 1622	285768	ENSG00000286785
PCDH7	-2.13724	2.13724	3.3394	6.99588e-07	3.33884e-05	DOWN	TRUE	protocadherin 7	5099	ENSG00000169851
ENSG00000235726	-3.84563	3.84563	-3.01084	7.29517e-07	3.45962e-05	DOWN	TRUE	NA	NA	NA
INTS4P1	-3.84563	3.84563	-3.01084	7.29517e-07	3.45962e-05	DOWN	TRUE	integrator complex subunit 4 pseudogene 1	285905	ENSG00000164669
CXCL3	2.12106	-2.12106	4.66482	7.29868e-07	3.45962e-05	UP	TRUE	C-X-C motif chemokine ligand 3	2921	ENSG00000163734
OGDHL	3.11101	-3.11101	-2.50672	7.3456e-07	3.45962e-05	UP	TRUE	oxoglutarate dehydrogenase L	55753	ENSG00000197444
LINC02780	7.88084	-7.88084	-3.76139	7.40189e-07	3.45962e-05	UP	TRUE	long intergenic non-protein coding RNA 2780	105376673	ENSG00000284668
GGT8P	-7.84881	7.84881	-3.72621	7.40189e-07	3.45962e-05	DOWN	TRUE	gamma-glutamyltransferase 8 pseudogene	645367	NA
IRX2	-7.84881	7.84881	-3.72621	7.40189e-07	3.45962e-05	DOWN	TRUE	iroquois homeobox 2	153572	ENSG00000170561
PLAGL1	-7.84881	7.84881	-3.72621	7.40189e-07	3.45962e-05	DOWN	TRUE	PLAG1 like zinc finger 1	5325	ENSG00000118495
NRAD1	-7.84881	7.84881	-3.72621	7.40189e-07	3.45962e-05	DOWN	TRUE	non-coding RNA in the aldehyde dehydrogenase 1A pathway	121838	ENSG00000233725
DCC	-7.84881	7.84881	-3.72621	7.40189e-07	3.45962e-05	DOWN	TRUE	DCC netrin 1 receptor	1630	ENSG00000187323
KCNK9	-2.67901	2.67901	-1.605	7.49102e-07	3.49406e-05	DOWN	TRUE	potassium two pore domain channel subfamily K member 9	51305	ENSG00000169427
GMFG	2.1202	-2.1202	3.46967	7.95382e-07	3.70229e-05	UP	TRUE	glia maturation factor gamma	9535	ENSG00000130755
DUSP15	2.27484	-2.27484	-0.0101553	8.11232e-07	3.76832e-05	UP	TRUE	dual specificity phosphatase 15	128853	ENSG00000149599
ENSG00000285887	-2.30247	2.30247	-0.154398	8.26495e-07	3.83135e-05	DOWN	TRUE	NA	NA	NA
SYNPR-AS1	-2.35007	2.35007	-0.387864	8.45307e-07	3.91054e-05	DOWN	TRUE	SYNPR antisense RNA 1	100874016	ENSG00000241359
LINC02893	-4.21535	4.21535	-3.20235	8.6112e-07	3.97556e-05	DOWN	TRUE	long intergenic non-protein coding RNA 2893	440173	ENSG00000269994
SOX6	-2.17038	2.17038	1.36805	8.91996e-07	4.10972e-05	DOWN	TRUE	SRY-box transcription factor 6	55553	ENSG00000110693
TMPRSS2	-2.2291	2.2291	0.430067	9.09369e-07	4.18125e-05	DOWN	TRUE	transmembrane serine protease 2	7113	ENSG00000184012
PRR9	2.61931	-2.61931	-1.52197	9.31605e-07	4.2748e-05	UP	TRUE	proline rich 9	574414	ENSG00000203783
SGCA	-3.25787	3.25787	-2.61053	9.43636e-07	4.32124e-05	DOWN	TRUE	sarcoglycan alpha	6442	ENSG00000108823
INSYN2A	2.96335	-2.96335	-2.32771	9.6533e-07	4.41165e-05	UP	TRUE	inhibitory synaptic factor 2A	642938	ENSG00000188916
ENSG00000233085	-3.37358	3.37358	-2.75306	9.7613e-07	4.45202e-05	DOWN	TRUE	NA	NA	NA
ZMAT4	-2.35065	2.35065	-0.592359	9.80935e-07	4.46493e-05	DOWN	TRUE	zinc finger matrin-type 4	79698	ENSG00000165061
CNR1	-2.87092	2.87092	-2.00269	9.96636e-07	4.52729e-05	DOWN	TRUE	cannabinoid receptor 1	1268	ENSG00000118432
NMB	-2.12639	2.12639	1.96978	1.08395e-06	4.91404e-05	DOWN	TRUE	neuromedin B	4828	ENSG00000197696
CYP2B7P	-7.80012	7.80012	-3.76876	1.08934e-06	4.92859e-05	DOWN	TRUE	cytochrome P450 family 2 subfamily B member 7, pseudogene	1556	ENSG00000256612
RYR2	-2.11393	2.11393	2.16862	1.15456e-06	5.21327e-05	DOWN	TRUE	ryanodine receptor 2	6262	ENSG00000198626
EPHA3	-2.85599	2.85599	-2.01533	1.16014e-06	5.21553e-05	DOWN	TRUE	EPH receptor A3	2042	ENSG00000044524
LINC00900	-2.85599	2.85599	-2.01533	1.16014e-06	5.21553e-05	DOWN	TRUE	long intergenic non-protein coding RNA 900	283143	NA
PDGFA-DT	-2.66715	2.66715	-1.69424	1.16198e-06	5.21553e-05	DOWN	TRUE	PDGFA divergent transcript	441307	ENSG00000223855
RHOBTB1	-2.10065	2.10065	2.71557	1.16466e-06	5.21723e-05	DOWN	TRUE	Rho related BTB domain containing 1	9886	ENSG00000072422
ENSG00000279853	-2.59449	2.59449	-1.52932	1.16915e-06	5.22697e-05	DOWN	TRUE	NA	NA	NA
SPTA1	-3.21217	3.21217	-2.64949	1.17426e-06	5.23945e-05	DOWN	TRUE	spectrin alpha, erythrocytic 1	6708	ENSG00000163554
ENSG00000257894	-2.33647	2.33647	-0.63585	1.24503e-06	5.54432e-05	DOWN	TRUE	NA	NA	NA
LINC00996	2.13996	-2.13996	1.23089	1.25357e-06	5.57138e-05	UP	TRUE	long intergenic non-protein coding RNA 996	285972	ENSG00000242258
ENSG00000271860	-2.60151	2.60151	-1.59479	1.26369e-06	5.60534e-05	DOWN	TRUE	NA	NA	NA
CYTL1	3.67386	-3.67386	-2.94908	1.27052e-06	5.62458e-05	UP	TRUE	cytokine like 1	54360	ENSG00000170891
TNIP3	2.10011	-2.10011	2.26649	1.27812e-06	5.64718e-05	UP	TRUE	TNFAIP3 interacting protein 3	79931	ENSG00000050730
SDK1	-2.07729	2.07729	3.43804	1.28648e-06	5.67303e-05	DOWN	TRUE	sidekick cell adhesion molecule 1	221935	ENSG00000146555
ENSG00000286176	5.00409	-5.00409	-3.51194	1.29886e-06	5.71652e-05	UP	TRUE	NA	NA	NA
TNFRSF25	-2.17218	2.17218	0.658797	1.33744e-06	5.87487e-05	DOWN	TRUE	TNF receptor superfamily member 25	8718	ENSG00000215788
STXBP2	-2.19513	2.19513	0.266169	1.39548e-06	6.11792e-05	DOWN	TRUE	syntaxin binding protein 2	6813	ENSG00000076944
LINC01822	-3.18876	3.18876	-2.66938	1.46378e-06	6.40496e-05	DOWN	TRUE	long intergenic non-protein coding RNA 1822	645949	ENSG00000229621
ESR1	-2.52136	2.52136	-1.4574	1.55701e-06	6.79975e-05	DOWN	TRUE	estrogen receptor 1	2099	ENSG00000091831
GPR84	7.7744	-7.7744	-3.8557	1.61305e-06	6.97715e-05	UP	TRUE	G protein-coupled receptor 84	53831	ENSG00000139572
ACP3	-7.74972	7.74972	-3.81263	1.61305e-06	6.97715e-05	DOWN	TRUE	acid phosphatase 3	55	ENSG00000014257
HCG17	-7.74972	7.74972	-3.81263	1.61305e-06	6.97715e-05	DOWN	TRUE	HLA complex group 17	414778	ENSG00000270604
ENSG00000233942	-7.74972	7.74972	-3.81263	1.61305e-06	6.97715e-05	DOWN	TRUE	NA	NA	NA
WSCD1	-7.74972	7.74972	-3.81263	1.61305e-06	6.97715e-05	DOWN	TRUE	WSC domain containing 1	23302	ENSG00000179314
ALDH1L2	2.49003	-2.49003	-1.34158	1.66994e-06	7.20942e-05	UP	TRUE	aldehyde dehydrogenase 1 family member L2	160428	ENSG00000136010
FLG	-2.04192	2.04192	5.67261	1.69364e-06	7.29781e-05	DOWN	TRUE	filaggrin	2312	ENSG00000143631
XAGE1A	2.13079	-2.13079	0.893683	1.7092e-06	7.35086e-05	UP	TRUE	X antigen family member 1A	653220	ENSG00000204379
LMO7-AS1	-2.34466	2.34466	-0.836315	1.73607e-06	7.45225e-05	DOWN	TRUE	LMO7 antisense RNA 1	101927155	ENSG00000261105
CTNNA2	-2.87115	2.87115	-2.12155	1.74357e-06	7.47029e-05	DOWN	TRUE	catenin alpha 2	1496	ENSG00000066032
ADAMTSL1	2.04399	-2.04399	4.00817	1.75637e-06	7.51089e-05	UP	TRUE	ADAMTS like 1	92949	ENSG00000178031
LINC00654	-2.11276	2.11276	1.10972	1.7759e-06	7.58006e-05	DOWN	TRUE	long intergenic non-protein coding RNA 654	149837	ENSG00000205181
RASSF6	-2.37667	2.37667	-0.966803	1.78828e-06	7.61853e-05	DOWN	TRUE	Ras association domain family member 6	166824	ENSG00000169435
ENSG00000280241	-3.16496	3.16496	-2.68955	1.8279e-06	7.77269e-05	DOWN	TRUE	NA	NA	NA
NUPR1	-2.07263	2.07263	1.89313	1.89596e-06	8.047e-05	DOWN	TRUE	nuclear protein 1, transcriptional regulator	26471	ENSG00000176046
H4C14	-2.90657	2.90657	-2.22152	1.94017e-06	8.21918e-05	DOWN	TRUE	H4 clustered histone 14	8370	ENSG00000270882
PTPN22	2.04503	-2.04503	2.78087	2.04019e-06	8.61488e-05	UP	TRUE	protein tyrosine phosphatase non-receptor type 22	26191	ENSG00000134242
PITX2	-2.31112	2.31112	-0.791405	2.04119e-06	8.61488e-05	DOWN	TRUE	paired like homeodomain 2	5308	ENSG00000164093
MGAT4C	2.06467	-2.06467	1.92506	2.07114e-06	8.71812e-05	UP	TRUE	MGAT4 family member C	25834	ENSG00000182050
LINC01687	-2.66602	2.66602	-1.86818	2.07336e-06	8.71812e-05	DOWN	TRUE	long intergenic non-protein coding RNA 1687	101927843	ENSG00000233215
ENSG00000262223	-3.47352	3.47352	-2.95955	2.12165e-06	8.90463e-05	DOWN	TRUE	NA	NA	NA
CBY2	-2.1923	2.1923	-0.0153473	2.14469e-06	8.97227e-05	DOWN	TRUE	chibby family member 2	220082	ENSG00000174015
ENSG00000257611	-4.11134	4.11134	-3.2923	2.1457e-06	8.97227e-05	DOWN	TRUE	NA	NA	NA
ZNF429	-2.0743	2.0743	1.58567	2.16012e-06	9.01589e-05	DOWN	TRUE	zinc finger protein 429	353088	ENSG00000197013
DHH	2.30548	-2.30548	-0.802048	2.19062e-06	9.12638e-05	UP	TRUE	desert hedgehog signaling molecule	50846	ENSG00000139549
ENSG00000272293	-3.72311	3.72311	-3.11631	2.20061e-06	9.15112e-05	DOWN	TRUE	NA	NA	NA
CHST4	2.55686	-2.55686	-1.70809	2.24644e-06	9.32459e-05	UP	TRUE	carbohydrate sulfotransferase 4	10164	ENSG00000140835
ESRRG	-3.14077	3.14077	-2.71001	2.28665e-06	9.47412e-05	DOWN	TRUE	estrogen related receptor gamma	2104	ENSG00000196482
AGR2	-2.0144	2.0144	4.94858	2.32314e-06	9.6077e-05	DOWN	TRUE	anterior gradient 2, protein disulphide isomerase family member	10551	ENSG00000106541
DOK7	-2.16375	2.16375	0.107823	2.36506e-06	9.76321e-05	DOWN	TRUE	docking protein 7	285489	ENSG00000175920
LINC02231	7.71808	-7.71808	-3.90524	2.40377e-06	9.86897e-05	UP	TRUE	long intergenic non-protein coding RNA 2231	109729131	ENSG00000248995
ENSG00000230955	-7.69751	7.69751	-3.85789	2.40377e-06	9.86897e-05	DOWN	TRUE	NA	NA	NA
TRAV19	-7.69751	7.69751	-3.85789	2.40377e-06	9.86897e-05	DOWN	TRUE	T cell receptor alpha variable 19	28664	ENSG00000211799
PPP4R3C	-2.47927	2.47927	-1.49225	2.40997e-06	9.87649e-05	DOWN	TRUE	protein phosphatase 4 regulatory subunit 3C	139420	ENSG00000224960
ENSG00000224905	-2.37176	2.37176	-1.05616	2.42864e-06	9.93504e-05	DOWN	TRUE	NA	NA	NA
SIRPA	2.11298	-2.11298	0.522273	2.44045e-06	9.9653e-05	UP	TRUE	signal regulatory protein alpha	140885	ENSG00000198053
ENSG00000273119	2.28129	-2.28129	-0.728037	2.54887e-06	0.000103893	UP	TRUE	NA	NA	NA
LINC01537	2.15299	-2.15299	0.15751	2.56377e-06	0.000104312	UP	TRUE	long intergenic non-protein coding RNA 1537	101928555	ENSG00000227467
RN7SL1	2.00924	-2.00924	3.84602	2.57808e-06	0.000104706	UP	TRUE	RNA component of signal recognition particle 7SL1	6029	ENSG00000276168
CAMSAP3	-2.39783	2.39783	-1.17301	2.59819e-06	0.000105334	DOWN	TRUE	calmodulin regulated spectrin associated protein family member 3	57662	ENSG00000076826
MINAR1	-2.0699	2.0699	1.2042	2.65497e-06	0.000107443	DOWN	TRUE	membrane integral NOTCH2 associated receptor 1	23251	ENSG00000169330
CHRM3	-2.06431	2.06431	1.31815	2.69801e-06	0.00010899	DOWN	TRUE	cholinergic receptor muscarinic 3	1131	ENSG00000133019
RASL10A	-2.24265	2.24265	-0.649691	2.739e-06	0.000110448	DOWN	TRUE	RAS like family 10 member A	10633	ENSG00000100276
A2M	-3.44445	3.44445	-2.98429	2.75169e-06	0.000110566	DOWN	TRUE	alpha-2-macroglobulin	2	ENSG00000175899
MFAP1P1	-3.44445	3.44445	-2.98429	2.75169e-06	0.000110566	DOWN	TRUE	microfibril associated protein 1 pseudogene 1	646755	NA
ENSG00000231918	-3.12679	3.12679	-2.51642	2.76889e-06	0.000110816	DOWN	TRUE	NA	NA	NA
TRPV4	2.89795	-2.89795	-2.52727	2.76889e-06	0.000110816	UP	TRUE	transient receptor potential cation channel subfamily V member 4	59341	ENSG00000111199
MSMP	-2.00238	2.00238	3.91137	2.77509e-06	0.000110816	DOWN	TRUE	microseminoprotein, prostate associated	692094	ENSG00000215183
LINC00989	-2.00966	2.00966	3.2813	2.77749e-06	0.000110816	DOWN	TRUE	long intergenic non-protein coding RNA 989	100506035	ENSG00000250334
HGFAC	-3.11616	3.11616	-2.73076	2.8657e-06	0.000114133	DOWN	TRUE	HGF activator	3083	ENSG00000109758
NDNF	-2.17989	2.17989	-0.125056	2.89879e-06	0.000115249	DOWN	TRUE	neuron derived neurotrophic factor	79625	ENSG00000173376
STC1	1.98977	-1.98977	6.54579	2.92932e-06	0.000115666	UP	TRUE	stanniocalcin 1	6781	ENSG00000159167
LHFPL1	-4.07494	4.07494	-3.32359	2.92973e-06	0.000115666	DOWN	TRUE	LHFPL tetraspan subfamily member 1	340596	ENSG00000182508
NOSTRIN	-4.03759	4.03759	-3.35558	2.92973e-06	0.000115666	DOWN	TRUE	nitric oxide synthase trafficking	115677	ENSG00000163072
ENSG00000286805	-4.03759	4.03759	-3.35558	2.92973e-06	0.000115666	DOWN	TRUE	NA	NA	NA
NOS2	2.41692	-2.41692	-1.35086	3.07346e-06	0.000121129	UP	TRUE	nitric oxide synthase 2	4843	ENSG00000007171
LINC02474	-2.85354	2.85354	-2.26617	3.24191e-06	0.000127324	DOWN	TRUE	long intergenic non-protein coding RNA 2474	110806276	NA
KIF5C	-2.85354	2.85354	-2.26617	3.24191e-06	0.000127324	DOWN	TRUE	kinesin family member 5C	3800	ENSG00000168280
COL17A1	1.99915	-1.99915	2.94785	3.2516e-06	0.000127483	UP	TRUE	collagen type XVII alpha 1 chain	1308	ENSG00000065618
LINC00865	-2.37198	2.37198	-1.34722	3.39504e-06	0.000132876	DOWN	TRUE	long intergenic non-protein coding RNA 865	643529	ENSG00000232229
RBM11	-2.15917	2.15917	-0.121356	3.46838e-06	0.000135513	DOWN	TRUE	RNA binding motif protein 11	54033	ENSG00000185272
FAM107A	3.54865	-3.54865	-3.05759	3.57765e-06	0.000138956	UP	TRUE	family with sequence similarity 107 member A	11170	ENSG00000168309
GBP6	-3.41478	3.41478	-3.00946	3.57765e-06	0.000138956	DOWN	TRUE	guanylate binding protein family member 6	163351	ENSG00000183347
C2CD4D	-3.41478	3.41478	-3.00946	3.57765e-06	0.000138956	DOWN	TRUE	C2 calcium dependent domain containing 4D	100191040	ENSG00000225556
ENSG00000253369	-3.09112	3.09112	-2.75183	3.5979e-06	0.000138956	DOWN	TRUE	NA	NA	NA
LINC01985	7.65947	-7.65947	-3.95651	3.60565e-06	0.000138956	UP	TRUE	long intergenic non-protein coding RNA 1985	101928015	ENSG00000227260
NEBL-AS1	-7.64332	7.64332	-3.90463	3.60565e-06	0.000138956	DOWN	TRUE	NEBL antisense RNA 1	100128511	ENSG00000231920
TENT5D	-7.64332	7.64332	-3.90463	3.60565e-06	0.000138956	DOWN	TRUE	terminal nucleotidyltransferase 5D	169966	ENSG00000174016
TEX13A	-7.64332	7.64332	-3.90463	3.60565e-06	0.000138956	DOWN	TRUE	testis expressed 13A	56157	ENSG00000268629
ENSG00000261888	-2.02636	2.02636	1.46157	3.66307e-06	0.00014091	DOWN	TRUE	NA	NA	NA
KAZN	2.03153	-2.03153	1.3128	3.66881e-06	0.00014091	UP	TRUE	kazrin, periplakin interacting protein	23254	ENSG00000189337
FOXP2	-2.02433	2.02433	1.39553	3.72069e-06	0.000142558	DOWN	TRUE	forkhead box P2	93986	ENSG00000128573
BATF	-2.36309	2.36309	-1.20154	3.72434e-06	0.000142558	DOWN	TRUE	basic leucine zipper ATF-like transcription factor	10538	ENSG00000156127
PAGE5	-1.96864	1.96864	5.10257	3.76681e-06	0.00014394	DOWN	TRUE	PAGE family member 5	90737	ENSG00000158639
SEMA4D	1.98139	-1.98139	3.04265	3.82252e-06	0.000145823	UP	TRUE	semaphorin 4D	10507	ENSG00000187764
SPNS2-AS1	3.77503	-3.77503	-3.23562	3.889e-06	0.000148109	UP	TRUE	SPNS2 antisense RNA 1	107985053	NA
F2RL2	-1.99745	1.99745	2.10303	3.91595e-06	0.000148885	DOWN	TRUE	coagulation factor II thrombin receptor like 2	2151	ENSG00000164220
GPRIN2	-3.99925	3.99925	-3.38831	4.01499e-06	0.000151885	DOWN	TRUE	G protein regulated inducer of neurite outgrowth 2	9721	ENSG00000204175
ENSG00000278893	-3.99925	3.99925	-3.38831	4.01499e-06	0.000151885	DOWN	TRUE	NA	NA	NA
ENSG00000279039	-3.99925	3.99925	-3.38831	4.01499e-06	0.000151885	DOWN	TRUE	NA	NA	NA
APLN	2.0509	-2.0509	0.686946	4.04332e-06	0.000152701	UP	TRUE	apelin	8862	ENSG00000171388
ENSG00000279203	-2.35428	2.35428	-1.20876	4.07792e-06	0.000153751	DOWN	TRUE	NA	NA	NA
PROM1	-3.21641	3.21641	-2.88649	4.10875e-06	0.000154449	DOWN	TRUE	prominin 1	8842	ENSG00000007062
FOXA1	-1.99705	1.99705	1.93875	4.11008e-06	0.000154449	DOWN	TRUE	forkhead box A1	3169	ENSG00000129514
TUBAP13	-2.63563	2.63563	-1.98844	4.13276e-06	0.000155044	DOWN	TRUE	tubulin alpha pseudogene 13	642635	ENSG00000242575
FRG1FP	-2.09626	2.09626	0.137791	4.18341e-06	0.000156684	DOWN	TRUE	FSHD region gene 1 family member F, pseudogene	102723780	NA
ENSG00000287023	2.02009	-2.02009	1.10524	4.41638e-06	0.000165136	UP	TRUE	NA	NA	NA
C15orf48	1.94809	-1.94809	6.01922	4.58617e-06	0.000171202	UP	TRUE	chromosome 15 open reading frame 48	84419	ENSG00000166920
DOCK2	1.9659	-1.9659	2.8678	4.63556e-06	0.000172761	UP	TRUE	dedicator of cytokinesis 2	1794	ENSG00000134516
CERS4	-1.98304	1.98304	1.93646	4.68684e-06	0.000174384	DOWN	TRUE	ceramide synthase 4	79603	ENSG00000090661
ENSG00000227706	-2.08672	2.08672	0.0969443	4.73997e-06	0.000176072	DOWN	TRUE	NA	NA	NA
GNAO1-DT	-2.66454	2.66454	-2.06611	4.76392e-06	0.000176671	DOWN	TRUE	GNAO1 divergent transcript	283856	ENSG00000246379
TMEM30B	-2.49788	2.49788	-1.75568	4.78323e-06	0.000177097	DOWN	TRUE	transmembrane protein 30B	161291	ENSG00000182107
ENSG00000264647	2.52301	-2.52301	-1.88355	4.80063e-06	0.000177451	UP	TRUE	NA	NA	NA
GPC4	-2.22949	2.22949	-0.857917	4.81911e-06	0.000177843	DOWN	TRUE	glypican 4	2239	ENSG00000076716
NDP	2.06672	-2.06672	0.313195	4.8505e-06	0.00017871	UP	TRUE	norrin cystine knot growth factor NDP	4693	ENSG00000124479
MUC2	-2.18731	2.18731	-0.69456	4.90555e-06	0.000180445	DOWN	TRUE	mucin 2, oligomeric mucus/gel-forming	4583	ENSG00000198788
COL4A5	-1.96977	1.96977	2.41	4.97005e-06	0.000182468	DOWN	TRUE	collagen type IV alpha 5 chain	1287	ENSG00000188153
SCN9A	-1.96934	1.96934	2.31487	4.9767e-06	0.000182468	DOWN	TRUE	sodium voltage-gated channel alpha subunit 9	6335	ENSG00000169432
ADAP1	-1.99114	1.99114	1.49511	5.03214e-06	0.000184202	DOWN	TRUE	ArfGAP with dual PH domains 1	11033	ENSG00000105963
C5AR1	1.96275	-1.96275	2.28735	5.29917e-06	0.000193664	UP	TRUE	complement C5a receptor 1	728	ENSG00000197405
CIAO2AP2	7.59838	-7.59838	-4.00964	5.44527e-06	0.000198362	UP	TRUE	CIAO2A pseudogene 2	391174	NA
TCL6	-7.58703	7.58703	-3.95297	5.44527e-06	0.000198362	DOWN	TRUE	T cell leukemia/lymphoma 6	27004	NA
PCDH12	2.50776	-2.50776	-1.89615	5.50586e-06	0.000200224	UP	TRUE	protocadherin 12	51294	ENSG00000113555
PRKAR1B-AS1	-2.73548	2.73548	-2.23527	5.51947e-06	0.000200224	DOWN	TRUE	PRKAR1B antisense RNA 1	101926963	NA
LINC02208	-3.95986	3.95986	-3.42181	5.52293e-06	0.000200224	DOWN	TRUE	long intergenic non-protein coding RNA 2208	101927280	NA
CXCL1	1.92703	-1.92703	8.08144	5.63392e-06	0.000203921	UP	TRUE	C-X-C motif chemokine ligand 1	2919	ENSG00000163739
ENSG00000289869	2.08349	-2.08349	-0.147386	5.93587e-06	0.000214318	UP	TRUE	NA	NA	NA
TMEM9B-AS1	-2.08624	2.08624	-0.0629686	5.94013e-06	0.000214318	DOWN	TRUE	TMEM9B antisense RNA 1	493900	ENSG00000254860
CD74	1.92201	-1.92201	7.33609	5.957e-06	0.000214585	UP	TRUE	CD74 molecule	972	ENSG00000019582
MROH6	-2.01521	2.01521	0.742809	6.02486e-06	0.000216684	DOWN	TRUE	maestro heat like repeat family member 6	642475	ENSG00000204839
BAIAP2L2	-3.35355	3.35355	-3.06119	6.09357e-06	0.000218807	DOWN	TRUE	BAR/IMD domain containing adaptor protein 2 like 2	80115	ENSG00000128298
GYPC	2.06871	-2.06871	0.0272958	6.13714e-06	0.000220023	UP	TRUE	glycophorin C (Gerbich blood group)	2995	ENSG00000136732
ENSG00000273151	-2.09907	2.09907	-0.169773	6.27119e-06	0.000224473	DOWN	TRUE	NA	NA	NA
NDST3	-2.16201	2.16201	-0.714962	6.37899e-06	0.000227971	DOWN	TRUE	N-deacetylase and N-sulfotransferase 3	9348	ENSG00000164100
NAMPTP1	1.93453	-1.93453	2.90048	6.41442e-06	0.000228875	UP	TRUE	nicotinamide phosphoribosyltransferase pseudogene 1	646309	ENSG00000229644
GSAP	1.92147	-1.92147	3.98595	6.4406e-06	0.000229448	UP	TRUE	gamma-secretase activating protein	54103	ENSG00000186088
ENSG00000289436	-2.71759	2.71759	-2.25014	6.53162e-06	0.000232324	DOWN	TRUE	NA	NA	NA
CDH1	-2.00532	2.00532	0.660937	6.64088e-06	0.00023584	DOWN	TRUE	cadherin 1	999	ENSG00000039068
MAT1A	-1.97807	1.97807	1.22052	6.8196e-06	0.000241807	DOWN	TRUE	methionine adenosyltransferase 1A	4143	ENSG00000151224
LINC01710	-2.45875	2.45875	-1.78782	7.03073e-06	0.000248903	DOWN	TRUE	long intergenic non-protein coding RNA 1710	105372925	NA
GIMAP8	2.09839	-2.09839	-0.308309	7.09312e-06	0.00025072	UP	TRUE	GTPase, IMAP family member 8	155038	ENSG00000171115
TEKT4P2	-2.20179	2.20179	-0.95266	7.16836e-06	0.000252984	DOWN	TRUE	tektin 4 pseudogene 2	100132288	ENSG00000188681
LPL	-1.9275	1.9275	2.56039	7.23916e-06	0.000255084	DOWN	TRUE	lipoprotein lipase	4023	ENSG00000175445
TMPRSS3	-1.90619	1.90619	4.13116	7.51335e-06	0.000264335	DOWN	TRUE	transmembrane serine protease 3	64699	ENSG00000160183
KCND3	-3.91937	3.91937	-3.45612	7.62631e-06	0.000267476	DOWN	TRUE	potassium voltage-gated channel subfamily D member 3	3752	ENSG00000171385
SOHLH2	-3.91937	3.91937	-3.45612	7.62631e-06	0.000267476	DOWN	TRUE	spermatogenesis and oogenesis specific basic helix-loop-helix 2	54937	ENSG00000120669
ENSG00000233850	-2.76059	2.76059	-2.34382	7.78644e-06	0.00027267	DOWN	TRUE	NA	NA	NA
CPE	-1.90096	1.90096	4.1582	7.91841e-06	0.000276863	DOWN	TRUE	carboxypeptidase E	1363	ENSG00000109472
ZNF382	-2.15318	2.15318	-0.817389	8.18917e-06	0.000285888	DOWN	TRUE	zinc finger protein 382	84911	ENSG00000161298
LEXM	7.53459	-7.53459	-4.06477	8.28134e-06	0.000287332	UP	TRUE	lymphocyte expansion molecule	163747	ENSG00000162398
EMILIN3	7.53459	-7.53459	-4.06477	8.28134e-06	0.000287332	UP	TRUE	elastin microfibril interfacer 3	90187	ENSG00000183798
MGAM2	-7.52845	7.52845	-4.003	8.28134e-06	0.000287332	DOWN	TRUE	maltase-glucoamylase 2 (putative)	93432	ENSG00000257743
KRT39	-7.52845	7.52845	-4.003	8.28134e-06	0.000287332	DOWN	TRUE	keratin 39	390792	ENSG00000196859
MYH15	1.92221	-1.92221	2.06113	8.50592e-06	0.000294672	UP	TRUE	myosin heavy chain 15	22989	ENSG00000144821
ENSG00000259342	3.26822	-3.26822	-3.00373	8.67405e-06	0.000300037	UP	TRUE	NA	NA	NA
MAF	-2.28488	2.28488	-1.31448	8.70196e-06	0.000300377	DOWN	TRUE	MAF bZIP transcription factor	4094	ENSG00000178573
PAQR6	-1.94254	1.94254	1.31726	8.71541e-06	0.000300377	DOWN	TRUE	progestin and adipoQ receptor family member 6	79957	ENSG00000160781
GCHFR	-1.94936	1.94936	1.2546	8.72371e-06	0.000300377	DOWN	TRUE	GTP cyclohydrolase I feedback regulator	2644	ENSG00000137880
LINC01179	-2.40745	2.40745	-1.75492	8.8929e-06	0.0003056	DOWN	TRUE	long intergenic non-protein coding RNA 1179	101928151	ENSG00000249500
METRNL	-2.01524	2.01524	0.228305	8.90241e-06	0.0003056	DOWN	TRUE	meteorin like, glial cell differentiation regulator	284207	ENSG00000176845
TBX3	-2.33335	2.33335	-1.61172	9.29952e-06	0.000318748	DOWN	TRUE	T-box transcription factor 3	6926	ENSG00000135111
ENSG00000231482	-3.55371	3.55371	-3.26017	9.34721e-06	0.000319898	DOWN	TRUE	NA	NA	NA
CSF2	1.88215	-1.88215	4.55749	9.41546e-06	0.000321747	UP	TRUE	colony stimulating factor 2	1437	ENSG00000164400
OBSCN-AS1	-2.28507	2.28507	-1.47274	9.5998e-06	0.000327552	DOWN	TRUE	OBSCN antisense RNA 1	574407	ENSG00000162913
LINC02434	2.18369	-2.18369	-1.10922	9.87143e-06	0.000336312	UP	TRUE	long intergenic non-protein coding RNA 2434	105377606	NA
GNAO1	-1.87705	1.87705	4.09892	1.0149e-05	0.000345248	DOWN	TRUE	G protein subunit alpha o1	2775	ENSG00000087258
AQP3	-1.88131	1.88131	3.32405	1.02454e-05	0.000348004	DOWN	TRUE	aquaporin 3 (Gill blood group)	360	ENSG00000165272
ENSG00000287346	3.41154	-3.41154	-3.17481	1.04861e-05	0.000355115	UP	TRUE	NA	NA	NA
LENG1	-3.28961	3.28961	-3.11487	1.04861e-05	0.000355115	DOWN	TRUE	leukocyte receptor cluster member 1	79165	ENSG00000105617
HPCAL4	4.04574	-4.04574	-3.51363	1.05718e-05	0.000356418	UP	TRUE	hippocalcin like 4	51440	ENSG00000116983
NHLH2	-3.87771	3.87771	-3.49127	1.05718e-05	0.000356418	DOWN	TRUE	nescient helix-loop-helix 2	4808	ENSG00000177551
CHODL	-3.87771	3.87771	-3.49127	1.05718e-05	0.000356418	DOWN	TRUE	chondrolectin	140578	ENSG00000154645
CMPK2	-2.19474	2.19474	-1.11491	1.07341e-05	0.000361349	DOWN	TRUE	cytidine/uridine monophosphate kinase 2	129607	ENSG00000134326
LINC02641	-4.57017	4.57017	-3.72443	1.08654e-05	0.000365227	DOWN	TRUE	long intergenic non-protein coding RNA 2641	105378531	ENSG00000286344
CRADD	1.86783	-1.86783	4.48145	1.09309e-05	0.000366881	UP	TRUE	CASP2 and RIPK1 domain containing adaptor with death domain	8738	ENSG00000169372
NMUR2	-2.35964	2.35964	-1.72274	1.10913e-05	0.000371715	DOWN	TRUE	neuromedin U receptor 2	56923	ENSG00000132911
C1QL1	-2.0074	2.0074	-0.000306049	1.11455e-05	0.000372977	DOWN	TRUE	complement C1q like 1	10882	ENSG00000131094
ENSG00000233403	3.23588	-3.23588	-3.03111	1.11765e-05	0.000373462	UP	TRUE	NA	NA	NA
TUBAL3	2.07215	-2.07215	-0.597652	1.13041e-05	0.000377169	UP	TRUE	tubulin alpha like 3	79861	ENSG00000178462
ZNF727	-2.2501	2.2501	-1.44623	1.15035e-05	0.000383258	DOWN	TRUE	zinc finger protein 727	442319	ENSG00000214652
HOXA-AS2	-2.95899	2.95899	-2.86207	1.15422e-05	0.000383419	DOWN	TRUE	HOXA cluster antisense RNA 2	285943	NA
LINC01242	-2.95899	2.95899	-2.86207	1.15422e-05	0.000383419	DOWN	TRUE	long intergenic non-protein coding RNA 1242	401497	NA
LINC01605	1.86898	-1.86898	3.27803	1.15896e-05	0.000384429	UP	TRUE	long intergenic non-protein coding RNA 1605	100507420	ENSG00000253414
LPAR5	-2.18628	2.18628	-1.12171	1.16748e-05	0.000386686	DOWN	TRUE	lysophosphatidic acid receptor 5	57121	ENSG00000184574
CLDN14	1.90406	-1.90406	1.57668	1.17497e-05	0.000388599	UP	TRUE	claudin 14	23562	ENSG00000159261
SCN2A	-2.19487	2.19487	-1.15675	1.20091e-05	0.000396597	DOWN	TRUE	sodium voltage-gated channel alpha subunit 2	6326	ENSG00000136531
ENSG00000272848	-2.54924	2.54924	-2.16125	1.21297e-05	0.000399996	DOWN	TRUE	NA	NA	NA
LOXL4	-1.85248	1.85248	6.82514	1.22439e-05	0.000403176	DOWN	TRUE	lysyl oxidase like 4	84171	ENSG00000138131
ZNF385B	-1.9883	1.9883	0.162065	1.22982e-05	0.000404374	DOWN	TRUE	zinc finger protein 385B	151126	ENSG00000144331
MYO15B	-2.0296	2.0296	-0.205073	1.23782e-05	0.000406414	DOWN	TRUE	myosin XVB	80022	ENSG00000266714
FGFR3	-1.92437	1.92437	0.942349	1.26179e-05	0.000413685	DOWN	TRUE	fibroblast growth factor receptor 3	2261	ENSG00000068078
SMIM17	-7.46739	7.46739	-4.05486	1.26863e-05	0.000415098	DOWN	TRUE	small integral membrane protein 17	147670	ENSG00000268182
TRHDE	-2.28132	2.28132	-1.59198	1.26977e-05	0.000415098	DOWN	TRUE	thyrotropin releasing hormone degrading enzyme	29953	ENSG00000072657
HHIP	-1.88335	1.88335	2.05577	1.2818e-05	0.000418426	DOWN	TRUE	hedgehog interacting protein	64399	ENSG00000164161
LINC00648	-1.86351	1.86351	2.95667	1.30549e-05	0.000425545	DOWN	TRUE	long intergenic non-protein coding RNA 648	100506433	ENSG00000259129
ADAP2	-2.01056	2.01056	-0.260831	1.30743e-05	0.000425564	DOWN	TRUE	ArfGAP with dual PH domains 2	55803	ENSG00000184060
OSBP2	1.86353	-1.86353	2.92872	1.31055e-05	0.000425966	UP	TRUE	oxysterol binding protein 2	23762	ENSG00000184792
ENSG00000280401	-2.29746	2.29746	-1.64077	1.31589e-05	0.000427089	DOWN	TRUE	NA	NA	NA
ENSG00000269815	-2.25812	2.25812	-1.38702	1.3203e-05	0.000427907	DOWN	TRUE	NA	NA	NA
EDA	2.09967	-2.09967	-0.786997	1.32893e-05	0.000430088	UP	TRUE	ectodysplasin A	1896	ENSG00000158813
ENSG00000260855	-1.98756	1.98756	-0.0160267	1.36713e-05	0.000441382	DOWN	TRUE	NA	NA	NA
LINC02307	-2.51027	2.51027	-2.09174	1.36774e-05	0.000441382	DOWN	TRUE	long intergenic non-protein coding RNA 2307	105370471	NA
BTNL9	2.03788	-2.03788	-0.462467	1.373e-05	0.000442449	UP	TRUE	butyrophilin like 9	153579	ENSG00000165810
LCK	-3.25654	3.25654	-3.14249	1.38101e-05	0.000443139	DOWN	TRUE	LCK proto-oncogene, Src family tyrosine kinase	3932	ENSG00000182866
VAX1	-3.25654	3.25654	-3.14249	1.38101e-05	0.000443139	DOWN	TRUE	ventral anterior homeobox 1	11023	ENSG00000148704
JAM2	-3.25654	3.25654	-3.14249	1.38101e-05	0.000443139	DOWN	TRUE	junctional adhesion molecule 2	58494	ENSG00000154721
ENSG00000251393	2.6766	-2.6766	-2.56806	1.41028e-05	0.00045189	UP	TRUE	NA	NA	NA
F2RL3	2.09229	-2.09229	-0.792892	1.42185e-05	0.000454951	UP	TRUE	F2R like thrombin or trypsin receptor 3	9002	ENSG00000127533
THEGL	2.78412	-2.78412	-2.78176	1.4617e-05	0.000467043	UP	TRUE	theg spermatid protein like	100506564	ENSG00000249693
UNC5A	4.00011	-4.00011	-3.55265	1.47133e-05	0.000469456	UP	TRUE	unc-5 netrin receptor A	90249	ENSG00000113763
RNF224	-2.57523	2.57523	-2.24916	1.47822e-05	0.00047099	DOWN	TRUE	ring finger protein 224	643596	ENSG00000233198
SEMA3E	-1.94582	1.94582	0.313481	1.49695e-05	0.000476288	DOWN	TRUE	semaphorin 3E	9723	ENSG00000170381
CXCL2	1.83541	-1.83541	4.81282	1.50184e-05	0.000477171	UP	TRUE	C-X-C motif chemokine ligand 2	2920	ENSG00000081041
SMAD9	-1.9743	1.9743	-0.00944317	1.51907e-05	0.000481968	DOWN	TRUE	SMAD family member 9	4093	ENSG00000120693
LINC02964	-2.36311	2.36311	-1.86574	1.54177e-05	0.000488486	DOWN	TRUE	long intergenic non-protein coding RNA 2964	105375746	NA
GPM6A	-2.04161	2.04161	-0.53266	1.55666e-05	0.000492515	DOWN	TRUE	glycoprotein M6A	2823	ENSG00000150625
VNN2	-2.06367	2.06367	-0.647649	1.56935e-05	0.000495178	DOWN	TRUE	vanin 2	8875	ENSG00000112303
LTBP3	-1.82873	1.82873	6.00128	1.57054e-05	0.000495178	DOWN	TRUE	latent transforming growth factor beta binding protein 3	4054	ENSG00000168056
ENSG00000261349	-4.51978	4.51978	-3.76696	1.57535e-05	0.000495178	DOWN	TRUE	NA	NA	NA
FAP	-4.51978	4.51978	-3.76696	1.57535e-05	0.000495178	DOWN	TRUE	fibroblast activation protein alpha	2191	ENSG00000078098
ERBB3	-1.85143	1.85143	2.57651	1.57699e-05	0.000495178	DOWN	TRUE	erb-b2 receptor tyrosine kinase 3	2065	ENSG00000065361
EFNA1	-1.83747	1.83747	3.45285	1.57821e-05	0.000495178	DOWN	TRUE	ephrin A1	1942	ENSG00000169242
HSD17B2	-1.83317	1.83317	4.04106	1.58729e-05	0.000496979	DOWN	TRUE	hydroxysteroid 17-beta dehydrogenase 2	3294	ENSG00000086696
ATOH8	-1.86458	1.86458	1.84294	1.58835e-05	0.000496979	DOWN	TRUE	atonal bHLH transcription factor 8	84913	ENSG00000168874
ADGRF5P1	-2.25769	2.25769	-1.61101	1.5928e-05	0.000497683	DOWN	TRUE	adhesion G protein-coupled receptor F5 pseudogene 1	389740	ENSG00000227582
FIBCD1	-1.83215	1.83215	3.93918	1.61234e-05	0.000502587	DOWN	TRUE	fibrinogen C domain containing 1	84929	ENSG00000130720
VSTM2L	-1.82716	1.82716	5.35671	1.61294e-05	0.000502587	DOWN	TRUE	V-set and transmembrane domain containing 2 like	128434	ENSG00000132821
LINC01518	-1.8921	1.8921	0.975514	1.62907e-05	0.000506917	DOWN	TRUE	long intergenic non-protein coding RNA 1518	101929397	ENSG00000233515
LINC00174	-1.92521	1.92521	0.484808	1.63618e-05	0.00050843	DOWN	TRUE	long intergenic non-protein coding RNA 174	285908	ENSG00000179406
DNER	1.83043	-1.83043	3.89258	1.63865e-05	0.000508498	UP	TRUE	delta/notch like EGF repeat containing	92737	ENSG00000187957
CCR1	1.94976	-1.94976	0.111965	1.64282e-05	0.000509094	UP	TRUE	C-C motif chemokine receptor 1	1230	ENSG00000163823
ANGPTL4	-1.82621	1.82621	4.52926	1.66634e-05	0.000515675	DOWN	TRUE	angiopoietin like 4	51129	ENSG00000167772
ENSG00000259275	-1.93516	1.93516	0.395654	1.66949e-05	0.000515944	DOWN	TRUE	NA	NA	NA
LINC02009	1.84667	-1.84667	2.35858	1.6939e-05	0.000522775	UP	TRUE	long intergenic non-protein coding RNA 2009	105377068	ENSG00000283646
ENSG00000232702	-3.44162	3.44162	-3.35401	1.70381e-05	0.000525117	DOWN	TRUE	NA	NA	NA
VCAM1	2.65199	-2.65199	-2.5883	1.72465e-05	0.000530815	UP	TRUE	vascular cell adhesion molecule 1	7412	ENSG00000162692
GDF15	-1.81532	1.81532	7.78438	1.77323e-05	0.000544631	DOWN	TRUE	growth differentiation factor 15	9518	ENSG00000130513
GPR156	-1.94898	1.94898	0.131001	1.77435e-05	0.000544631	DOWN	TRUE	G protein-coupled receptor 156	165829	ENSG00000175697
IL1B	1.81411	-1.81411	9.3291	1.78824e-05	0.000548151	UP	TRUE	interleukin 1 beta	3553	ENSG00000125538
ENSG00000232524	-1.89415	1.89415	0.85759	1.80018e-05	0.000551066	DOWN	TRUE	NA	NA	NA
CCNP	-1.97488	1.97488	-0.132944	1.8126e-05	0.000554116	DOWN	TRUE	cyclin P	79935	ENSG00000105219
ABCB5	-3.2227	3.2227	-3.17065	1.82365e-05	0.000555992	DOWN	TRUE	ATP binding cassette subfamily B member 5	340273	ENSG00000004846
OLFML1	-3.2227	3.2227	-3.17065	1.82365e-05	0.000555992	DOWN	TRUE	olfactomedin like 1	283298	ENSG00000183801
ENSG00000287289	2.75562	-2.75562	-2.80523	1.83216e-05	0.000557835	UP	TRUE	NA	NA	NA
TCF21	-2.04187	2.04187	-0.637472	1.83566e-05	0.000558149	DOWN	TRUE	transcription factor 21	6943	ENSG00000118526
LRRC4C	-2.90255	2.90255	-2.90867	1.86467e-05	0.000566209	DOWN	TRUE	leucine rich repeat containing 4C	57689	ENSG00000148948
MS4A4A	1.88363	-1.88363	0.817874	1.92672e-05	0.000583613	UP	TRUE	membrane spanning 4-domains A4A	51338	ENSG00000110079
ENSG00000251574	-2.19611	2.19611	-1.48959	1.94073e-05	0.000583613	DOWN	TRUE	NA	NA	NA
PLA2G4D	2.17556	-2.17556	-1.49764	1.94073e-05	0.000583613	UP	TRUE	phospholipase A2 group IVD	283748	ENSG00000159337
ENSG00000286975	1.83837	-1.83837	2.06865	1.95278e-05	0.000583613	UP	TRUE	NA	NA	NA
BARHL2	-7.40363	7.40363	-4.10868	1.95811e-05	0.000583613	DOWN	TRUE	BarH like homeobox 2	343472	ENSG00000143032
ENSG00000224014	-7.40363	7.40363	-4.10868	1.95811e-05	0.000583613	DOWN	TRUE	NA	NA	NA
GAPDHP72	-7.40363	7.40363	-4.10868	1.95811e-05	0.000583613	DOWN	TRUE	glyceraldehyde-3-phosphate dehydrogenase pseudogene 72	346085	NA
ENSG00000261638	-7.40363	7.40363	-4.10868	1.95811e-05	0.000583613	DOWN	TRUE	NA	NA	NA
CTBP2P7	-7.40363	7.40363	-4.10868	1.95811e-05	0.000583613	DOWN	TRUE	CTBP2 pseudogene 7	401914	ENSG00000267091
MIR548XHG	-7.40363	7.40363	-4.10868	1.95811e-05	0.000583613	DOWN	TRUE	MIR548X host gene	101927797	ENSG00000224141
RAC1P4	-7.40363	7.40363	-4.10868	1.95811e-05	0.000583613	DOWN	TRUE	Rac family small GTPase 1 pseudogene 4	286472	NA
ENSG00000286580	7.39786	-7.39786	-4.18168	1.95811e-05	0.000583613	UP	TRUE	NA	NA	NA
ENSG00000273388	7.39786	-7.39786	-4.18168	1.95811e-05	0.000583613	UP	TRUE	NA	NA	NA
KCNJ4	7.39786	-7.39786	-4.18168	1.95811e-05	0.000583613	UP	TRUE	potassium inwardly rectifying channel subfamily J member 4	3761	ENSG00000168135
OPN3	-1.80988	1.80988	4.41259	1.97054e-05	0.000586437	DOWN	TRUE	opsin 3	23596	ENSG00000054277
PON3	-1.83298	1.83298	2.27998	1.97276e-05	0.000586437	DOWN	TRUE	paraoxonase 3	5446	ENSG00000105852
KCNH1	-1.8349	1.8349	2.06715	2.01171e-05	0.000597231	DOWN	TRUE	potassium voltage-gated channel subfamily H member 1	3756	ENSG00000143473
ADCY10	-3.79059	3.79059	-3.5643	2.05601e-05	0.000609581	DOWN	TRUE	adenylate cyclase 10	55811	ENSG00000143199
EFNB1	1.80696	-1.80696	3.91769	2.06864e-05	0.000612524	UP	TRUE	ephrin B1	1947	ENSG00000090776
PLBD1-AS1	-1.84056	1.84056	1.54164	2.23495e-05	0.000660904	DOWN	TRUE	PLBD1 antisense RNA 1	101928290	ENSG00000256751
ADAMTSL4-AS2	-2.22151	2.22151	-1.64005	2.24462e-05	0.000662896	DOWN	TRUE	ADAMTSL4 antisense RNA 2	100289061	NA
RARRES2	-2.04253	2.04253	-0.873168	2.29517e-05	0.00067694	DOWN	TRUE	retinoic acid receptor responder 2	5919	ENSG00000106538
MIOX	-2.15664	2.15664	-1.32108	2.29875e-05	0.000677113	DOWN	TRUE	myo-inositol oxygenase	55586	ENSG00000100253
RWDD3-DT	-3.40223	3.40223	-3.38672	2.31155e-05	0.00068	DOWN	TRUE	RWDD3 divergent transcript	101928118	ENSG00000226026
B3GNT7	1.79372	-1.79372	3.85731	2.36623e-05	0.000695179	UP	TRUE	UDP-GlcNAc:betaGal beta-1,3-N-acetylglucosaminyltransferase 7	93010	ENSG00000156966
SWINGN	-1.89662	1.89662	0.301301	2.37141e-05	0.000695641	DOWN	TRUE	NA	NA	NA
ENSG00000287463	3.01132	-3.01132	-2.97823	2.37703e-05	0.000695641	UP	TRUE	NA	NA	NA
ENSG00000236154	-2.87348	2.87348	-2.93256	2.37703e-05	0.000695641	DOWN	TRUE	NA	NA	NA
LINC00645	-3.18804	3.18804	-3.19938	2.41467e-05	0.000705745	DOWN	TRUE	long intergenic non-protein coding RNA 645	100505967	ENSG00000258548
ENSG00000287342	-3.00839	3.00839	-3.05979	2.42341e-05	0.000706474	DOWN	TRUE	NA	NA	NA
ENSG00000279668	-3.00839	3.00839	-3.05979	2.42341e-05	0.000706474	DOWN	TRUE	NA	NA	NA
CYTIP	-2.34258	2.34258	-1.96118	2.43885e-05	0.000710059	DOWN	TRUE	cytohesin 1 interacting protein	9595	ENSG00000115165
PI3	1.78416	-1.78416	4.89545	2.49951e-05	0.000726785	UP	TRUE	peptidase inhibitor 3	5266	ENSG00000124102
ENSG00000232110	-1.88503	1.88503	0.441537	2.50944e-05	0.000728737	DOWN	TRUE	NA	NA	NA
CALHM5	1.89586	-1.89586	0.0412808	2.69819e-05	0.000782543	UP	TRUE	calcium homeostasis modulator family member 5	254228	ENSG00000178033
ENSG00000286313	2.06982	-2.06982	-1.20022	2.73818e-05	0.000793127	UP	TRUE	NA	NA	NA
TLR1	-1.87019	1.87019	0.464974	2.76476e-05	0.000799292	DOWN	TRUE	toll like receptor 1	7096	ENSG00000174125
RHBDL2	1.89346	-1.89346	0.0955684	2.77e-05	0.000799292	UP	TRUE	rhomboid like 2	54933	ENSG00000158315
MLXIPL	-1.84375	1.84375	0.879213	2.77007e-05	0.000799292	DOWN	TRUE	MLX interacting protein like	51085	ENSG00000009950
LRRN1	-1.97751	1.97751	-0.583329	2.77593e-05	0.000799964	DOWN	TRUE	leucine rich repeat neuronal 1	57633	ENSG00000175928
KCNH8	-2.32734	2.32734	-1.97346	2.80376e-05	0.000806956	DOWN	TRUE	potassium voltage-gated channel subfamily H member 8	131096	ENSG00000183960
CST2	1.77081	-1.77081	4.97412	2.84548e-05	0.000817921	UP	TRUE	cystatin SA	1470	ENSG00000170369
ZNF439	-1.7843	1.7843	2.97254	2.85814e-05	0.000820517	DOWN	TRUE	zinc finger protein 439	90594	ENSG00000171291
ENSG00000245008	3.90428	-3.90428	-3.63395	2.88486e-05	0.000825049	UP	TRUE	NA	NA	NA
SEMA4A	-3.74498	3.74498	-3.60226	2.88486e-05	0.000825049	DOWN	TRUE	semaphorin 4A	64218	ENSG00000196189
ENSG00000285884	-3.74498	3.74498	-3.60226	2.88486e-05	0.000825049	DOWN	TRUE	NA	NA	NA
ENSG00000288737	2.8862	-2.8862	-2.87666	2.89338e-05	0.000826439	UP	TRUE	NA	NA	NA
TDO2	-2.14003	2.14003	-1.5343	2.96744e-05	0.000845901	DOWN	TRUE	tryptophan 2,3-dioxygenase	6999	ENSG00000151790
ENSG00000287481	-2.68232	2.68232	-2.55061	2.96899e-05	0.000845901	DOWN	TRUE	NA	NA	NA
ENSG00000260254	-7.33692	7.33692	-4.16462	3.04594e-05	0.000864558	DOWN	TRUE	NA	NA	NA
ENSG00000259039	-7.33692	7.33692	-4.16462	3.04594e-05	0.000864558	DOWN	TRUE	NA	NA	NA
ENSG00000268080	7.32431	-7.32431	-4.24383	3.04594e-05	0.000864558	UP	TRUE	NA	NA	NA
MRAP2	-2.22444	2.22444	-1.764	3.19981e-05	0.000907093	DOWN	TRUE	melanocortin 2 receptor accessory protein 2	112609	ENSG00000135324
PDLIM2	1.76597	-1.76597	3.32528	3.21431e-05	0.000910064	UP	TRUE	PDZ and LIM domain 2	64236	ENSG00000120913
GRIK4	1.87266	-1.87266	0.159665	3.2519e-05	0.000919557	UP	TRUE	glutamate ionotropic receptor kainate type subunit 4	2900	ENSG00000149403
TREM2	-1.88194	1.88194	0.10849	3.30994e-05	0.00093425	DOWN	TRUE	triggering receptor expressed on myeloid cells 2	54209	ENSG00000095970
IL31RA	1.75477	-1.75477	5.22274	3.31212e-05	0.00093425	UP	TRUE	interleukin 31 receptor A	133396	ENSG00000164509
HMCN1	-1.76077	1.76077	3.63716	3.32397e-05	0.000936425	DOWN	TRUE	hemicentin 1	83872	ENSG00000143341
GRIN2A	-2.16042	2.16042	-1.62958	3.3446e-05	0.000941064	DOWN	TRUE	glutamate ionotropic receptor NMDA type subunit 2A	2903	ENSG00000183454
ENSG00000254701	4.5466	-4.5466	-3.90715	3.36527e-05	0.000944531	UP	TRUE	NA	NA	NA
AGBL1	-4.41338	4.41338	-3.85603	3.36527e-05	0.000944531	DOWN	TRUE	AGBL carboxypeptidase 1	123624	ENSG00000273540
LINC02100	-2.82135	2.82135	-2.77195	3.40661e-05	0.000954949	DOWN	TRUE	long intergenic non-protein coding RNA 2100	107986408	NA
ENSG00000286034	-1.82012	1.82012	0.877822	3.43675e-05	0.000962206	DOWN	TRUE	NA	NA	NA
ENSG00000287292	-2.33543	2.33543	-2.05034	3.46639e-05	0.000969302	DOWN	TRUE	NA	NA	NA
SOX4	-1.7476	1.7476	5.8912	3.51711e-05	0.000982273	DOWN	TRUE	SRY-box transcription factor 4	6659	ENSG00000124766
ANKS1B	-1.9208	1.9208	-0.416364	3.57402e-05	0.000996936	DOWN	TRUE	ankyrin repeat and sterile alpha motif domain containing 1B	56899	ENSG00000185046
ENSG00000275552	2.85591	-2.85591	-2.90173	3.64545e-05	0.00101561	UP	TRUE	NA	NA	NA
ENSG00000288967	-2.52528	2.52528	-2.40807	3.71033e-05	0.00103241	DOWN	TRUE	NA	NA	NA
ARNT2-DT	-1.76722	1.76722	2.27638	3.75687e-05	0.00104408	DOWN	TRUE	ARNT2 divergent transcript	101929560	NA
PCDH17	-1.89948	1.89948	-0.210741	3.80317e-05	0.00105435	DOWN	TRUE	protocadherin 17	27253	ENSG00000118946
SEMG1	1.8875	-1.8875	-0.214686	3.80317e-05	0.00105435	UP	TRUE	semenogelin 1	6406	ENSG00000124233
NEURL1	-1.80403	1.80403	0.89869	3.8659e-05	0.00107043	DOWN	TRUE	neuralized E3 ubiquitin protein ligase 1	9148	ENSG00000107954
COLGALT2	-1.73952	1.73952	4.64105	3.90542e-05	0.00107983	DOWN	TRUE	collagen beta(1-O)galactosyltransferase 2	23127	ENSG00000198756
PODNL1	-2.70817	2.70817	-2.68714	3.90937e-05	0.00107983	DOWN	TRUE	podocan like 1	79883	ENSG00000132000
AZGP1	1.84889	-1.84889	0.229557	3.93524e-05	0.00108565	UP	TRUE	alpha-2-glycoprotein 1, zinc-binding	563	ENSG00000160862
ZDHHC15	-2.57651	2.57651	-2.49522	4.03113e-05	0.00111074	DOWN	TRUE	zinc finger DHHC-type palmitoyltransferase 15	158866	ENSG00000102383
LINC02360	-3.69787	3.69787	-3.64127	4.06483e-05	0.0011178	DOWN	TRUE	long intergenic non-protein coding RNA 2360	105374484	ENSG00000248300
ENSG00000287415	2.3796	-2.3796	-2.34904	4.06769e-05	0.0011178	UP	TRUE	NA	NA	NA
ENSG00000273443	1.98675	-1.98675	-0.934563	4.07154e-05	0.0011178	UP	TRUE	NA	NA	NA
ENSG00000259354	1.87344	-1.87344	-0.0955484	4.096e-05	0.00112279	UP	TRUE	NA	NA	NA
LINC01341	-1.9426	1.9426	-0.636256	4.10438e-05	0.00112279	DOWN	TRUE	long intergenic non-protein coding RNA 1341	149134	NA
FNDC4	1.73742	-1.73742	3.84805	4.10461e-05	0.00112279	UP	TRUE	fibronectin type III domain containing 4	64838	ENSG00000115226
ENSG00000291045	2.02978	-2.02978	-1.23186	4.22921e-05	0.00115547	UP	TRUE	NA	NA	NA
ENSG00000265799	3.26001	-3.26001	-3.30226	4.26833e-05	0.00116195	UP	TRUE	NA	NA	NA
ZNF723	-3.11613	3.11613	-3.25865	4.26833e-05	0.00116195	DOWN	TRUE	zinc finger protein 723	646864	ENSG00000268696
PGGT1BP1	-3.07878	3.07878	-3.28923	4.26833e-05	0.00116195	DOWN	TRUE	protein geranylgeranyltransferase type I subunit beta pseudogene 1	653895	NA
IPCEF1	-2.28061	2.28061	-2.01094	4.27552e-05	0.00116251	DOWN	TRUE	interaction protein for cytohesin exchange factors 1	26034	ENSG00000074706
ENSG00000256417	-1.85555	1.85555	0.0730049	4.40173e-05	0.00119425	DOWN	TRUE	NA	NA	NA
TENM2	1.74795	-1.74795	2.31795	4.40281e-05	0.00119425	UP	TRUE	teneurin transmembrane protein 2	57451	ENSG00000145934
FGF17	-2.19787	2.19787	-1.85273	4.4175e-05	0.0011968	DOWN	TRUE	fibroblast growth factor 17	8822	ENSG00000158815
SCN3A	-1.92904	1.92904	-0.621335	4.44214e-05	0.00120203	DOWN	TRUE	sodium voltage-gated channel alpha subunit 3	6328	ENSG00000153253
ZNF492	-1.75407	1.75407	1.90025	4.57422e-05	0.0012363	DOWN	TRUE	zinc finger protein 492	57615	ENSG00000229676
LRFN1	2.82496	-2.82496	-2.92723	4.60098e-05	0.00124205	UP	TRUE	leucine rich repeat and fibronectin type III domain containing 1	57622	ENSG00000128011
ENSG00000228708	-1.99436	1.99436	-1.04553	4.60789e-05	0.00124243	DOWN	TRUE	NA	NA	NA
PPFIA2	1.78544	-1.78544	0.920848	4.64394e-05	0.00125066	UP	TRUE	PTPRF interacting protein alpha 2	8499	ENSG00000139220
CSRNP3	-1.91425	1.91425	-0.558915	4.6895e-05	0.00126143	DOWN	TRUE	cysteine and serine rich nuclear protein 3	80034	ENSG00000178662
MAPK15	-7.26698	7.26698	-4.22285	4.77659e-05	0.00127726	DOWN	TRUE	mitogen-activated protein kinase 15	225689	ENSG00000181085
ALDH1A1	-7.26698	7.26698	-4.22285	4.77659e-05	0.00127726	DOWN	TRUE	aldehyde dehydrogenase 1 family member A1	216	ENSG00000165092
ENSG00000279811	-7.26698	7.26698	-4.22285	4.77659e-05	0.00127726	DOWN	TRUE	NA	NA	NA
SPINK2	7.24681	-7.24681	-4.30874	4.77659e-05	0.00127726	UP	TRUE	serine peptidase inhibitor Kazal type 2	6691	ENSG00000128040
ENSG00000232855	7.24681	-7.24681	-4.30874	4.77659e-05	0.00127726	UP	TRUE	NA	NA	NA
DUOXA1	-1.86222	1.86222	-0.166738	4.81389e-05	0.00128571	DOWN	TRUE	dual oxidase maturation factor 1	90527	ENSG00000140254
BNIP3	1.71399	-1.71399	6.74249	4.82975e-05	0.00128843	UP	TRUE	BCL2 interacting protein 3	664	ENSG00000176171
ENSG00000287872	-1.97277	1.97277	-0.993709	4.83788e-05	0.00128908	DOWN	TRUE	NA	NA	NA
ENSG00000272512	-1.85388	1.85388	-0.103731	4.84635e-05	0.00128981	DOWN	TRUE	NA	NA	NA
ACADL	-1.98899	1.98899	-1.08538	4.86146e-05	0.00129231	DOWN	TRUE	acyl-CoA dehydrogenase long chain	33	ENSG00000115361
COL6A5	4.48551	-4.48551	-3.95845	4.95961e-05	0.00131531	UP	TRUE	collagen type VI alpha 5 chain	256076	ENSG00000172752
ID2-AS1	-4.35708	4.35708	-3.90276	4.95961e-05	0.00131531	DOWN	TRUE	ID2 antisense RNA 1	100506299	NA
IL2RG	2.91206	-2.91206	-3.06045	4.98313e-05	0.00132	UP	TRUE	interleukin 2 receptor subunit gamma	3561	ENSG00000147168
FAM66C	-1.98048	1.98048	-1.09204	5.26436e-05	0.00139287	DOWN	TRUE	family with sequence similarity 66 member C	440078	ENSG00000226711
LINC01703	-1.93443	1.93443	-0.895345	5.27676e-05	0.00139452	DOWN	TRUE	long intergenic non-protein coding RNA 1703	105373113	NA
ENSG00000235782	2.3738	-2.3738	-2.45549	5.31407e-05	0.00140111	UP	TRUE	NA	NA	NA
TMC3-AS1	2.3738	-2.3738	-2.45549	5.31407e-05	0.00140111	UP	TRUE	TMC3 antisense RNA 1	101929655	NA
ZNF518B	-1.71397	1.71397	3.21644	5.3758e-05	0.00141573	DOWN	TRUE	zinc finger protein 518B	85460	ENSG00000178163
HTR2C	-1.76305	1.76305	1.01569	5.47776e-05	0.00144065	DOWN	TRUE	5-hydroxytryptamine receptor 2C	3358	ENSG00000147246
WIPF3	-1.85714	1.85714	-0.243691	5.48316e-05	0.00144065	DOWN	TRUE	WAS/WASL interacting protein family member 3	644150	ENSG00000122574
ZNF681	-1.71912	1.71912	2.63398	5.61466e-05	0.00147349	DOWN	TRUE	zinc finger protein 681	148213	ENSG00000196172
ITGAM	2.21586	-2.21586	-2.05744	5.68159e-05	0.00148933	UP	TRUE	integrin subunit alpha M	3684	ENSG00000169896
CHD5	-1.97193	1.97193	-1.09874	5.7017e-05	0.00149287	DOWN	TRUE	chromodomain helicase DNA binding protein 5	26038	ENSG00000116254
CFAP58-DT	-3.64918	3.64918	-3.68138	5.75184e-05	0.00150426	DOWN	TRUE	CFAP58 divergent transcript	100505869	ENSG00000231233
OLFM2	-1.99857	1.99857	-1.19041	5.78229e-05	0.00151047	DOWN	TRUE	olfactomedin 2	93145	ENSG00000105088
PWWP3B	1.76142	-1.76142	0.916933	5.80351e-05	0.00151342	UP	TRUE	PWWP domain containing 3B	139221	ENSG00000157502
PRR36	-1.84782	1.84782	-0.232307	5.80695e-05	0.00151342	DOWN	TRUE	proline rich 36	80164	ENSG00000183248
ENSG00000258535	2.79333	-2.79333	-2.95319	5.81712e-05	0.00151433	UP	TRUE	NA	NA	NA
ENSG00000238142	1.75222	-1.75222	0.994415	5.8753e-05	0.00152771	UP	TRUE	NA	NA	NA
ST6GALNAC4P1	-3.27717	3.27717	-3.48962	5.88889e-05	0.00152949	DOWN	TRUE	ST6 N-acetylgalactosaminide alpha-2,6-sialyltransferase 4 pseudogene 1	100874524	ENSG00000233469
TMEM139	-1.79207	1.79207	0.392806	5.92238e-05	0.00153642	DOWN	TRUE	transmembrane protein 139	135932	ENSG00000178826
ENSG00000258875	1.7503	-1.7503	0.97919	5.93877e-05	0.00153891	UP	TRUE	NA	NA	NA
ADGRD1	-1.7172	1.7172	2.30772	5.97546e-05	0.00154665	DOWN	TRUE	adhesion G protein-coupled receptor D1	283383	ENSG00000111452
B4GALNT3	-1.74589	1.74589	1.14396	6.13509e-05	0.00158615	DOWN	TRUE	beta-1,4-N-acetyl-galactosaminyltransferase 3	283358	ENSG00000139044
ENSG00000277304	-2.1171	2.1171	-1.7847	6.19584e-05	0.00160003	DOWN	TRUE	NA	NA	NA
FERMT3	1.70788	-1.70788	2.38224	6.44961e-05	0.00166366	UP	TRUE	FERM domain containing kindlin 3	83706	ENSG00000149781
LINC02848	-2.74062	2.74062	-2.83804	6.59924e-05	0.0016985	DOWN	TRUE	long intergenic non-protein coding RNA 2848	107986806	NA
PFDN6	1.68467	-1.68467	4.63481	6.59971e-05	0.0016985	UP	TRUE	prefoldin subunit 6	10471	ENSG00000204220
TFF2	-1.69146	1.69146	3.2759	6.62455e-05	0.00170296	DOWN	TRUE	trefoil factor 2	7032	ENSG00000160181
TMEM117	-1.84012	1.84012	-0.394241	6.67846e-05	0.00171487	DOWN	TRUE	transmembrane protein 117	84216	ENSG00000139173
SLC26A7	1.8221	-1.8221	-0.151001	6.7408e-05	0.00172891	UP	TRUE	solute carrier family 26 member 7	115111	ENSG00000147606
HS3ST3A1	-2.40104	2.40104	-2.39042	6.83045e-05	0.00174993	DOWN	TRUE	heparan sulfate-glucosamine 3-sulfotransferase 3A1	9955	ENSG00000153976
KLHL3	2.17749	-2.17749	-2.01653	6.85447e-05	0.00175409	UP	TRUE	kelch like family member 3	26249	ENSG00000146021
ZFPM2	-1.71521	1.71521	1.75368	6.88498e-05	0.00175991	DOWN	TRUE	zinc finger protein, FOG family member 2	23414	ENSG00000169946
BANK1	-1.69309	1.69309	2.60221	7.05941e-05	0.00180246	DOWN	TRUE	B cell scaffold protein with ankyrin repeats 1	55024	ENSG00000153064
ENSG00000289423	1.73791	-1.73791	0.884305	7.11617e-05	0.0018149	UP	TRUE	NA	NA	NA
ENSG00000235609	-1.75261	1.75261	0.617508	7.24769e-05	0.00184637	DOWN	TRUE	NA	NA	NA
MMP16	-1.69704	1.69704	2.22254	7.31418e-05	0.00186121	DOWN	TRUE	matrix metallopeptidase 16	4325	ENSG00000156103
SCG5	2.57166	-2.57166	-2.95455	7.36758e-05	0.00187269	UP	TRUE	secretogranin V	6447	ENSG00000166922
HLA-DPB1	1.79175	-1.79175	-0.0683844	7.38807e-05	0.0018737	UP	TRUE	major histocompatibility complex, class II, DP beta 1	3115	ENSG00000223865
PRR15	-2.01845	2.01845	-1.38451	7.38813e-05	0.0018737	DOWN	TRUE	proline rich 15	222171	ENSG00000176532
ALPK3	-2.13964	2.13964	-1.89883	7.41057e-05	0.00187729	DOWN	TRUE	alpha kinase 3	57538	ENSG00000136383
ARHGAP20	-1.72811	1.72811	1.08239	7.45817e-05	0.00188723	DOWN	TRUE	Rho GTPase activating protein 20	57569	ENSG00000137727
CACNA1D	-7.19347	7.19347	-4.28356	7.55368e-05	0.00189866	DOWN	TRUE	calcium voltage-gated channel subunit alpha1 D	776	ENSG00000157388
CYP2T1P	-7.19347	7.19347	-4.28356	7.55368e-05	0.00189866	DOWN	TRUE	cytochrome P450 family 2 subfamily T member 1, pseudogene	171523	ENSG00000233622
ENSG00000279773	-7.19347	7.19347	-4.28356	7.55368e-05	0.00189866	DOWN	TRUE	NA	NA	NA
CYP4F29P	-7.19347	7.19347	-4.28356	7.55368e-05	0.00189866	DOWN	TRUE	cytochrome P450 family 4 subfamily F member 29, pseudogene	54055	ENSG00000228314
ENSG00000287757	-7.19347	7.19347	-4.28356	7.55368e-05	0.00189866	DOWN	TRUE	NA	NA	NA
ENSG00000266153	7.16491	-7.16491	-4.37666	7.55368e-05	0.00189866	UP	TRUE	NA	NA	NA
PKD1P5	-1.95917	1.95917	-1.18272	7.59948e-05	0.00190805	DOWN	TRUE	polycystin 1, transient receptor potential channel interacting pseudogene 5	348156	ENSG00000254681
ENSG00000255179	3.17783	-3.17783	-3.3704	7.62932e-05	0.00191342	UP	TRUE	NA	NA	NA
HCAR2	2.32659	-2.32659	-2.49316	7.64132e-05	0.00191431	UP	TRUE	hydroxycarboxylic acid receptor 2	338442	ENSG00000182782
ENSG00000217648	-1.77771	1.77771	0.142036	7.64978e-05	0.00191431	DOWN	TRUE	NA	NA	NA
TTC6	-2.03925	2.03925	-1.46145	7.79388e-05	0.00194821	DOWN	TRUE	tetratricopeptide repeat domain 6	319089	ENSG00000139865
PPP2R2C	1.67038	-1.67038	3.6926	7.83792e-05	0.00195706	UP	TRUE	protein phosphatase 2 regulatory subunit Bgamma	5522	ENSG00000074211
THBS4	-2.03323	2.03323	-1.61848	7.87314e-05	0.00196242	DOWN	TRUE	thrombospondin 4	7060	ENSG00000113296
SPANXC	-2.18279	2.18279	-2.01007	7.87675e-05	0.00196242	DOWN	TRUE	SPANX family member C	64663	ENSG00000198573
ENSG00000226919	-2.38032	2.38032	-2.40701	8.13336e-05	0.00201654	DOWN	TRUE	NA	NA	NA
KRT18P59	-2.38032	2.38032	-2.40701	8.13336e-05	0.00201654	DOWN	TRUE	keratin 18 pseudogene 59	399965	NA
SERPINA9	3.74742	-3.74742	-3.76506	8.1742e-05	0.00201654	UP	TRUE	serpin family A member 9	327657	ENSG00000170054
PERM1	-3.59878	3.59878	-3.72265	8.1742e-05	0.00201654	DOWN	TRUE	PPARGC1 and ESRR induced regulator, muscle 1	84808	ENSG00000187642
TTC22	-3.59878	3.59878	-3.72265	8.1742e-05	0.00201654	DOWN	TRUE	tetratricopeptide repeat domain 22	55001	ENSG00000006555
LINC02196	-3.59878	3.59878	-3.72265	8.1742e-05	0.00201654	DOWN	TRUE	long intergenic non-protein coding RNA 2196	107986402	NA
CNTNAP2	-3.59878	3.59878	-3.72265	8.1742e-05	0.00201654	DOWN	TRUE	contactin associated protein 2	26047	ENSG00000174469
ENSG00000290476	-3.59878	3.59878	-3.72265	8.1742e-05	0.00201654	DOWN	TRUE	NA	NA	NA
ENSG00000266876	-3.59878	3.59878	-3.72265	8.1742e-05	0.00201654	DOWN	TRUE	NA	NA	NA
TFR2	-1.87969	1.87969	-0.764641	8.21638e-05	0.00202474	DOWN	TRUE	transferrin receptor 2	7036	ENSG00000106327
ADAMTS8	-2.71864	2.71864	-3.05838	8.24462e-05	0.00202949	DOWN	TRUE	ADAM metallopeptidase with thrombospondin type 1 motif 8	11095	ENSG00000134917
CYS1	-1.68944	1.68944	1.92495	8.28384e-05	0.00203693	DOWN	TRUE	cystin 1	192668	ENSG00000205795
YJEFN3	-1.68383	1.68383	2.1326	8.48446e-05	0.00208399	DOWN	TRUE	YjeF N-terminal domain containing 3	374887	ENSG00000250067
ENSG00000251487	-1.88727	1.88727	-0.814229	8.57351e-05	0.00210358	DOWN	TRUE	NA	NA	NA
ENSG00000253500	-2.09907	2.09907	-1.8633	8.70501e-05	0.00213353	DOWN	TRUE	NA	NA	NA
PECAM1	1.67	-1.67	2.65222	8.75823e-05	0.00214425	UP	TRUE	platelet and endothelial cell adhesion molecule 1	5175	ENSG00000261371
ENSG00000280002	-1.67236	1.67236	2.41984	8.82725e-05	0.00215881	DOWN	TRUE	NA	NA	NA
C11orf96	1.79488	-1.79488	-0.320806	9.00313e-05	0.00219711	UP	TRUE	chromosome 11 open reading frame 96	387763	ENSG00000187479
KCNK3	2.23098	-2.23098	-2.28353	9.01297e-05	0.00219711	UP	TRUE	potassium two pore domain channel subfamily K member 3	3777	ENSG00000171303
LCTL	2.23098	-2.23098	-2.28353	9.01297e-05	0.00219711	UP	TRUE	lactase like	197021	ENSG00000188501
CITED4	1.82673	-1.82673	-0.60602	9.4186e-05	0.00229352	UP	TRUE	Cbp/p300 interacting transactivator with Glu/Asp rich carboxy-terminal domain 4	163732	ENSG00000179862
ARHGEF5	-1.74176	1.74176	0.318891	9.50966e-05	0.0023132	DOWN	TRUE	Rho guanine nucleotide exchange factor 5	7984	ENSG00000050327
PCDHGB6	-1.93325	1.93325	-1.24137	9.65107e-05	0.00234508	DOWN	TRUE	protocadherin gamma subfamily B, 6	56100	ENSG00000253305
USH2A	-2.19976	2.19976	-2.15842	9.76878e-05	0.00236859	DOWN	TRUE	usherin	7399	ENSG00000042781
DCAF12L1	-2.19976	2.19976	-2.15842	9.76878e-05	0.00236859	DOWN	TRUE	DDB1 and CUL4 associated factor 12 like 1	139170	ENSG00000198889
ENSG00000232194	-2.51557	2.51557	-2.68594	9.78386e-05	0.00236971	DOWN	TRUE	NA	NA	NA
ENSG00000271590	-1.91058	1.91058	-1.14649	0.000100197	0.00242424	DOWN	TRUE	NA	NA	NA
PCDHB5	-1.85228	1.85228	-0.758895	0.000100383	0.00242613	DOWN	TRUE	protocadherin beta 5	26167	ENSG00000113209
AADACP1	-1.64172	1.64172	4.14466	0.00010062	0.00242927	DOWN	TRUE	arylacetamide deacetylase pseudogene 1	201651	ENSG00000240602
ENSG00000287235	3.13492	-3.13492	-3.4057	0.000102431	0.00246773	UP	TRUE	NA	NA	NA
LINC00898	-2.96056	2.96056	-3.38514	0.000102431	0.00246773	DOWN	TRUE	long intergenic non-protein coding RNA 898	400932	ENSG00000205634
PLA2R1	-1.65679	1.65679	2.2735	0.000104152	0.00250651	DOWN	TRUE	phospholipase A2 receptor 1	22925	ENSG00000153246
INAVA	-1.63431	1.63431	5.35634	0.000104373	0.00250723	DOWN	TRUE	innate immunity activator	55765	ENSG00000163362
CARD8-AS1	1.6418	-1.6418	3.3487	0.000104403	0.00250723	UP	TRUE	CARD8 antisense RNA 1	100505812	ENSG00000268001
ACSL6	2.80546	-2.80546	-3.14757	0.000106371	0.00254906	UP	TRUE	acyl-CoA synthetase long chain family member 6	23305	ENSG00000164398
APCDD1	-2.68557	2.68557	-3.08494	0.000106371	0.00254906	DOWN	TRUE	APC down-regulated 1	147495	ENSG00000154856
TSPAN19	-1.80694	1.80694	-0.571643	0.000106969	0.0025607	DOWN	TRUE	tetraspanin 19	144448	ENSG00000231738
PTGER3	-1.69051	1.69051	1.00413	0.000109551	0.00261901	DOWN	TRUE	prostaglandin E receptor 3	5733	ENSG00000050628
CELF4	-1.96234	1.96234	-1.38388	0.000109637	0.00261901	DOWN	TRUE	CUGBP Elav-like family member 4	56853	ENSG00000101489
FMOD	-1.64186	1.64186	2.94445	0.000110221	0.00263018	DOWN	TRUE	fibromodulin	2331	ENSG00000122176
TNFRSF19	1.65172	-1.65172	2.10422	0.000110515	0.00263442	UP	TRUE	TNF receptor superfamily member 19	55504	ENSG00000127863
NMRAL2P	1.72345	-1.72345	0.192977	0.000111562	0.00265658	UP	TRUE	NmrA like redox sensor 2, pseudogene	344887	ENSG00000171658
BTBD16	-3.18734	3.18734	-3.56261	0.000111734	0.00265789	DOWN	TRUE	BTB domain containing 16	118663	ENSG00000138152
CD79A	-2.33796	2.33796	-2.44079	0.000115634	0.00274777	DOWN	TRUE	CD79a molecule	973	ENSG00000105369
ENSG00000290098	-2.16531	2.16531	-2.10244	0.000116885	0.00277325	DOWN	TRUE	NA	NA	NA
ENSG00000253746	1.66839	-1.66839	1.2703	0.000116952	0.00277325	UP	TRUE	NA	NA	NA
CASC15	-1.7521	1.7521	-0.165222	0.000119196	0.00281896	DOWN	TRUE	cancer susceptibility 15	401237	NA
FRG1EP	-1.85131	1.85131	-0.842024	0.000119357	0.00281896	DOWN	TRUE	FSHD region gene 1 family member E, pseudogene	102723390	NA
DACT2	-2.13395	2.13395	-2.04855	0.00011993	0.00281896	DOWN	TRUE	dishevelled binding antagonist of beta catenin 2	168002	ENSG00000164488
ENSG00000227088	-7.11601	7.11601	-4.34698	0.000120499	0.00281896	DOWN	TRUE	NA	NA	NA
HCN1	-7.11601	7.11601	-4.34698	0.000120499	0.00281896	DOWN	TRUE	hyperpolarization activated cyclic nucleotide gated potassium channel 1	348980	ENSG00000164588
ENSG00000286324	-7.11601	7.11601	-4.34698	0.000120499	0.00281896	DOWN	TRUE	NA	NA	NA
ENSG00000269954	-7.11601	7.11601	-4.34698	0.000120499	0.00281896	DOWN	TRUE	NA	NA	NA
ENSG00000270072	-7.11601	7.11601	-4.34698	0.000120499	0.00281896	DOWN	TRUE	NA	NA	NA
FGF19	-7.11601	7.11601	-4.34698	0.000120499	0.00281896	DOWN	TRUE	fibroblast growth factor 19	9965	ENSG00000162344
ENSG00000279684	-7.11601	7.11601	-4.34698	0.000120499	0.00281896	DOWN	TRUE	NA	NA	NA
LINC01580	-7.11601	7.11601	-4.34698	0.000120499	0.00281896	DOWN	TRUE	long intergenic non-protein coding RNA 1580	101927129	ENSG00000258785
ENSG00000255381	7.07807	-7.07807	-4.44788	0.000120499	0.00281896	UP	TRUE	NA	NA	NA
GP1BA	7.07807	-7.07807	-4.44788	0.000120499	0.00281896	UP	TRUE	glycoprotein Ib platelet subunit alpha	2811	ENSG00000185245
PABPC4L	-1.63144	1.63144	2.94752	0.000120643	0.00281916	DOWN	TRUE	poly(A) binding protein cytoplasmic 4 like	132430	ENSG00000254535
DMRT2	-1.86533	1.86533	-1.07717	0.000120757	0.00281916	DOWN	TRUE	doublesex and mab-3 related transcription factor 2	10655	ENSG00000173253
ENSG00000231873	2.94725	-2.94725	-3.27089	0.000121298	0.00282886	UP	TRUE	NA	NA	NA
ENSG00000276855	-1.65505	1.65505	1.6044	0.000123299	0.00287257	DOWN	TRUE	NA	NA	NA
LINC02067	-2.24111	2.24111	-2.3082	0.000124729	0.00290291	DOWN	TRUE	long intergenic non-protein coding RNA 2067	101243545	ENSG00000240567
PAEP	-1.89385	1.89385	-1.2334	0.000126045	0.00293051	DOWN	TRUE	progestagen associated endometrial protein	5047	ENSG00000122133
RGS10	1.61099	-1.61099	6.76726	0.000127533	0.00296206	UP	TRUE	regulator of G protein signaling 10	6001	ENSG00000148908
ENSG00000235743	-2.20038	2.20038	-2.24621	0.00012861	0.00298403	DOWN	TRUE	NA	NA	NA
LINC02897	-2.16375	2.16375	-2.18677	0.00013211	0.00306209	DOWN	TRUE	long intergenic non-protein coding RNA 2897	388759	ENSG00000221953
LASTR	1.62806	-1.62806	2.2402	0.000135545	0.00313848	UP	TRUE	lncRNA associated with SART3 regulation of splicing	105376382	ENSG00000242147
LRP1B	-1.73574	1.73574	-0.0649576	0.000137615	0.00317869	DOWN	TRUE	LDL receptor related protein 1B	53353	ENSG00000168702
STYXL2	-2.9189	2.9189	-3.4186	0.000137915	0.00317869	DOWN	TRUE	serine/threonine/tyrosine interacting like 2	92235	ENSG00000198842
ENSG00000260918	-2.9189	2.9189	-3.4186	0.000137915	0.00317869	DOWN	TRUE	NA	NA	NA
ADGRB3-DT	-2.9189	2.9189	-3.4186	0.000137915	0.00317869	DOWN	TRUE	ADGRB3 divergent transcript	101928307	NA
CALB1	-2.1173	2.1173	-2.06161	0.000138125	0.00317869	DOWN	TRUE	calbindin 1	793	ENSG00000104327
MMP2	-2.1173	2.1173	-2.06161	0.000138125	0.00317869	DOWN	TRUE	matrix metallopeptidase 2	4313	ENSG00000087245
ACOXL	-1.62958	1.62958	1.98589	0.000139314	0.00320281	DOWN	TRUE	acyl-CoA oxidase like	55289	ENSG00000153093
ENSG00000260743	2.07241	-2.07241	-2.03123	0.000140709	0.00323159	UP	TRUE	NA	NA	NA
SHE	1.85311	-1.85311	-1.09888	0.000140966	0.00323421	UP	TRUE	Src homology 2 domain containing E	126669	ENSG00000169291
P2RY1	-1.71941	1.71941	-0.108711	0.000142608	0.00326856	DOWN	TRUE	purinergic receptor P2Y1	5028	ENSG00000169860
RADIL	-1.65334	1.65334	1.05313	0.000145015	0.00332037	DOWN	TRUE	Rap associating with DIL domain	55698	ENSG00000157927
ZNF66	-1.65858	1.65858	0.905986	0.000146365	0.0033479	DOWN	TRUE	zinc finger protein 66	7617	ENSG00000160229
TMLHE	2.33103	-2.33103	-2.71725	0.000147018	0.00335944	UP	TRUE	trimethyllysine hydroxylase, epsilon	55217	ENSG00000185973
FSCN2	-1.90641	1.90641	-1.34231	0.000147206	0.00336034	DOWN	TRUE	fascin actin-bundling protein 2, retinal	25794	ENSG00000186765
ENSG00000269981	-1.68542	1.68542	0.444413	0.000149103	0.0034002	DOWN	TRUE	NA	NA	NA
CCDC181	-2.5326	2.5326	-3.00533	0.000151266	0.0034426	DOWN	TRUE	coiled-coil domain containing 181	57821	ENSG00000117477
SLC25A34-AS1	2.47007	-2.47007	-3.03535	0.000151266	0.0034426	UP	TRUE	SLC25A34 and TMEM82 antisense RNA 1	110806303	ENSG00000224459
ENSG00000287918	-1.95737	1.95737	-1.67749	0.000153251	0.00348427	DOWN	TRUE	NA	NA	NA
MYT1L	-1.94159	1.94159	-1.63716	0.000154469	0.0035055	DOWN	TRUE	myelin transcription factor 1 like	23040	ENSG00000186487
ENSG00000256196	1.80372	-1.80372	-0.962835	0.000154509	0.0035055	UP	TRUE	NA	NA	NA
ASB18	-3.14024	3.14024	-3.60055	0.000154712	0.0035055	DOWN	TRUE	ankyrin repeat and SOCS box containing 18	401036	ENSG00000182177
ZNF596	-1.71051	1.71051	-0.115472	0.000154805	0.0035055	DOWN	TRUE	zinc finger protein 596	169270	ENSG00000172748
ENSG00000258303	1.78832	-1.78832	-0.844164	0.000156154	0.00353252	UP	TRUE	NA	NA	NA
LINC02604	-1.67474	1.67474	0.382351	0.000157562	0.00356081	DOWN	TRUE	long intergenic non-protein coding RNA 2604	644794	NA
CFAP61-AS1	-1.77316	1.77316	-0.643981	0.00015823	0.00357234	DOWN	TRUE	CFAP61 antisense RNA 1	101929575	NA
MIR34AHG	1.89817	-1.89817	-1.49142	0.000158397	0.00357254	UP	TRUE	MIR34A host gene	106614088	ENSG00000228526
SHC2	-1.93238	1.93238	-1.45154	0.000159186	0.00358675	DOWN	TRUE	SHC adaptor protein 2	25759	ENSG00000129946
ANKRD61	-2.32713	2.32713	-2.56689	0.000159888	0.00359899	DOWN	TRUE	ankyrin repeat domain 61	100310846	ENSG00000157999
RND1	-1.60958	1.60958	2.19009	0.000160279	0.0036042	DOWN	TRUE	Rho family GTPase 1	27289	ENSG00000172602
CSAG3	-1.88518	1.88518	-1.31806	0.000161757	0.00363383	DOWN	TRUE	CSAG family member 3	389903	ENSG00000268916
PCDH20	-2.62545	2.62545	-2.93122	0.000162828	0.00365063	DOWN	TRUE	protocadherin 20	64881	ENSG00000280165
SLCO2B1	2.40432	-2.40432	-2.92994	0.000162828	0.00365063	UP	TRUE	solute carrier organic anion transporter family member 2B1	11309	ENSG00000137491
ELF3	-1.5908	1.5908	3.76859	0.000163222	0.00365585	DOWN	TRUE	E74 like ETS transcription factor 3	1999	ENSG00000163435
ZKSCAN7	-2.04765	2.04765	-1.97088	0.000163399	0.00365618	DOWN	TRUE	zinc finger with KRAB and SCAN domains 7	55888	ENSG00000196345
ENSG00000289123	4.28499	-4.28499	-4.12409	0.000164371	0.0036743	UP	TRUE	NA	NA	NA
CYTH4	1.62185	-1.62185	1.40816	0.000166988	0.00370645	UP	TRUE	cytohesin 4	27128	ENSG00000100055
UBE2Q2P1	-1.79063	1.79063	-0.779803	0.00016718	0.00370645	DOWN	TRUE	UBE2Q2 pseudogene 1	388165	ENSG00000189136
ENSG00000259669	3.63249	-3.63249	-3.85947	0.000167283	0.00370645	UP	TRUE	NA	NA	NA
MLC1	3.63249	-3.63249	-3.85947	0.000167283	0.00370645	UP	TRUE	modulator of VRAC current 1	23209	ENSG00000100427
PRG4	-3.49238	3.49238	-3.80897	0.000167283	0.00370645	DOWN	TRUE	proteoglycan 4	10216	ENSG00000116690
LAPTM4A-DT	-3.49238	3.49238	-3.80897	0.000167283	0.00370645	DOWN	TRUE	LAPTM4A divergent transcript	105373463	NA
SLC34A2	-3.49238	3.49238	-3.80897	0.000167283	0.00370645	DOWN	TRUE	solute carrier family 34 member 2	10568	ENSG00000157765
ENSG00000275024	-3.49238	3.49238	-3.80897	0.000167283	0.00370645	DOWN	TRUE	NA	NA	NA
TMEM266	-3.49238	3.49238	-3.80897	0.000167283	0.00370645	DOWN	TRUE	transmembrane protein 266	123591	ENSG00000169758
PTPRN2	1.58662	-1.58662	3.91842	0.000167964	0.00371789	UP	TRUE	protein tyrosine phosphatase receptor type N2	5799	ENSG00000155093
SLC4A5	-2.52306	2.52306	-2.83676	0.000172494	0.00381443	DOWN	TRUE	solute carrier family 4 member 5	57835	ENSG00000188687
CYP11A1	1.62532	-1.62532	1.27512	0.000172974	0.00382019	UP	TRUE	cytochrome P450 family 11 subfamily A member 1	1583	ENSG00000140459
ID3	-1.60381	1.60381	2.19785	0.000173092	0.00382019	DOWN	TRUE	inhibitor of DNA binding 3, HLH protein	3399	ENSG00000117318
ENSG00000291100	-1.58692	1.58692	3.07216	0.000176437	0.00389022	DOWN	TRUE	NA	NA	NA
ENSG00000227718	2.72975	-2.72975	-3.20867	0.000178139	0.00392391	UP	TRUE	NA	NA	NA
NOP2	-2.12681	2.12681	-2.2157	0.00017912	0.00394169	DOWN	TRUE	NOP2 nucleolar protein	4839	ENSG00000111641
RTBDN	-1.71275	1.71275	-0.299354	0.000184374	0.00405336	DOWN	TRUE	retbindin	83546	ENSG00000132026
SULT1A1	3.04505	-3.04505	-3.47895	0.000186219	0.00408597	UP	TRUE	sulfotransferase family 1A member 1	6817	ENSG00000196502
ENSG00000265639	-2.876	2.876	-3.45286	0.000186219	0.00408597	DOWN	TRUE	NA	NA	NA
ENSG00000267731	-2.36545	2.36545	-2.66461	0.000187233	0.00410425	DOWN	TRUE	NA	NA	NA
MISP	-1.57731	1.57731	3.19411	0.000190653	0.00417518	DOWN	TRUE	mitotic spindle positioning	126353	ENSG00000099812
ENSG00000269583	1.62294	-1.62294	0.882453	0.000191874	0.00419785	UP	TRUE	NA	NA	NA
ENSG00000287895	2.62388	-2.62388	-3.09036	0.00019293	0.00419912	UP	TRUE	NA	NA	NA
ADGRD1-AS1	-1.59089	1.59089	2.20015	0.000193197	0.00419912	DOWN	TRUE	ADGRD1 antisense RNA 1	105755954	NA
HOOK1	-1.67064	1.67064	0.0876874	0.000193376	0.00419912	DOWN	TRUE	hook microtubule tethering protein 1	51361	ENSG00000134709
ENSG00000226708	-7.03416	7.03416	-4.41337	0.000193974	0.00419912	DOWN	TRUE	NA	NA	NA
ECEL1P2	-7.03416	7.03416	-4.41337	0.000193974	0.00419912	DOWN	TRUE	endothelin converting enzyme like 1 pseudogene 2	347694	ENSG00000244280
IRX1	-7.03416	7.03416	-4.41337	0.000193974	0.00419912	DOWN	TRUE	iroquois homeobox 1	79192	ENSG00000170549
TAS2R1	-7.03416	7.03416	-4.41337	0.000193974	0.00419912	DOWN	TRUE	taste 2 receptor member 1	50834	ENSG00000169777
LINC02707	-7.03416	7.03416	-4.41337	0.000193974	0.00419912	DOWN	TRUE	long intergenic non-protein coding RNA 2707	105376623	NA
NCOR1P2	-7.03416	7.03416	-4.41337	0.000193974	0.00419912	DOWN	TRUE	NCOR1 pseudogene 2	729490	NA
ENSG00000230649	6.98567	-6.98567	-4.52273	0.000193974	0.00419912	UP	TRUE	NA	NA	NA
GRK5-IT1	6.98567	-6.98567	-4.52273	0.000193974	0.00419912	UP	TRUE	GRK5 intronic transcript 1	101927868	NA
ZNF578	-2.22358	2.22358	-2.42273	0.000201115	0.00434955	DOWN	TRUE	zinc finger protein 578	147660	ENSG00000258405
KCTD16	-1.60483	1.60483	1.37737	0.000202686	0.00437934	DOWN	TRUE	potassium channel tetramerization domain containing 16	57528	ENSG00000183775
PCDHGA3	-1.71908	1.71908	-0.426447	0.000205118	0.00442765	DOWN	TRUE	protocadherin gamma subfamily A, 3	56112	ENSG00000254245
TBX19	-1.6413	1.6413	0.493448	0.000207093	0.00446601	DOWN	TRUE	T-box transcription factor 19	9095	ENSG00000143178
HAND2-AS1	-2.6875	2.6875	-3.31894	0.000211448	0.00454694	DOWN	TRUE	HAND2 antisense RNA 1	79804	ENSG00000237125
ENSG00000284837	-2.6875	2.6875	-3.31894	0.000211448	0.00454694	DOWN	TRUE	NA	NA	NA
KCNN1	-2.6875	2.6875	-3.31894	0.000211448	0.00454694	DOWN	TRUE	potassium calcium-activated channel subfamily N member 1	3780	ENSG00000105642
LY6E-DT	-2.49456	2.49456	-2.85948	0.000214401	0.00460266	DOWN	TRUE	LY6E divergent transcript	100133669	NA
CEACAMP10	-1.9729	1.9729	-1.89717	0.000214462	0.00460266	DOWN	TRUE	CEA cell adhesion molecule pseudogene 10	1098	NA
ENSG00000278997	-1.90316	1.90316	-1.66675	0.00021465	0.00460266	DOWN	TRUE	NA	NA	NA
EFEMP2	1.55986	-1.55986	3.7405	0.000215377	0.00461387	UP	TRUE	EGF containing fibulin extracellular matrix protein 2	30008	ENSG00000172638
ENSG00000255921	1.74666	-1.74666	-0.826841	0.000216085	0.00462466	UP	TRUE	NA	NA	NA
SALL2	-1.57927	1.57927	2.02719	0.000217226	0.00464469	DOWN	TRUE	spalt like transcription factor 2	6297	ENSG00000165821
DUSP23	-1.558	1.558	3.65798	0.000220442	0.004709	DOWN	TRUE	dual specificity phosphatase 23	54935	ENSG00000158716
LINC01638	-1.76836	1.76836	-1.02319	0.000221861	0.00473485	DOWN	TRUE	long intergenic non-protein coding RNA 1638	105372978	ENSG00000233521
LINC00960	1.57416	-1.57416	2.09902	0.000225844	0.00481531	UP	TRUE	long intergenic non-protein coding RNA 960	401074	ENSG00000242516
B4GALNT2	-2.33998	2.33998	-2.68473	0.00022797	0.00485149	DOWN	TRUE	beta-1,4-N-acetyl-galactosaminyltransferase 2	124872	ENSG00000167080
ENSG00000286593	-2.33998	2.33998	-2.68473	0.00022797	0.00485149	DOWN	TRUE	NA	NA	NA
ENSG00000268903	-1.62448	1.62448	0.623586	0.000229325	0.00487575	DOWN	TRUE	NA	NA	NA
ENSG00000287335	1.73831	-1.73831	-0.809273	0.000229582	0.00487663	UP	TRUE	NA	NA	NA
DYDC2	-2.58157	2.58157	-3.16772	0.000231229	0.00490699	DOWN	TRUE	DPY30 domain containing 2	84332	ENSG00000133665
CTNNA3	-1.8644	1.8644	-1.45949	0.00023413	0.00496391	DOWN	TRUE	catenin alpha 3	29119	ENSG00000183230
XXYLT1-AS2	1.75065	-1.75065	-1.00323	0.000237607	0.00503292	UP	TRUE	XXYLT1 antisense RNA 2	101410543	ENSG00000230266
WNT1	-2.20193	2.20193	-2.43971	0.000238999	0.00505292	DOWN	TRUE	Wnt family member 1	7471	ENSG00000125084
RBM22P2	-2.20193	2.20193	-2.43971	0.000238999	0.00505292	DOWN	TRUE	RNA binding motif protein 22 pseudogene 2	100271871	NA
SIGIRR	1.56827	-1.56827	2.00804	0.000239638	0.0050617	UP	TRUE	single Ig and TIR domain containing	59307	ENSG00000185187
PCDHGB5	-3.43609	3.43609	-3.85418	0.000240916	0.00507222	DOWN	TRUE	protocadherin gamma subfamily B, 5	56101	ENSG00000276547
ENSG00000272465	-3.43609	3.43609	-3.85418	0.000240916	0.00507222	DOWN	TRUE	NA	NA	NA
PEBP4	-3.43609	3.43609	-3.85418	0.000240916	0.00507222	DOWN	TRUE	phosphatidylethanolamine binding protein 4	157310	ENSG00000134020
ENSG00000287778	-2.15995	2.15995	-2.37192	0.000241033	0.00507222	DOWN	TRUE	NA	NA	NA
ENSG00000255087	-1.92192	1.92192	-1.81594	0.000242101	0.00508998	DOWN	TRUE	NA	NA	NA
RPSAP17	2.06236	-2.06236	-2.25286	0.000243475	0.0051141	UP	TRUE	ribosomal protein SA pseudogene 17	100270873	ENSG00000226855
S100Z	-1.7478	1.7478	-0.812426	0.000244694	0.00513494	DOWN	TRUE	S100 calcium binding protein Z	170591	ENSG00000171643
ENSG00000241280	1.60819	-1.60819	0.631484	0.000245873	0.00515491	UP	TRUE	NA	NA	NA
TDRP	-1.54659	1.54659	3.38264	0.000247685	0.00517607	DOWN	TRUE	testis development related protein	157695	ENSG00000180190
NEDD9	-1.54224	1.54224	4.2254	0.000247821	0.00517607	DOWN	TRUE	neural precursor cell expressed, developmentally down-regulated 9	4739	ENSG00000111859
ENSG00000259478	4.21144	-4.21144	-4.18375	0.000248027	0.00517607	UP	TRUE	NA	NA	NA
ENSG00000283480	-4.10697	4.10697	-4.10669	0.000248027	0.00517607	DOWN	TRUE	NA	NA	NA
ENSG00000266844	-4.10697	4.10697	-4.10669	0.000248027	0.00517607	DOWN	TRUE	NA	NA	NA
SNRPA1-DT	-1.7093	1.7093	-0.62334	0.000248743	0.00518624	DOWN	TRUE	SNRPA1 divergent transcript	120766138	NA
LINP1	1.5518	-1.5518	2.75726	0.000249219	0.00519138	UP	TRUE	lncRNA in non-homologous end joining pathway 1	108570035	NA
GPC6	-1.54162	1.54162	4.15835	0.000249756	0.00519778	DOWN	TRUE	glypican 6	10082	ENSG00000183098
CDK20	-1.60829	1.60829	0.556024	0.000251287	0.00521894	DOWN	TRUE	cyclin dependent kinase 20	23552	ENSG00000156345
ENSG00000287232	-2.83178	2.83178	-3.48798	0.000252157	0.00521894	DOWN	TRUE	NA	NA	NA
RBMXP2	-2.83178	2.83178	-3.48798	0.000252157	0.00521894	DOWN	TRUE	RBMX pseudogene 2	441391	NA
ENSG00000287385	-2.83178	2.83178	-3.48798	0.000252157	0.00521894	DOWN	TRUE	NA	NA	NA
ENSG00000279479	-2.83178	2.83178	-3.48798	0.000252157	0.00521894	DOWN	TRUE	NA	NA	NA
SPANXN3	-2.83178	2.83178	-3.48798	0.000252157	0.00521894	DOWN	TRUE	SPANX family member N3	139067	ENSG00000189252
KLHL35	-1.84328	1.84328	-1.39083	0.000254587	0.00526442	DOWN	TRUE	kelch like family member 35	283212	ENSG00000149243
SPANXA1	-1.76366	1.76366	-1.08939	0.000260079	0.00537307	DOWN	TRUE	sperm protein associated with the nucleus, X-linked, family member A1	30014	ENSG00000198021
ENSG00000289465	1.84171	-1.84171	-1.61995	0.00026428	0.00545488	UP	TRUE	NA	NA	NA
CLEC11A	1.62813	-1.62813	0.0852767	0.000264759	0.00545978	UP	TRUE	C-type lectin domain containing 11A	6320	ENSG00000105472
ENSG00000253452	-2.46549	2.46549	-2.88256	0.000266845	0.00549779	DOWN	TRUE	NA	NA	NA
C1S	-1.53348	1.53348	4.0555	0.000269439	0.00554617	DOWN	TRUE	complement C1s	716	ENSG00000182326
RASGEF1B	1.66202	-1.66202	-0.257411	0.000272523	0.00560234	UP	TRUE	RasGEF domain family member 1B	153020	ENSG00000138670
ENSG00000225963	1.70694	-1.70694	-0.763591	0.000272663	0.00560234	UP	TRUE	NA	NA	NA
NLGN1	-1.53579	1.53579	3.32092	0.000273501	0.00561447	DOWN	TRUE	neuroligin 1	22871	ENSG00000169760
CAMK1G	1.71455	-1.71455	-0.780608	0.000274405	0.00562792	UP	TRUE	calcium/calmodulin dependent protein kinase IG	57172	ENSG00000008118
TGFB2	-1.52532	1.52532	7.17416	0.000276228	0.00566017	DOWN	TRUE	transforming growth factor beta 2	7042	ENSG00000092969
CD1D	-2.31404	2.31404	-2.70515	0.000277866	0.00568345	DOWN	TRUE	CD1d molecule	912	ENSG00000158473
GUCY1A1	-2.31404	2.31404	-2.70515	0.000277866	0.00568345	DOWN	TRUE	guanylate cyclase 1 soluble subunit alpha 1	2982	ENSG00000164116
LINC01224	-1.53383	1.53383	3.31679	0.000278331	0.0056878	DOWN	TRUE	long intergenic non-protein coding RNA 1224	104472717	ENSG00000269416
MAL2	-1.52551	1.52551	5.63174	0.000279017	0.00569667	DOWN	TRUE	mal, T cell differentiation protein 2	114569	ENSG00000147676
LINC01050	2.82215	-2.82215	-3.372	0.000280171	0.00571508	UP	TRUE	long intergenic non-protein coding RNA 1050	103689845	NA
CDA	-1.5282	1.5282	4.23838	0.000280502	0.00571668	DOWN	TRUE	cytidine deaminase	978	ENSG00000158825
KHDRBS2	-2.0059	2.0059	-2.07389	0.000280917	0.00572	DOWN	TRUE	KH RNA binding domain containing, signal transduction associated 2	202559	ENSG00000112232
BLACAT1	2.14685	-2.14685	-2.53296	0.000283084	0.00575893	UP	TRUE	BLACAT1 overlapping LEMD1 locus	101669762	ENSG00000281406
DYNLRB2-AS1	-1.8417	1.8417	-1.47684	0.000283699	0.00576463	DOWN	TRUE	DYNLRB2 antisense RNA 1	102724084	NA
ZNF582-DT	-2.06958	2.06958	-2.26022	0.000284129	0.00576463	DOWN	TRUE	ZNF582 divergent transcript	386758	ENSG00000267454
SOX21-AS1	2.04133	-2.04133	-2.26912	0.000284129	0.00576463	UP	TRUE	SOX21 antisense divergent transcript 1	100507533	ENSG00000227640
OLIG1	2.07694	-2.07694	-2.40397	0.000284711	0.00577127	UP	TRUE	oligodendrocyte transcription factor 1	116448	ENSG00000184221
MYO3A	-1.67696	1.67696	-0.560433	0.000287006	0.00581259	DOWN	TRUE	myosin IIIA	53904	ENSG00000095777
GLUL	-1.52004	1.52004	7.3809	0.000289211	0.00585201	DOWN	TRUE	glutamate-ammonia ligase	2752	ENSG00000135821
MMP13	-1.54983	1.54983	1.8425	0.00029077	0.00587828	DOWN	TRUE	matrix metallopeptidase 13	4322	ENSG00000137745
P2RX6	1.55402	-1.55402	1.49017	0.000297869	0.00601643	UP	TRUE	purinergic receptor P2X 6	9127	ENSG00000099957
ZNF257	-1.54055	1.54055	2.21823	0.000299357	0.00603834	DOWN	TRUE	zinc finger protein 257	113835	ENSG00000197134
IL16	1.56401	-1.56401	1.22923	0.000299611	0.00603834	UP	TRUE	interleukin 16	3603	ENSG00000172349
ENSG00000258115	-3.04115	3.04115	-3.67962	0.000299755	0.00603834	DOWN	TRUE	NA	NA	NA
TTC29	2.69035	-2.69035	-3.24021	0.000300744	0.00605287	UP	TRUE	tetratricopeptide repeat domain 29	83894	ENSG00000137473
ARHGEF34P	-1.8635	1.8635	-1.74955	0.000301944	0.00607163	DOWN	TRUE	Rho guanine nucleotide exchange factor 34, pseudogene	728377	NA
ENSG00000224848	-1.74597	1.74597	-1.10279	0.000302884	0.00608512	DOWN	TRUE	NA	NA	NA
TNFRSF1B	1.52838	-1.52838	2.94585	0.000303488	0.00609184	UP	TRUE	TNF receptor superfamily member 1B	7133	ENSG00000028137
PLEKHG7	-1.87765	1.87765	-1.79321	0.000304834	0.00611343	DOWN	TRUE	pleckstrin homology and RhoGEF domain containing G7	440107	ENSG00000187510
PAQR8	-1.52347	1.52347	3.00684	0.000311289	0.0062331	DOWN	TRUE	progestin and adipoQ receptor family member 8	85315	ENSG00000170915
ROPN1L	1.80354	-1.80354	-1.48322	0.000312398	0.0062331	UP	TRUE	rhophilin associated tail protein 1 like	83853	ENSG00000145491
ARPC3P2	-6.94739	6.94739	-4.483	0.000315208	0.0062331	DOWN	TRUE	actin related protein 2/3 complex subunit 3 pseudogene 2	391160	NA
AIDAP2	-6.94739	6.94739	-4.483	0.000315208	0.0062331	DOWN	TRUE	AIDA pseudogene 2	646890	ENSG00000251429
ENSG00000289075	-6.94739	6.94739	-4.483	0.000315208	0.0062331	DOWN	TRUE	NA	NA	NA
LINC01558	-6.94739	6.94739	-4.483	0.000315208	0.0062331	DOWN	TRUE	long intergenic non-protein coding RNA 1558	26238	ENSG00000146521
ENSG00000282572	-6.94739	6.94739	-4.483	0.000315208	0.0062331	DOWN	TRUE	NA	NA	NA
ENSG00000270953	-6.94739	6.94739	-4.483	0.000315208	0.0062331	DOWN	TRUE	NA	NA	NA
ENSG00000225489	-6.94739	6.94739	-4.483	0.000315208	0.0062331	DOWN	TRUE	NA	NA	NA
THY1	-6.94739	6.94739	-4.483	0.000315208	0.0062331	DOWN	TRUE	Thy-1 cell surface antigen	7070	ENSG00000154096
NTS	-6.94739	6.94739	-4.483	0.000315208	0.0062331	DOWN	TRUE	neurotensin	4922	ENSG00000133636
GOLGA8M	-6.94739	6.94739	-4.483	0.000315208	0.0062331	DOWN	TRUE	golgin A8 family member M	653720	ENSG00000188626
GOLGA6L17P	-6.94739	6.94739	-4.483	0.000315208	0.0062331	DOWN	TRUE	golgin A6 family like 17, pseudogene	642402	ENSG00000230373
FAM90A27P	-6.94739	6.94739	-4.483	0.000315208	0.0062331	DOWN	TRUE	family with sequence similarity 90 member A27, pseudogene	646508	ENSG00000189348
NAP1L4P2	-6.94739	6.94739	-4.483	0.000315208	0.0062331	DOWN	TRUE	nucleosome assembly protein 1 like 4 pseudogene 2	100874319	NA
ENSG00000255299	2.55011	-2.55011	-3.14905	0.000315485	0.0062331	UP	TRUE	NA	NA	NA
PIGR	-2.43336	2.43336	-3.08352	0.000315485	0.0062331	DOWN	TRUE	polymeric immunoglobulin receptor	5284	ENSG00000162896
TMEM184A	-1.57648	1.57648	0.70093	0.000317052	0.00625859	DOWN	TRUE	transmembrane protein 184A	202915	ENSG00000164855
BCL2A1	1.51383	-1.51383	4.24031	0.000317741	0.00626673	UP	TRUE	BCL2 related protein A1	597	ENSG00000140379
ADAMTS3	-1.56658	1.56658	0.967417	0.000318476	0.00627575	DOWN	TRUE	ADAM metallopeptidase with thrombospondin type 1 motif 3	9508	ENSG00000156140
VASN	-1.57548	1.57548	0.773678	0.000320467	0.00630948	DOWN	TRUE	vasorin	114990	ENSG00000168140
SYT16	1.55786	-1.55786	0.984513	0.000321791	0.00633005	UP	TRUE	synaptotagmin 16	83851	ENSG00000139973
KCNA10	2.30272	-2.30272	-3.00932	0.000325735	0.00640206	UP	TRUE	potassium voltage-gated channel subfamily A member 10	3744	ENSG00000143105
FILIP1	-1.99501	1.99501	-2.15654	0.000326079	0.00640327	DOWN	TRUE	filamin A interacting protein 1	27145	ENSG00000118407
ENSG00000227076	1.81399	-1.81399	-1.64101	0.000326458	0.00640514	UP	TRUE	NA	NA	NA
VWCE	-1.73495	1.73495	-0.959415	0.000330997	0.00648858	DOWN	TRUE	von Willebrand factor C and EGF domains	220001	ENSG00000167992
IL36G	2.25438	-2.25438	-2.90575	0.000332559	0.00651354	UP	TRUE	interleukin 36 gamma	56300	ENSG00000136688
ENSG00000284930	1.78715	-1.78715	-1.41942	0.000335773	0.0065708	UP	TRUE	NA	NA	NA
LINC00524	-2.1176	2.1176	-2.40489	0.000336548	0.00658029	DOWN	TRUE	long intergenic non-protein coding RNA 524	338002	ENSG00000259023
ENSG00000259940	-1.70366	1.70366	-0.845808	0.000337058	0.00658457	DOWN	TRUE	NA	NA	NA
DLX1	-2.28763	2.28763	-2.72586	0.000339042	0.00661622	DOWN	TRUE	distal-less homeobox 1	1745	ENSG00000144355
HCN2	-1.51182	1.51182	3.23204	0.000339263	0.00661622	DOWN	TRUE	hyperpolarization activated cyclic nucleotide gated potassium and sodium channel 2	610	ENSG00000099822
GABRG2	-2.78616	2.78616	-3.52398	0.000342416	0.0066671	DOWN	TRUE	gamma-aminobutyric acid type A receptor subunit gamma2	2566	ENSG00000113327
PCDHB15	-1.5681	1.5681	0.768184	0.000342462	0.0066671	DOWN	TRUE	protocadherin beta 15	56121	ENSG00000113248
SLC44A3-AS1	-1.81864	1.81864	-1.49441	0.000344079	0.00668707	DOWN	TRUE	SLC44A3 antisense RNA 1	101928079	ENSG00000224081
TRAV8-1	-1.81864	1.81864	-1.49441	0.000344079	0.00668707	DOWN	TRUE	T cell receptor alpha variable 8-1	28685	ENSG00000211782
MPC1-DT	-3.37751	3.37751	-3.90088	0.000348534	0.00676784	DOWN	TRUE	MPC1 divergent transcript	119545625	NA
PRKG1	-1.52836	1.52836	1.80772	0.000352437	0.00683777	DOWN	TRUE	protein kinase cGMP-dependent 1	5592	ENSG00000185532
PROX1	-1.50712	1.50712	3.0655	0.000357361	0.00692735	DOWN	TRUE	prospero homeobox 1	5629	ENSG00000117707
PGM5	-1.52451	1.52451	1.88243	0.000360207	0.00697655	DOWN	TRUE	phosphoglucomutase 5	5239	ENSG00000154330
SPON2	-1.74303	1.74303	-1.23905	0.000370785	0.00717478	DOWN	TRUE	spondin 2	10417	ENSG00000159674
RGS7	-1.54107	1.54107	1.17853	0.000371138	0.00717478	DOWN	TRUE	regulator of G protein signaling 7	6000	ENSG00000182901
LINC02777	1.72362	-1.72362	-1.07929	0.000371577	0.00717478	UP	TRUE	long intergenic non-protein coding RNA 2777	105378753	ENSG00000232453
PCDHA11	-1.95352	1.95352	-2.11416	0.000371711	0.00717478	DOWN	TRUE	protocadherin alpha 11	56138	ENSG00000249158
BEX5	1.51413	-1.51413	2.16051	0.000373543	0.00719975	UP	TRUE	brain expressed X-linked 5	340542	ENSG00000184515
PTN	-1.50508	1.50508	2.88191	0.000373641	0.00719975	DOWN	TRUE	pleiotrophin	5764	ENSG00000105894
ZNF493	-1.53299	1.53299	1.4065	0.00037401	0.00720072	DOWN	TRUE	zinc finger protein 493	284443	ENSG00000196268
ABCA4	-1.57508	1.57508	0.403307	0.000375189	0.00721728	DOWN	TRUE	ATP binding cassette subfamily A member 4	24	ENSG00000198691
PCAT4	4.13394	-4.13394	-4.24593	0.000376589	0.00722705	UP	TRUE	prostate cancer associated transcript 4	118425	ENSG00000251321
ENSG00000227400	-4.03703	4.03703	-4.1626	0.000376589	0.00722705	DOWN	TRUE	NA	NA	NA
STPG3-AS1	-1.97666	1.97666	-2.17063	0.000376975	0.00722705	DOWN	TRUE	STPG3 antisense RNA 1	100129722	ENSG00000275549
LINC03002	1.97269	-1.97269	-2.17612	0.000376975	0.00722705	UP	TRUE	long intergenic non-protein coding RNA 3002	101928304	ENSG00000232310
LINC02798	-1.62307	1.62307	-0.313839	0.000377823	0.00723718	DOWN	TRUE	long intergenic non-protein coding RNA 2798	107985194	ENSG00000227082
HKDC1	1.51813	-1.51813	1.80812	0.000378832	0.00725037	UP	TRUE	hexokinase domain containing 1	80201	ENSG00000156510
SNHG32	-1.73051	1.73051	-1.17992	0.000391387	0.0074822	DOWN	TRUE	small nucleolar RNA host gene 32	50854	ENSG00000204387
CAV3	2.64984	-2.64984	-3.27244	0.000391938	0.0074822	UP	TRUE	caveolin 3	859	ENSG00000182533
PPP1R32	-2.46947	2.46947	-3.25562	0.000391938	0.0074822	DOWN	TRUE	protein phosphatase 1 regulatory subunit 32	220004	ENSG00000162148
MAP2	-1.53407	1.53407	1.09443	0.000395691	0.00754749	DOWN	TRUE	microtubule associated protein 2	4133	ENSG00000078018
ENSG00000270127	-1.60406	1.60406	-0.103593	0.000396463	0.00755584	DOWN	TRUE	NA	NA	NA
ENSG00000267127	-2.09595	2.09595	-2.42166	0.000398109	0.00758083	DOWN	TRUE	NA	NA	NA
TMEM225B	-1.87846	1.87846	-1.90809	0.000398446	0.00758086	DOWN	TRUE	transmembrane protein 225B	100289187	ENSG00000244219
ZC3H6	-1.53339	1.53339	1.10636	0.000399846	0.00760111	DOWN	TRUE	zinc finger CCCH-type containing 6	376940	ENSG00000188177
PTK2B	1.51777	-1.51777	1.55232	0.000401765	0.00763117	UP	TRUE	protein tyrosine kinase 2 beta	2185	ENSG00000120899
ENSG00000219992	-2.13495	2.13495	-2.4919	0.000403008	0.00764837	DOWN	TRUE	NA	NA	NA
LRP2	-1.85092	1.85092	-1.65609	0.000403707	0.00765042	DOWN	TRUE	LDL receptor related protein 2	4036	ENSG00000081479
ENSG00000251399	-2.39871	2.39871	-3.11057	0.000404469	0.00765042	DOWN	TRUE	NA	NA	NA
BAAT	-2.39871	2.39871	-3.11057	0.000404469	0.00765042	DOWN	TRUE	bile acid-CoA:amino acid N-acyltransferase	570	ENSG00000136881
PARP15	2.32242	-2.32242	-3.15053	0.000404469	0.00765042	UP	TRUE	poly(ADP-ribose) polymerase family member 15	165631	ENSG00000173200
SPATA21	2.2672	-2.2672	-3.03677	0.000411667	0.00777356	UP	TRUE	spermatogenesis associated 21	374955	ENSG00000187144
ENSG00000278743	2.2672	-2.2672	-3.03677	0.000411667	0.00777356	UP	TRUE	NA	NA	NA
GLIS1	2.14933	-2.14933	-2.74092	0.000414119	0.00781107	UP	TRUE	GLIS family zinc finger 1	148979	ENSG00000174332
ZNF876P	-2.40554	2.40554	-2.92988	0.000415	0.00781107	DOWN	TRUE	zinc finger protein 876, pseudogene	642280	ENSG00000198155
TRAV18	-2.40554	2.40554	-2.92988	0.000415	0.00781107	DOWN	TRUE	T cell receptor alpha variable 18	28665	ENSG00000211798
RASL10B	-1.74648	1.74648	-1.30846	0.000415034	0.00781107	DOWN	TRUE	RAS like family 10 member B	91608	ENSG00000270885
DCST2	-1.79521	1.79521	-1.5122	0.000417687	0.00785447	DOWN	TRUE	DC-STAMP domain containing 2	127579	ENSG00000163354
LRATD1	-1.49269	1.49269	2.72674	0.000418372	0.0078608	DOWN	TRUE	LRAT domain containing 1	151354	ENSG00000162981
DKK2	-2.98893	2.98893	-3.72087	0.000419448	0.00787449	DOWN	TRUE	dickkopf WNT signaling pathway inhibitor 2	27123	ENSG00000155011
ENSG00000287054	1.93275	-1.93275	-2.07439	0.00042006	0.00787943	UP	TRUE	NA	NA	NA
PRKCG	-1.69339	1.69339	-0.934284	0.00042516	0.00796849	DOWN	TRUE	protein kinase C gamma	5582	ENSG00000126583
MAMDC4	-1.52493	1.52493	1.11241	0.00042564	0.00797088	DOWN	TRUE	MAM domain containing 4	158056	ENSG00000177943
UPK3B	-1.93562	1.93562	-2.12784	0.000427894	0.00800647	DOWN	TRUE	uroplakin 3B	105375355	ENSG00000243566
ENSG00000272817	1.86361	-1.86361	-1.8415	0.000433815	0.00810636	UP	TRUE	NA	NA	NA
VN1R1	-1.64126	1.64126	-0.652159	0.000433949	0.00810636	DOWN	TRUE	vomeronasal 1 receptor 1	57191	ENSG00000178201
ENG	-1.4737	1.4737	6.2885	0.000436124	0.00814027	DOWN	TRUE	endoglin	2022	ENSG00000106991
CNGA1	-1.59873	1.59873	-0.297707	0.000444243	0.00828269	DOWN	TRUE	cyclic nucleotide gated channel subunit alpha 1	1259	ENSG00000198515
ENSG00000267462	1.96388	-1.96388	-2.25386	0.000444487	0.00828269	UP	TRUE	NA	NA	NA
OPLAH	-1.47715	1.47715	3.66491	0.000447321	0.00832864	DOWN	TRUE	5-oxoprolinase, ATP-hydrolysing	26873	ENSG00000178814
MYLK3	-1.83788	1.83788	-1.66602	0.000449119	0.00835525	DOWN	TRUE	myosin light chain kinase 3	91807	ENSG00000140795
PSMG3-AS1	-1.4823	1.4823	2.65874	0.000462563	0.00859828	DOWN	TRUE	PSMG3 antisense RNA 1 (head to head)	114796	ENSG00000230487
HSPA12B	2.89881	-2.89881	-3.5962	0.000466301	0.00864644	UP	TRUE	heat shock protein family A (Hsp70) member 12B	116835	ENSG00000132622
CTLA4	-2.73906	2.73906	-3.56092	0.000466301	0.00864644	DOWN	TRUE	cytotoxic T-lymphocyte associated protein 4	1493	ENSG00000163599
H3Y1	-2.73906	2.73906	-3.56092	0.000466301	0.00864644	DOWN	TRUE	H3.Y histone 1	391769	ENSG00000269466
LINC01948	-1.7503	1.7503	-1.38137	0.000468751	0.00868475	DOWN	TRUE	long intergenic non-protein coding RNA 1948	102467147	ENSG00000248727
CAPN6	2.00552	-2.00552	-2.45879	0.000471263	0.00872416	UP	TRUE	calpain 6	827	ENSG00000077274
NOXA1	-1.48034	1.48034	2.61773	0.000473458	0.00875762	DOWN	TRUE	NADPH oxidase activator 1	10811	ENSG00000188747
GRM1	-1.75792	1.75792	-1.41508	0.000477659	0.00882811	DOWN	TRUE	glutamate metabotropic receptor 1	2911	ENSG00000152822
ADIRF	1.46554	-1.46554	4.40141	0.000480773	0.0088784	UP	TRUE	adipogenesis regulatory factor	10974	ENSG00000148671
LINC00513	1.91392	-1.91392	-2.08875	0.000481604	0.00888649	UP	TRUE	long intergenic non-protein coding RNA 513	100506860	NA
GPR160	1.48114	-1.48114	2.21986	0.000485365	0.0089486	UP	TRUE	G protein-coupled receptor 160	26996	ENSG00000173890
BNIP3P1	1.73829	-1.73829	-1.45628	0.000487059	0.00897251	UP	TRUE	BCL2 interacting protein 3 pseudogene 1	319138	ENSG00000197358
SLC9A3-AS1	-1.47736	1.47736	2.40446	0.000499843	0.00920052	DOWN	TRUE	SLC9A3 antisense RNA 1	100288152	NA
TBX15	-1.59312	1.59312	-0.353608	0.00050225	0.00923732	DOWN	TRUE	T-box transcription factor 15	6913	ENSG00000092607
PLP1	-2.23332	2.23332	-2.76821	0.000506343	0.00928576	DOWN	TRUE	proteolipid protein 1	5354	ENSG00000123560
DYNLT4	2.11966	-2.11966	-2.76371	0.000506343	0.00928576	UP	TRUE	dynein light chain Tctex-type 4	343521	ENSG00000188396
DNAJC19P5	3.44086	-3.44086	-4.01358	0.000506526	0.00928576	UP	TRUE	DnaJ heat shock protein family (Hsp40) member C19 pseudogene 5	100861453	NA
GPC1-AS1	-3.31645	3.31645	-3.94916	0.000506526	0.00928576	DOWN	TRUE	GPC1 antisense RNA 1	100130449	ENSG00000218416
CCDC3	-1.49562	1.49562	1.33299	0.000509994	0.00934176	DOWN	TRUE	coiled-coil domain containing 3	83643	ENSG00000151468
KRT18P65	-2.43008	2.43008	-3.28617	0.000511792	0.00935199	DOWN	TRUE	keratin 18 pseudogene 65	442249	ENSG00000215807
PRF1	-2.43008	2.43008	-3.28617	0.000511792	0.00935199	DOWN	TRUE	perforin 1	5551	ENSG00000180644
CT55	-2.43008	2.43008	-3.28617	0.000511792	0.00935199	DOWN	TRUE	cancer/testis antigen 55	54967	ENSG00000169551
OXER1	-6.85506	6.85506	-4.55622	0.000517265	0.00937625	DOWN	TRUE	oxoeicosanoid receptor 1	165140	ENSG00000162881
ENSG00000229498	-6.85506	6.85506	-4.55622	0.000517265	0.00937625	DOWN	TRUE	NA	NA	NA
FLJ42393	-6.85506	6.85506	-4.55622	0.000517265	0.00937625	DOWN	TRUE	uncharacterized LOC401105	401105	ENSG00000279891
IFITM3P1	-6.85506	6.85506	-4.55622	0.000517265	0.00937625	DOWN	TRUE	IFITM3 pseudogene 1	728048	NA
ENSG00000289314	-6.85506	6.85506	-4.55622	0.000517265	0.00937625	DOWN	TRUE	NA	NA	NA
ENSG00000287188	-6.85506	6.85506	-4.55622	0.000517265	0.00937625	DOWN	TRUE	NA	NA	NA
PCDHA6	-6.85506	6.85506	-4.55622	0.000517265	0.00937625	DOWN	TRUE	protocadherin alpha 6	56142	ENSG00000081842
LINC01202	-6.85506	6.85506	-4.55622	0.000517265	0.00937625	DOWN	TRUE	long intergenic non-protein coding RNA 1202	104326188	NA
ENSG00000233539	-6.85506	6.85506	-4.55622	0.000517265	0.00937625	DOWN	TRUE	NA	NA	NA
FTLP6	-6.85506	6.85506	-4.55622	0.000517265	0.00937625	DOWN	TRUE	ferritin light chain pseudogene 6	100462788	NA
ENSG00000272103	-2.3746	2.3746	-2.95415	0.000518548	0.00938448	DOWN	TRUE	NA	NA	NA
LONRF2	2.18745	-2.18745	-2.95729	0.000518548	0.00938448	UP	TRUE	LON peptidase N-terminal domain and ring finger 2	164832	ENSG00000170500
MIR29B2CHG	-1.50145	1.50145	1.14925	0.000519147	0.00938544	DOWN	TRUE	MIR29B2 and MIR29C host gene	100128537	NA
TAF11L11	-2.3632	2.3632	-3.13814	0.000519431	0.00938544	DOWN	TRUE	TATA-box binding protein associated factor 11 like 11	112488746	NA
ENSG00000244021	1.64929	-1.64929	-1.05235	0.000520062	0.00938934	UP	TRUE	NA	NA	NA
TSPAN1	1.47053	-1.47053	2.38201	0.000522227	0.00942091	UP	TRUE	tetraspanin 1	10103	ENSG00000117472
ENSG00000251205	-1.86264	1.86264	-1.98152	0.000524355	0.00945176	DOWN	TRUE	NA	NA	NA
SAA1	-1.44821	1.44821	7.46426	0.000539633	0.00971941	DOWN	TRUE	serum amyloid A1	6288	ENSG00000173432
KCNAB2	1.45162	-1.45162	4.42091	0.000541171	0.00973935	UP	TRUE	potassium voltage-gated channel subfamily A regulatory beta subunit 2	8514	ENSG00000069424
CD177	-1.48482	1.48482	1.56784	0.000543373	0.00977121	DOWN	TRUE	CD177 molecule	57126	ENSG00000204936
PDE8B	-2.01888	2.01888	-2.38726	0.000543898	0.00977289	DOWN	TRUE	phosphodiesterase 8B	8622	ENSG00000113231
TGFBI	1.44672	-1.44672	5.59576	0.00055293	0.00992728	UP	TRUE	transforming growth factor beta induced	7045	ENSG00000120708
PDE9A	-1.46198	1.46198	2.26014	0.000571366	0.0102502	DOWN	TRUE	phosphodiesterase 9A	5152	ENSG00000160191
MIR3189	-2.0885	2.0885	-2.52779	0.000573157	0.0102741	DOWN	TRUE	microRNA 3189	100422943	ENSG00000264175
SPDYE22P	4.05204	-4.05204	-4.31087	0.000575412	0.0102901	UP	TRUE	speedy/RINGO cell cycle regulator family member E22, pseudogene	100420854	NA
ENSG00000266602	4.05204	-4.05204	-4.31087	0.000575412	0.0102901	UP	TRUE	NA	NA	NA
ENSG00000242021	-3.96352	3.96352	-4.2208	0.000575412	0.0102901	DOWN	TRUE	NA	NA	NA
ITGB1-DT	1.4517	-1.4517	2.95398	0.000576436	0.0103003	UP	TRUE	ITGB1 divergent transcript	101929475	NA
APOLD1	-1.45154	1.45154	2.99771	0.000577573	0.0103124	DOWN	TRUE	apolipoprotein L domain containing 1	81575	ENSG00000178878
ENSG00000290385	-1.55732	1.55732	-0.262215	0.000578204	0.0103156	DOWN	TRUE	NA	NA	NA
SOX9-AS1	-1.54615	1.54615	-0.032465	0.000583023	0.0103933	DOWN	TRUE	SOX9 antisense RNA 1	400618	ENSG00000234899
RN7SL3	1.91139	-1.91139	-2.22285	0.000584284	0.0104076	UP	TRUE	RNA component of signal recognition particle 7SL3	378707	ENSG00000278771
ENSG00000254138	-2.93475	2.93475	-3.76336	0.000589	0.0104587	DOWN	TRUE	NA	NA	NA
ENSG00000287089	-2.93475	2.93475	-3.76336	0.000589	0.0104587	DOWN	TRUE	NA	NA	NA
ZNF849P	-2.93475	2.93475	-3.76336	0.000589	0.0104587	DOWN	TRUE	zinc finger protein 849, pseudogene	100130108	ENSG00000198153
ENSG00000286846	-2.93475	2.93475	-3.76336	0.000589	0.0104587	DOWN	TRUE	NA	NA	NA
ALDH1L1	-1.47663	1.47663	1.33963	0.000590565	0.0104782	DOWN	TRUE	aldehyde dehydrogenase 1 family member L1	10840	ENSG00000144908
IDO1	-1.4601	1.4601	2.08221	0.000594656	0.0105426	DOWN	TRUE	indoleamine 2,3-dioxygenase 1	3620	ENSG00000131203
LPAR2	-1.44714	1.44714	3.09037	0.000595665	0.0105522	DOWN	TRUE	lysophosphatidic acid receptor 2	9170	ENSG00000064547
ATP8B1	1.44294	-1.44294	3.64584	0.000597682	0.0105796	UP	TRUE	ATPase phospholipid transporting 8B1	5205	ENSG00000081923
ESRP2	-1.46554	1.46554	1.76901	0.000599595	0.0106052	DOWN	TRUE	epithelial splicing regulatory protein 2	80004	ENSG00000103067
SLC9A7P1	-1.77789	1.77789	-1.81435	0.000601856	0.0106369	DOWN	TRUE	solute carrier family 9 member 7 pseudogene 1	121456	ENSG00000227825
LINC02967	1.74152	-1.74152	-1.65238	0.000602936	0.0106476	UP	TRUE	long intergenic non-protein coding RNA 2967	105372578	NA
TSPAN7	2.06413	-2.06413	-2.69761	0.000604137	0.0106565	UP	TRUE	tetraspanin 7	7102	ENSG00000156298
ENSG00000273027	-1.56596	1.56596	-0.37374	0.000604383	0.0106565	DOWN	TRUE	NA	NA	NA
PIGZ	-1.66358	1.66358	-1.16468	0.000605404	0.0106579	DOWN	TRUE	phosphatidylinositol glycan anchor biosynthesis class Z	80235	ENSG00000119227
MIOS-DT	-1.66358	1.66358	-1.16468	0.000605404	0.0106579	DOWN	TRUE	MIOS divergent transcript	101927391	NA
JPH2	-1.43946	1.43946	3.89449	0.000610692	0.0107427	DOWN	TRUE	junctophilin 2	57158	ENSG00000149596
NRG2	1.45758	-1.45758	1.9657	0.000612904	0.0107693	UP	TRUE	neuregulin 2	9542	ENSG00000158458
CLIC1	1.43284	-1.43284	8.9459	0.000613156	0.0107693	UP	TRUE	chloride intracellular channel 1	1192	ENSG00000213719
IER3	1.57167	-1.57167	-0.506577	0.000613685	0.0107702	UP	TRUE	immediate early response 3	8870	ENSG00000137331
RBPMS2	1.60895	-1.60895	-0.770713	0.000615041	0.0107856	UP	TRUE	RNA binding protein, mRNA processing factor 2	348093	ENSG00000166831
ENSG00000271553	-1.74717	1.74717	-1.54846	0.000617142	0.0108141	DOWN	TRUE	NA	NA	NA
MATN2	-1.44803	1.44803	2.7462	0.000617791	0.0108171	DOWN	TRUE	matrilin 2	4147	ENSG00000132561
PCAT7	-1.52652	1.52652	0.157281	0.000625686	0.0109455	DOWN	TRUE	prostate cancer associated transcript 7	101928099	NA
STON1	-1.50247	1.50247	0.559863	0.000626092	0.0109455	DOWN	TRUE	stonin 1	11037	ENSG00000243244
LYPD6	-1.45406	1.45406	2.04718	0.000633206	0.0110583	DOWN	TRUE	LY6/PLAUR domain containing 6	130574	ENSG00000187123
CNKSR1	-1.75569	1.75569	-1.58636	0.000633524	0.0110583	DOWN	TRUE	connector enhancer of kinase suppressor of Ras 1	10256	ENSG00000142675
FAM27C	-2.26826	2.26826	-2.88125	0.000634842	0.0110727	DOWN	TRUE	family with sequence similarity 27 member C	100132948	ENSG00000231527
MIR22HG	1.46235	-1.46235	1.50746	0.000635755	0.0110727	UP	TRUE	MIR22 host gene	84981	ENSG00000186594
ENSG00000286863	-2.69037	2.69037	-3.59884	0.000636793	0.0110727	DOWN	TRUE	NA	NA	NA
CA3	-2.69037	2.69037	-3.59884	0.000636793	0.0110727	DOWN	TRUE	carbonic anhydrase 3	761	ENSG00000164879
SSU72P1	-2.69037	2.69037	-3.59884	0.000636793	0.0110727	DOWN	TRUE	SSU72 pseudogene 1	286528	ENSG00000226547
RPL5P12	1.81839	-1.81839	-1.92847	0.00063782	0.0110735	UP	TRUE	ribosomal protein L5 pseudogene 12	100270833	ENSG00000242697
SUCNR1	-1.80179	1.80179	-1.90726	0.00063782	0.0110735	DOWN	TRUE	succinate receptor 1	56670	ENSG00000198829
KANK3	-1.99723	1.99723	-2.40383	0.000640504	0.0111116	DOWN	TRUE	KN motif and ankyrin repeat domains 3	256949	ENSG00000186994
ZNF807P	-2.34298	2.34298	-2.97884	0.00064876	0.0112457	DOWN	TRUE	zinc finger protein 807, pseudogene	100129800	NA
ENSG00000279425	-1.58186	1.58186	-0.631399	0.000649229	0.0112457	DOWN	TRUE	NA	NA	NA
ENSG00000235563	-1.88057	1.88057	-2.16968	0.000654587	0.0113298	DOWN	TRUE	NA	NA	NA
SEC14L6	1.79267	-1.79267	-1.79518	0.000655716	0.011332	UP	TRUE	SEC14 like lipid binding 6	730005	ENSG00000214491
ENSG00000288528	1.74397	-1.74397	-1.78423	0.000655716	0.011332	UP	TRUE	NA	NA	NA
ENSG00000250509	1.8223	-1.8223	-1.98023	0.000657824	0.0113598	UP	TRUE	NA	NA	NA
ENSG00000271344	-2.51823	2.51823	-3.45124	0.000660977	0.0114013	DOWN	TRUE	NA	NA	NA
LINC01389	-2.02897	2.02897	-2.4732	0.000661742	0.0114013	DOWN	TRUE	long intergenic non-protein coding RNA 1389	102724077	NA
GPR87	1.98091	-1.98091	-2.47753	0.000661742	0.0114013	UP	TRUE	G protein-coupled receptor 87	53836	ENSG00000138271
PLEKHG5	-1.43972	1.43972	2.5964	0.000665343	0.0114507	DOWN	TRUE	pleckstrin homology and RhoGEF domain containing G5	57449	ENSG00000171680
NOD2	1.61482	-1.61482	-1.0254	0.000665622	0.0114507	UP	TRUE	nucleotide binding oligomerization domain containing 2	64127	ENSG00000167207
ENSG00000279384	2.47236	-2.47236	-3.21019	0.000668181	0.0114599	UP	TRUE	NA	NA	NA
APOD	-2.32679	2.32679	-3.16625	0.000668181	0.0114599	DOWN	TRUE	apolipoprotein D	347	ENSG00000189058
ENSG00000250917	-2.32679	2.32679	-3.16625	0.000668181	0.0114599	DOWN	TRUE	NA	NA	NA
ENSG00000289616	2.28302	-2.28302	-3.18079	0.000668181	0.0114599	UP	TRUE	NA	NA	NA
FAM83B	-1.63322	1.63322	-0.951868	0.000670187	0.0114856	DOWN	TRUE	family with sequence similarity 83 member B	222584	ENSG00000168143
PINLYP	1.43152	-1.43152	3.16829	0.000673742	0.0115378	UP	TRUE	phospholipase A2 inhibitor and LY6/PLAUR domain containing	390940	ENSG00000234465
LINC02783	1.84486	-1.84486	-2.02008	0.000679363	0.0116252	UP	TRUE	long intergenic non-protein coding RNA 2783	400743	ENSG00000204362
ST20	-1.6531	1.6531	-1.2379	0.00068548	0.0117194	DOWN	TRUE	suppressor of tumorigenicity 20	400410	ENSG00000180953
ENSG00000273654	-1.57529	1.57529	-0.636258	0.000685904	0.0117194	DOWN	TRUE	NA	NA	NA
ENSG00000271971	-1.64063	1.64063	-1.15015	0.000690709	0.0117926	DOWN	TRUE	NA	NA	NA
GALNT9	-1.62077	1.62077	-1.07401	0.000695094	0.0118585	DOWN	TRUE	polypeptide N-acetylgalactosaminyltransferase 9	50614	ENSG00000182870
ENSG00000235236	2.01469	-2.01469	-2.63441	0.000708139	0.0120629	UP	TRUE	NA	NA	NA
KRT32	2.01469	-2.01469	-2.63441	0.000708139	0.0120629	UP	TRUE	keratin 32	3882	ENSG00000108759
DDIT4L	1.4693	-1.4693	0.795926	0.000710656	0.0120967	UP	TRUE	DNA damage inducible transcript 4 like	115265	ENSG00000145358
AKAP6	-1.42959	1.42959	2.70202	0.000717826	0.0122095	DOWN	TRUE	A-kinase anchoring protein 6	9472	ENSG00000151320
SMPX	-1.75179	1.75179	-1.635	0.000721479	0.0122624	DOWN	TRUE	small muscle protein X-linked	23676	ENSG00000091482
NPM1P35	3.37088	-3.37088	-4.06877	0.000739506	0.0125124	UP	TRUE	nucleophosmin 1 pseudogene 35	100129067	NA
ENSG00000230325	-3.25269	3.25269	-3.99914	0.000739506	0.0125124	DOWN	TRUE	NA	NA	NA
ARHGAP15	-3.25269	3.25269	-3.99914	0.000739506	0.0125124	DOWN	TRUE	Rho GTPase activating protein 15	55843	ENSG00000075884
CRISP3	-3.25269	3.25269	-3.99914	0.000739506	0.0125124	DOWN	TRUE	cysteine rich secretory protein 3	10321	ENSG00000096006
ANKRD30A	-3.25269	3.25269	-3.99914	0.000739506	0.0125124	DOWN	TRUE	ankyrin repeat domain 30A	91074	ENSG00000148513
ENSG00000279712	-3.25269	3.25269	-3.99914	0.000739506	0.0125124	DOWN	TRUE	NA	NA	NA
LMO2	1.42361	-1.42361	2.85464	0.000741088	0.0125298	UP	TRUE	LIM domain only 2	4005	ENSG00000135363
NHLRC1	-1.49368	1.49368	0.332856	0.000749518	0.0126534	DOWN	TRUE	NHL repeat containing E3 ubiquitin protein ligase 1	378884	ENSG00000187566
MYOM3	1.4866	-1.4866	0.331144	0.000749518	0.0126534	UP	TRUE	myomesin 3	127294	ENSG00000142661
ENSG00000238117	-1.56052	1.56052	-0.626155	0.000751786	0.0126823	DOWN	TRUE	NA	NA	NA
XIRP2	1.44914	-1.44914	1.20138	0.000758988	0.0127942	UP	TRUE	xin actin binding repeat containing 2	129446	ENSG00000163092
FECH	1.41131	-1.41131	4.36237	0.000761138	0.0128209	UP	TRUE	ferrochelatase	2235	ENSG00000066926
MED14OS	1.59598	-1.59598	-1.03933	0.000766433	0.0129005	UP	TRUE	MED14 opposite strand	100873985	NA
SYT2	-1.52683	1.52683	-0.190783	0.000769544	0.0129432	DOWN	TRUE	synaptotagmin 2	127833	ENSG00000143858
ABAT	-1.81267	1.81267	-2.01926	0.000773721	0.0130038	DOWN	TRUE	4-aminobutyrate aminotransferase	18	ENSG00000183044
PTP4A3	-1.44614	1.44614	1.34266	0.000780784	0.0131128	DOWN	TRUE	protein tyrosine phosphatase 4A3	11156	ENSG00000184489
ENSG00000260350	-2.00593	2.00593	-2.4908	0.000784949	0.0131632	DOWN	TRUE	NA	NA	NA
ACOD1	1.95587	-1.95587	-2.49652	0.000784949	0.0131632	UP	TRUE	aconitate decarboxylase 1	730249	ENSG00000102794
ENSG00000273221	2.08549	-2.08549	-2.90709	0.000785983	0.0131708	UP	TRUE	NA	NA	NA
GALNT5	-1.40237	1.40237	5.49046	0.000804575	0.0134723	DOWN	TRUE	polypeptide N-acetylgalactosaminyltransferase 5	11227	ENSG00000136542
ENSG00000286614	1.54263	-1.54263	-0.656792	0.000809139	0.0135387	UP	TRUE	NA	NA	NA
SIGLEC15	1.4228	-1.4228	2.11494	0.000812313	0.0135818	UP	TRUE	sialic acid binding Ig like lectin 15	284266	ENSG00000197046
LRRC37A3	-1.52269	1.52269	-0.209061	0.000813287	0.013588	DOWN	TRUE	leucine rich repeat containing 37 member A3	374819	ENSG00000176809
CASP4LP	-2.01591	2.01591	-2.58337	0.000817574	0.0136496	DOWN	TRUE	caspase 4 like, pseudogene	643733	ENSG00000235505
LINC01444	1.43207	-1.43207	1.51395	0.000820841	0.013694	UP	TRUE	long intergenic non-protein coding RNA 1444	101927642	ENSG00000264301
PRSS36	1.69807	-1.69807	-1.68479	0.000826852	0.0137841	UP	TRUE	serine protease 36	146547	ENSG00000178226
ENSG00000257849	3.01624	-3.01624	-3.86136	0.000829981	0.0138261	UP	TRUE	NA	NA	NA
ENSG00000291055	-1.53565	1.53565	-0.449732	0.000840346	0.0139885	DOWN	TRUE	NA	NA	NA
EFR3B	1.42265	-1.42265	1.73815	0.000843958	0.0140382	UP	TRUE	EFR3 homolog B	22979	ENSG00000084710
ENSG00000283445	-1.41691	1.41691	2.15866	0.000845628	0.0140557	DOWN	TRUE	NA	NA	NA
ENSG00000240207	-1.92648	1.92648	-2.36984	0.000851639	0.0141452	DOWN	TRUE	NA	NA	NA
MRM3	1.39673	-1.39673	4.68192	0.000853078	0.0141587	UP	TRUE	mitochondrial rRNA methyltransferase 3	55178	ENSG00000171861
LYZ	1.67115	-1.67115	-1.62212	0.000856742	0.0142091	UP	TRUE	lysozyme	4069	ENSG00000090382
LRRC7-AS1	2.24252	-2.24252	-3.2117	0.000860935	0.0142682	UP	TRUE	LRRC7 antisense RNA 1	105378792	NA
RNF144A	-1.84267	1.84267	-2.19828	0.000871067	0.0143367	DOWN	TRUE	ring finger protein 144A	9781	ENSG00000151692
ENSG00000288952	2.79236	-2.79236	-3.67993	0.000872039	0.0143367	UP	TRUE	NA	NA	NA
ENSG00000285103	2.79236	-2.79236	-3.67993	0.000872039	0.0143367	UP	TRUE	NA	NA	NA
KRT78	2.79236	-2.79236	-3.67993	0.000872039	0.0143367	UP	TRUE	keratin 78	196374	ENSG00000170423
CFAP161	2.79236	-2.79236	-3.67993	0.000872039	0.0143367	UP	TRUE	cilia and flagella associated protein 161	161502	ENSG00000156206
BMP8A	-2.63997	2.63997	-3.63781	0.000872039	0.0143367	DOWN	TRUE	bone morphogenetic protein 8a	353500	ENSG00000183682
LARP4B-DT	-2.63997	2.63997	-3.63781	0.000872039	0.0143367	DOWN	TRUE	LARP4B divergent transcript	101927762	ENSG00000229869
ITIH5	-2.63997	2.63997	-3.63781	0.000872039	0.0143367	DOWN	TRUE	inter-alpha-trypsin inhibitor heavy chain 5	80760	ENSG00000123243
PPP1R1B	-2.63997	2.63997	-3.63781	0.000872039	0.0143367	DOWN	TRUE	protein phosphatase 1 regulatory inhibitor subunit 1B	84152	ENSG00000131771
SYNGR4	-2.63997	2.63997	-3.63781	0.000872039	0.0143367	DOWN	TRUE	synaptogyrin 4	23546	ENSG00000105467
DMC1	-2.63997	2.63997	-3.63781	0.000872039	0.0143367	DOWN	TRUE	DNA meiotic recombinase 1	11144	ENSG00000100206
RABGAP1L-DT	-2.34793	2.34793	-3.34931	0.000877744	0.01442	DOWN	TRUE	RABGAP1L divergent transcript	102724601	ENSG00000227373
PPFIBP2	-1.39801	1.39801	3.42356	0.00088016	0.0144492	DOWN	TRUE	PPFIA binding protein 2	8495	ENSG00000166387
SLC35E4	1.39847	-1.39847	3.26725	0.000881516	0.014461	UP	TRUE	solute carrier family 35 member E4	339665	ENSG00000100036
GDF5-AS1	2.63645	-2.63645	-3.51869	0.000883969	0.0144738	UP	TRUE	GDF5 antisense RNA 1	554250	NA
ENSG00000286035	-2.47262	2.47262	-3.48633	0.000883969	0.0144738	DOWN	TRUE	NA	NA	NA
S100A1	-3.88607	3.88607	-4.28148	0.000884859	0.0144738	DOWN	TRUE	S100 calcium binding protein A1	6271	ENSG00000160678
ENSG00000253619	-3.88607	3.88607	-4.28148	0.000884859	0.0144738	DOWN	TRUE	NA	NA	NA
TAGLN3	1.76421	-1.76421	-1.91644	0.000886345	0.0144876	UP	TRUE	transgelin 3	29114	ENSG00000144834
HS6ST3	-1.41211	1.41211	1.97902	0.000894538	0.014611	DOWN	TRUE	heparan sulfate 6-O-sulfotransferase 3	266722	ENSG00000185352
SNTN	-1.86138	1.86138	-2.25824	0.000909654	0.0148472	DOWN	TRUE	sentan, cilia apical structure protein	132203	ENSG00000188817
C1orf220	-1.79209	1.79209	-2.09877	0.00091912	0.0149909	DOWN	TRUE	chromosome 1 putative open reading frame 220	400798	ENSG00000213057
EPIC1	-1.42283	1.42283	1.42749	0.000922259	0.0150312	DOWN	TRUE	epigenetically induced MYC interacting lncRNA 1	284930	ENSG00000224271
S100P	-1.38732	1.38732	4.61548	0.000924205	0.0150521	DOWN	TRUE	S100 calcium binding protein P	6286	ENSG00000163993
OVAAL	-2.14781	2.14781	-2.83419	0.000931128	0.0151322	DOWN	TRUE	ovarian adenocarcinoma amplified long non-coding RNA	148756	ENSG00000236719
IDO2	-2.14781	2.14781	-2.83419	0.000931128	0.0151322	DOWN	TRUE	indoleamine 2,3-dioxygenase 2	169355	ENSG00000188676
ENSG00000279275	2.02678	-2.02678	-2.83428	0.000931128	0.0151322	UP	TRUE	NA	NA	NA
DLGAP1-AS2	1.39501	-1.39501	2.79198	0.000934993	0.0151841	UP	TRUE	DLGAP1 antisense RNA 2	84777	NA
MIR99AHG	-1.40139	1.40139	2.22402	0.000938807	0.0152351	DOWN	TRUE	mir-99a-let-7c cluster host gene	388815	ENSG00000215386
DSP	-1.38187	1.38187	7.50355	0.000941499	0.0152678	DOWN	TRUE	desmoplakin	1832	ENSG00000096696
SNRPF-DT	-1.70467	1.70467	-1.62457	0.000947829	0.0153595	DOWN	TRUE	SNRPF divergent transcript	105369921	ENSG00000258343
HLA-DRB1	1.85389	-1.85389	-2.33705	0.000951973	0.0154156	UP	TRUE	major histocompatibility complex, class II, DR beta 1	3123	ENSG00000196126
RPL29P11	1.5786	-1.5786	-1.13164	0.000956767	0.0154821	UP	TRUE	ribosomal protein L29 pseudogene 11	100131713	NA
SPARC	1.48538	-1.48538	-0.094372	0.000961675	0.0155504	UP	TRUE	secreted protein acidic and cysteine rich	6678	ENSG00000113140
RTL3	1.63947	-1.63947	-1.4576	0.000964984	0.0155928	UP	TRUE	retrotransposon Gag like 3	203430	ENSG00000179300
TNS4	-1.52868	1.52868	-0.548923	0.000969289	0.0156511	DOWN	TRUE	tensin 4	84951	ENSG00000131746
LCN2	-1.40052	1.40052	2.17461	0.000970681	0.0156624	DOWN	TRUE	lipocalin 2	3934	ENSG00000148346
FBXL7	-1.39026	1.39026	2.87259	0.000978192	0.0157724	DOWN	TRUE	F-box and leucine rich repeat protein 7	23194	ENSG00000183580
SORCS2	-1.39262	1.39262	2.55377	0.000982824	0.0158358	DOWN	TRUE	sortilin related VPS10 domain containing receptor 2	57537	ENSG00000184985
MARCHF1	-1.59017	1.59017	-1.15657	0.000984438	0.0158505	DOWN	TRUE	membrane associated ring-CH-type finger 1	55016	ENSG00000145416
PAPPA	-1.38182	1.38182	3.90706	0.000985623	0.0158583	DOWN	TRUE	pappalysin 1	5069	ENSG00000182752
DIRAS1	-1.63966	1.63966	-1.38831	0.000987264	0.0158734	DOWN	TRUE	DIRAS family GTPase 1	148252	ENSG00000176490
AFAP1-AS1	-1.51892	1.51892	-0.480341	0.000990023	0.0159065	DOWN	TRUE	AFAP1 antisense RNA 1	84740	ENSG00000272620
ENSG00000234961	1.39772	-1.39772	2.15394	0.000993489	0.0159508	UP	TRUE	NA	NA	NA
ENSG00000286153	1.54486	-1.54486	-0.817982	0.000996128	0.0159818	UP	TRUE	NA	NA	NA
HSD17B14	-1.5307	1.5307	-0.712026	0.000997816	0.0159976	DOWN	TRUE	hydroxysteroid 17-beta dehydrogenase 14	51171	ENSG00000087076
GLI2	-1.39857	1.39857	1.95965	0.00100326	0.0160635	DOWN	TRUE	GLI family zinc finger 2	2736	ENSG00000074047
CPS1	-1.38837	1.38837	2.78949	0.00100334	0.0160635	DOWN	TRUE	carbamoyl-phosphate synthase 1	1373	ENSG00000021826
VIP	-1.40732	1.40732	1.52872	0.0010189	0.0162838	DOWN	TRUE	vasoactive intestinal peptide	7432	ENSG00000146469
BEND5	-2.27759	2.27759	-3.02953	0.00101927	0.0162838	DOWN	TRUE	BEN domain containing 5	79656	ENSG00000162373
ENSG00000279762	2.08085	-2.08085	-3.03818	0.00101927	0.0162838	UP	TRUE	NA	NA	NA
G0S2	1.37173	-1.37173	8.05011	0.00102189	0.0163142	UP	TRUE	G0/G1 switch 2	50486	ENSG00000123689
FOLR3	-2.02744	2.02744	-2.68233	0.00102772	0.0163892	DOWN	TRUE	folate receptor gamma	2352	ENSG00000110203
LINC02910	1.39779	-1.39779	1.7742	0.00102804	0.0163892	UP	TRUE	long intergenic non-protein coding RNA 2910	284756	ENSG00000176659
ENSG00000249743	1.39258	-1.39258	2.12969	0.00102958	0.0164022	UP	TRUE	NA	NA	NA
CTSS	1.37074	-1.37074	6.53432	0.00103542	0.0164836	UP	TRUE	cathepsin S	1520	ENSG00000163131
PGBD5	1.53916	-1.53916	-0.865906	0.00104605	0.0166412	UP	TRUE	piggyBac transposable element derived 5	79605	ENSG00000177614
GPX1	1.36872	-1.36872	5.48947	0.00106126	0.0168643	UP	TRUE	glutathione peroxidase 1	2876	ENSG00000233276
ENSG00000267474	-1.5797	1.5797	-1.04682	0.00106157	0.0168643	DOWN	TRUE	NA	NA	NA
ENSG00000261211	-1.61732	1.61732	-1.40483	0.00107757	0.017086	DOWN	TRUE	NA	NA	NA
ENSG00000278389	-1.70244	1.70244	-1.87069	0.00107827	0.017086	DOWN	TRUE	NA	NA	NA
TMEM221	-1.70244	1.70244	-1.87069	0.00107827	0.017086	DOWN	TRUE	transmembrane protein 221	100130519	ENSG00000188051
ENSG00000256448	-2.06942	2.06942	-2.76696	0.00108274	0.017086	DOWN	TRUE	NA	NA	NA
LINC02813	-3.18598	3.18598	-4.05094	0.00108459	0.017086	DOWN	TRUE	long intergenic non-protein coding RNA 2813	107985338	NA
ENSG00000284902	-3.18598	3.18598	-4.05094	0.00108459	0.017086	DOWN	TRUE	NA	NA	NA
COL4A3	-3.18598	3.18598	-4.05094	0.00108459	0.017086	DOWN	TRUE	collagen type IV alpha 3 chain	1285	ENSG00000169031
LINC02485	-3.18598	3.18598	-4.05094	0.00108459	0.017086	DOWN	TRUE	long intergenic non-protein coding RNA 2485	105377439	NA
ENSG00000229660	-3.18598	3.18598	-4.05094	0.00108459	0.017086	DOWN	TRUE	NA	NA	NA
MMP28	-3.18598	3.18598	-4.05094	0.00108459	0.017086	DOWN	TRUE	matrix metallopeptidase 28	79148	ENSG00000271447
KATNAL2	-3.18598	3.18598	-4.05094	0.00108459	0.017086	DOWN	TRUE	katanin catalytic subunit A1 like 2	83473	ENSG00000167216
ENSG00000287619	-3.18598	3.18598	-4.05094	0.00108459	0.017086	DOWN	TRUE	NA	NA	NA
MEOX1	1.50295	-1.50295	-0.610827	0.00108724	0.017116	UP	TRUE	mesenchyme homeobox 1	4222	ENSG00000005102
TPH1	-1.47127	1.47127	-0.143302	0.0010883	0.0171207	DOWN	TRUE	tryptophan hydroxylase 1	7166	ENSG00000129167
MAFA	-1.48514	1.48514	-0.347916	0.00110296	0.0173281	DOWN	TRUE	MAF bZIP transcription factor A	389692	ENSG00000182759
CCDC85A	-1.7882	1.7882	-2.16873	0.00110378	0.0173281	DOWN	TRUE	coiled-coil domain containing 85A	114800	ENSG00000055813
CACNG8	-1.7882	1.7882	-2.16873	0.00110378	0.0173281	DOWN	TRUE	calcium voltage-gated channel auxiliary subunit gamma 8	59283	ENSG00000142408
ALPK2	-1.36569	1.36569	4.21286	0.00111381	0.0174733	DOWN	TRUE	alpha kinase 2	115701	ENSG00000198796
MIR4280HG	1.43646	-1.43646	0.359166	0.0011235	0.0176131	UP	TRUE	MIR4280 host gene	117751736	NA
CSPG4	1.36136	-1.36136	5.5767	0.0011259	0.0176385	UP	TRUE	chondroitin sulfate proteoglycan 4	1464	ENSG00000173546
ENSG00000287024	1.60938	-1.60938	-1.37777	0.00113504	0.0177695	UP	TRUE	NA	NA	NA
ENSG00000203635	-2.11815	2.11815	-2.85688	0.00114297	0.0178812	DOWN	TRUE	NA	NA	NA
ELAPOR1	1.43224	-1.43224	0.319581	0.00114687	0.0179298	UP	TRUE	endosome-lysosome associated apoptosis and autophagy regulator 1	57535	ENSG00000116299
GTF2IP1	-1.38051	1.38051	2.10679	0.00115032	0.0179596	DOWN	TRUE	general transcription factor IIi pseudogene 1	2970	ENSG00000277053
PRDM16	-2.30503	2.30503	-3.38196	0.00115274	0.0179596	DOWN	TRUE	PR/SET domain 16	63976	ENSG00000142611
SPAG17	-2.30503	2.30503	-3.38196	0.00115274	0.0179596	DOWN	TRUE	sperm associated antigen 17	200162	ENSG00000155761
NWD2	-2.30503	2.30503	-3.38196	0.00115274	0.0179596	DOWN	TRUE	NACHT and WD repeat domain containing 2	57495	ENSG00000174145
PRAM1	-2.30503	2.30503	-3.38196	0.00115274	0.0179596	DOWN	TRUE	PML-RARA regulated adaptor molecule 1	84106	ENSG00000133246
PCDH18	-1.47201	1.47201	-0.200916	0.0011647	0.0181333	DOWN	TRUE	protocadherin 18	54510	ENSG00000189184
ZNF107	-1.36966	1.36966	2.70258	0.00116905	0.0181886	DOWN	TRUE	zinc finger protein 107	51427	ENSG00000196247
AMZ1	-1.88285	1.88285	-2.40277	0.00117135	0.0181993	DOWN	TRUE	archaelysin family metallopeptidase 1	155185	ENSG00000174945
KRTAP21-2	-1.88285	1.88285	-2.40277	0.00117135	0.0181993	DOWN	TRUE	keratin associated protein 21-2	337978	ENSG00000187026
ZIK1	-2.81987	2.81987	-3.85233	0.0011736	0.018214	DOWN	TRUE	zinc finger protein interacting with K protein 1	284307	ENSG00000171649
GJA5	-1.5186	1.5186	-0.765143	0.00117415	0.018214	DOWN	TRUE	gap junction protein alpha 5	2702	ENSG00000265107
CAMKK1	1.38276	-1.38276	1.7264	0.00117471	0.018214	UP	TRUE	calcium/calmodulin dependent protein kinase kinase 1	84254	ENSG00000004660
KIF16B	-1.37052	1.37052	2.52722	0.00118148	0.0183065	DOWN	TRUE	kinesin family member 16B	55614	ENSG00000089177
RILP	1.36696	-1.36696	2.80249	0.00118712	0.0183813	UP	TRUE	Rab interacting lysosomal protein	83547	ENSG00000167705
SHPK	1.42052	-1.42052	0.451967	0.00119178	0.0184408	UP	TRUE	sedoheptulokinase	23729	ENSG00000197417
LAMA4	-1.35838	1.35838	3.9	0.00119299	0.0184469	DOWN	TRUE	laminin subunit alpha 4	3910	ENSG00000112769
GPR83	-1.54763	1.54763	-0.9882	0.00119676	0.0184907	DOWN	TRUE	G protein-coupled receptor 83	10888	ENSG00000123901
SFTPD	-2.58775	2.58775	-3.67787	0.00119746	0.0184907	DOWN	TRUE	surfactant protein D	6441	ENSG00000133661
ROR1-AS1	1.77228	-1.77228	-2.13365	0.00120418	0.0185819	UP	TRUE	ROR1 antisense RNA 1	101927034	ENSG00000223949
ENSG00000286048	1.419	-1.419	0.459231	0.00120911	0.0186452	UP	TRUE	NA	NA	NA
ANO9	-1.68686	1.68686	-1.88223	0.00121266	0.0186872	DOWN	TRUE	anoctamin 9	338440	ENSG00000185101
RENO1	-1.43467	1.43467	0.268963	0.00122271	0.0187993	DOWN	TRUE	regulator of early neurogenesis 1	119545628	NA
ENSG00000286225	1.57755	-1.57755	-1.24572	0.00122297	0.0187993	UP	TRUE	NA	NA	NA
ANKRD55	-1.56615	1.56615	-1.23674	0.00122297	0.0187993	DOWN	TRUE	ankyrin repeat domain 55	79722	ENSG00000164512
ZNNT1	-1.45697	1.45697	-0.153705	0.00122326	0.0187993	DOWN	TRUE	ZNF706 neighboring transcript 1	115830329	ENSG00000261087
BTG4	-1.90721	1.90721	-2.4721	0.00123927	0.0190325	DOWN	TRUE	BTG anti-proliferation factor 4	54766	ENSG00000137707
ENSG00000265702	-1.71458	1.71458	-2.03118	0.00124079	0.0190429	DOWN	TRUE	NA	NA	NA
ENSG00000278107	-1.41179	1.41179	0.645512	0.00124459	0.0190882	DOWN	TRUE	NA	NA	NA
APCDD1L	-1.35512	1.35512	3.403	0.00124911	0.0191445	DOWN	TRUE	APC down-regulated 1 like	164284	ENSG00000198768
GREB1	1.42173	-1.42173	0.264976	0.00125929	0.0192876	UP	TRUE	growth regulating estrogen receptor binding 1	9687	ENSG00000196208
HSBP1L1	-1.35312	1.35312	3.51754	0.00126293	0.0193302	DOWN	TRUE	heat shock factor binding protein 1 like 1	440498	ENSG00000226742
LINC02575	1.38361	-1.38361	1.29829	0.00126467	0.0193437	UP	TRUE	long intergenic non-protein coding RNA 2575	111216286	NA
CRTC1P1	-1.76912	1.76912	-2.18295	0.00126922	0.0193829	DOWN	TRUE	CRTC1 pseudogene 1	129656	ENSG00000204993
PCOLCE-AS1	-1.76912	1.76912	-2.18295	0.00126922	0.0193829	DOWN	TRUE	PCOLCE antisense RNA 1	100129845	ENSG00000224729
ENSG00000285424	1.52547	-1.52547	-1.04037	0.00127004	0.0193829	UP	TRUE	NA	NA	NA
GLRX	1.34538	-1.34538	6.88026	0.00127071	0.0193829	UP	TRUE	glutaredoxin	2745	ENSG00000173221
ENSG00000283265	1.43361	-1.43361	-0.0223389	0.00127151	0.0193829	UP	TRUE	NA	NA	NA
AOX1	1.34494	-1.34494	7.36581	0.00127307	0.0193935	UP	TRUE	aldehyde oxidase 1	316	ENSG00000138356
NFATC1	-1.35067	1.35067	3.74221	0.00127656	0.0194336	DOWN	TRUE	nuclear factor of activated T cells 1	4772	ENSG00000131196
SPINT1	-1.36086	1.36086	2.48801	0.00127827	0.0194466	DOWN	TRUE	serine peptidase inhibitor, Kunitz type 1	6692	ENSG00000166145
DTNB-AS1	2.04349	-2.04349	-3.06617	0.00127988	0.019458	UP	TRUE	DTNB antisense RNA 1	101929272	NA
ENSG00000253683	1.48069	-1.48069	-0.590948	0.00128111	0.0194636	UP	TRUE	NA	NA	NA
MYZAP	1.39587	-1.39587	0.769462	0.00129326	0.0196351	UP	TRUE	myocardial zonula adherens protein	100820829	ENSG00000263155
MRC2	-1.34407	1.34407	5.29907	0.00129995	0.0197233	DOWN	TRUE	mannose receptor C type 2	9902	ENSG00000011028
INSYN1	1.75068	-1.75068	-2.09059	0.00130638	0.0197943	UP	TRUE	inhibitory synaptic factor 1	388135	ENSG00000205363
CALM2P3	-1.72535	1.72535	-2.08445	0.00130638	0.0197943	DOWN	TRUE	calmodulin 2 pseudogene 3	807	NA
GPT	-1.90993	1.90993	-2.56346	0.00131516	0.019914	DOWN	TRUE	glutamic--pyruvic transaminase	2875	ENSG00000167701
ABI3BP	1.34295	-1.34295	4.37977	0.00133145	0.0201473	UP	TRUE	ABI family member 3 binding protein	25890	ENSG00000154175
C6orf58	1.41331	-1.41331	0.239655	0.00133328	0.0201614	UP	TRUE	chromosome 6 open reading frame 58	352999	ENSG00000184530
TERT	-1.40099	1.40099	0.645692	0.00134925	0.0203893	DOWN	TRUE	telomerase reverse transcriptase	7015	ENSG00000164362
CCNA1	-1.34537	1.34537	3.34925	0.00135411	0.020449	DOWN	TRUE	cyclin A1	8900	ENSG00000133101
ROBO2	-1.3913	1.3913	0.731174	0.00135919	0.020512	DOWN	TRUE	roundabout guidance receptor 2	6092	ENSG00000185008
TSPAN2	-1.36157	1.36157	1.9169	0.00136359	0.020546	DOWN	TRUE	tetraspanin 2	10100	ENSG00000134198
DYNC1I1	-1.40708	1.40708	0.490363	0.00136384	0.020546	DOWN	TRUE	dynein cytoplasmic 1 intermediate chain 1	1780	ENSG00000158560
DICER1-AS1	-1.67112	1.67112	-1.89387	0.00136416	0.020546	DOWN	TRUE	DICER1 antisense RNA 1	400242	ENSG00000235706
FXYD6	3.8728	-3.8728	-4.45008	0.00136958	0.0205619	UP	TRUE	FXYD domain containing ion transport regulator 6	53826	ENSG00000137726
MIR6739	-3.80421	3.80421	-4.34487	0.00136958	0.0205619	DOWN	TRUE	microRNA 6739	102466724	ENSG00000277681
ENSG00000285955	-3.80421	3.80421	-4.34487	0.00136958	0.0205619	DOWN	TRUE	NA	NA	NA
ENSG00000259760	-3.80421	3.80421	-4.34487	0.00136958	0.0205619	DOWN	TRUE	NA	NA	NA
PAPLN	-1.36989	1.36989	1.37513	0.00136977	0.0205619	DOWN	TRUE	papilin, proteoglycan like sulfated glycoprotein	89932	ENSG00000100767
ODAPH	1.42495	-1.42495	0.0175707	0.00137107	0.0205679	UP	TRUE	odontogenesis associated phosphoprotein	152816	ENSG00000174792
MMP12	-1.86052	1.86052	-2.41952	0.00137481	0.0206103	DOWN	TRUE	matrix metallopeptidase 12	4321	ENSG00000262406
GABRB1	-1.73704	1.73704	-2.13978	0.00137908	0.0206606	DOWN	TRUE	gamma-aminobutyric acid type A receptor subunit beta1	2560	ENSG00000163288
FAAH	-1.60206	1.60206	-1.49175	0.00139014	0.0208126	DOWN	TRUE	fatty acid amide hydrolase	2166	ENSG00000117480
MEIS3P1	-1.37016	1.37016	1.3515	0.0013967	0.020897	DOWN	TRUE	Meis homeobox 3 pseudogene 1	4213	NA
HPGD	-1.36013	1.36013	1.8224	0.00140296	0.0209689	DOWN	TRUE	15-hydroxyprostaglandin dehydrogenase	3248	ENSG00000164120
ENSG00000257509	-2.08785	2.08785	-2.87994	0.00140429	0.0209689	DOWN	TRUE	NA	NA	NA
ENSG00000277491	1.96137	-1.96137	-2.88329	0.00140429	0.0209689	UP	TRUE	NA	NA	NA
ARL10	-1.35542	1.35542	2.03334	0.00140661	0.0209897	DOWN	TRUE	ADP ribosylation factor like GTPase 10	285598	ENSG00000175414
MYO1D	1.34466	-1.34466	2.76875	0.00141471	0.0210966	UP	TRUE	myosin ID	4642	ENSG00000176658
EPM2A-DT	-1.39774	1.39774	0.401319	0.00142861	0.0212899	DOWN	TRUE	EPM2A divergent transcript	100507557	ENSG00000235652
HMGB1P31	-2.17122	2.17122	-3.28463	0.0014361	0.0213873	DOWN	TRUE	high mobility group box 1 pseudogene 31	100873894	ENSG00000233266
TRAC	1.36373	-1.36373	1.35111	0.00144715	0.0215378	UP	TRUE	T cell receptor alpha constant	28755	ENSG00000277734
PMEPA1	-1.3323	1.3323	4.41548	0.00145051	0.0215736	DOWN	TRUE	prostate transmembrane protein, androgen induced 1	56937	ENSG00000124225
DANCR	1.33251	-1.33251	3.89828	0.00146624	0.0217933	UP	TRUE	differentiation antagonizing non-protein coding RNA	57291	ENSG00000226950
PCDHB2	-1.33776	1.33776	2.97794	0.00146793	0.021804	DOWN	TRUE	protocadherin beta 2	56133	ENSG00000112852
CD55	-1.32655	1.32655	8.88779	0.00147207	0.0218512	DOWN	TRUE	CD55 molecule (Cromer blood group)	1604	ENSG00000196352
ALOX5	-1.44091	1.44091	-0.363594	0.00147636	0.0219005	DOWN	TRUE	arachidonate 5-lipoxygenase	240	ENSG00000012779
GSTO2	1.36122	-1.36122	1.35368	0.00147821	0.0219136	UP	TRUE	glutathione S-transferase omega 2	119391	ENSG00000065621
ENSG00000286797	-1.44684	1.44684	-0.279798	0.00148151	0.0219481	DOWN	TRUE	NA	NA	NA
TMEM25	-1.33504	1.33504	3.14756	0.00148551	0.021993	DOWN	TRUE	transmembrane protein 25	84866	ENSG00000149582
ENSG00000289579	1.37359	-1.37359	0.94025	0.0014887	0.0220054	UP	TRUE	NA	NA	NA
SRRM3	1.42706	-1.42706	-0.124102	0.00148965	0.0220054	UP	TRUE	serine/arginine repetitive matrix 3	222183	ENSG00000177679
ENSG00000287306	-1.70723	1.70723	-2.09786	0.00149042	0.0220054	DOWN	TRUE	NA	NA	NA
SLAMF8	1.61037	-1.61037	-1.70756	0.00149047	0.0220054	UP	TRUE	SLAM family member 8	56833	ENSG00000158714
CASTOR2	-1.33959	1.33959	2.71632	0.00149121	0.0220054	DOWN	TRUE	cytosolic arginine sensor for mTORC1 subunit 2	729438	ENSG00000274070
ZNF525	-1.35611	1.35611	1.54285	0.00149353	0.0220251	DOWN	TRUE	zinc finger protein 525	170958	ENSG00000203326
ENSG00000258927	-1.97312	1.97312	-2.72341	0.00149604	0.0220334	DOWN	TRUE	NA	NA	NA
SHROOM4	1.89949	-1.89949	-2.72096	0.00149604	0.0220334	UP	TRUE	shroom family member 4	57477	ENSG00000158352
SLC8A1-AS1	1.45933	-1.45933	-0.606432	0.00149714	0.0220353	UP	TRUE	SLC8A1 antisense RNA 1	100128590	ENSG00000227028
ENSG00000285596	-1.52078	1.52078	-1.17713	0.00149827	0.0220376	DOWN	TRUE	NA	NA	NA
FRMPD3	1.40051	-1.40051	0.210936	0.00150227	0.0220682	UP	TRUE	FERM and PDZ domain containing 3	84443	ENSG00000147234
LLGL2	-1.33263	1.33263	3.3016	0.0015023	0.0220682	DOWN	TRUE	LLGL scribble cell polarity complex component 2	3993	ENSG00000073350
ENSG00000286015	-1.45193	1.45193	-0.439769	0.00150612	0.0221099	DOWN	TRUE	NA	NA	NA
THBS2-AS1	-1.38089	1.38089	0.774995	0.00151448	0.0221781	DOWN	TRUE	THBS2 antisense RNA 1	101929523	NA
LINC03018	1.71164	-1.71164	-2.00815	0.00151501	0.0221781	UP	TRUE	long intergenic non-protein coding RNA 3018	286178	ENSG00000254139
ZNF843	-1.68779	1.68779	-1.99226	0.00151501	0.0221781	DOWN	TRUE	zinc finger protein 843	283933	ENSG00000176723
NTNG1	2.42827	-2.42827	-3.44516	0.00151665	0.0221781	UP	TRUE	netrin G1	22854	ENSG00000162631
GLRA3	-2.26081	2.26081	-3.41538	0.00151665	0.0221781	DOWN	TRUE	glycine receptor alpha 3	8001	ENSG00000145451
CD3D	-2.26081	2.26081	-3.41538	0.00151665	0.0221781	DOWN	TRUE	CD3 delta subunit of T-cell receptor complex	915	ENSG00000167286
TCTN1	-1.32965	1.32965	3.20362	0.00154575	0.0225822	DOWN	TRUE	tectonic family member 1	79600	ENSG00000204852
LINC01589	1.42557	-1.42557	-0.20248	0.00154628	0.0225822	UP	TRUE	long intergenic non-protein coding RNA 1589	100506737	ENSG00000238120
MN1	-1.41207	1.41207	0.085674	0.00154841	0.0225988	DOWN	TRUE	MN1 proto-oncogene, transcriptional regulator	4330	ENSG00000169184
CYSRT1	-1.37192	1.37192	0.831959	0.00156137	0.0227733	DOWN	TRUE	cysteine rich tail 1	375791	ENSG00000197191
PRLR	1.33836	-1.33836	2.2589	0.00156464	0.0228063	UP	TRUE	prolactin receptor	5618	ENSG00000113494
TNFRSF13C	-1.51331	1.51331	-1.01328	0.00156584	0.0228091	DOWN	TRUE	TNF receptor superfamily member 13C	115650	ENSG00000159958
CCDC148	-1.39241	1.39241	0.349638	0.00156996	0.0228467	DOWN	TRUE	coiled-coil domain containing 148	130940	ENSG00000153237
ZNF582	-1.36452	1.36452	1.07314	0.00157045	0.0228467	DOWN	TRUE	zinc finger protein 582	147948	ENSG00000018869
NCALD	-1.71821	1.71821	-2.15371	0.00157992	0.0229698	DOWN	TRUE	neurocalcin delta	83988	ENSG00000104490
ENSG00000290796	-1.3862	1.3862	0.492984	0.00158721	0.0230538	DOWN	TRUE	NA	NA	NA
PHC2-AS1	-2.37682	2.37682	-3.55923	0.00159155	0.0230538	DOWN	TRUE	PHC2 antisense RNA 1	101929464	ENSG00000233246
SMARCE1P6	-2.37682	2.37682	-3.55923	0.00159155	0.0230538	DOWN	TRUE	SWI/SNF related, matrix associated, actin dependent regulator of chromatin, subfamily e, member 1 pseudogene 6	646196	NA
ENSG00000274105	-2.37682	2.37682	-3.55923	0.00159155	0.0230538	DOWN	TRUE	NA	NA	NA
ENSG00000235296	-2.37682	2.37682	-3.55923	0.00159155	0.0230538	DOWN	TRUE	NA	NA	NA
LINC02631	-3.11604	3.11604	-4.1047	0.00159793	0.0230538	DOWN	TRUE	long intergenic non-protein coding RNA 2631	114515520	NA
ENSG00000270492	-3.11604	3.11604	-4.1047	0.00159793	0.0230538	DOWN	TRUE	NA	NA	NA
RPS2P32	-3.11604	3.11604	-4.1047	0.00159793	0.0230538	DOWN	TRUE	ribosomal protein S2 pseudogene 32	256355	ENSG00000232818
PRR15-DT	-3.11604	3.11604	-4.1047	0.00159793	0.0230538	DOWN	TRUE	PRR15 divergent transcript	107986700	NA
PRNCR1	-3.11604	3.11604	-4.1047	0.00159793	0.0230538	DOWN	TRUE	prostate cancer associated non-coding RNA 1	101867536	ENSG00000282961
ENSG00000286123	-3.11604	3.11604	-4.1047	0.00159793	0.0230538	DOWN	TRUE	NA	NA	NA
CCDC144A	-3.11604	3.11604	-4.1047	0.00159793	0.0230538	DOWN	TRUE	coiled-coil domain containing 144A	9720	ENSG00000170160
RIPOR2	-1.67945	1.67945	-2.05712	0.00160294	0.0231113	DOWN	TRUE	RHO family interacting cell polarization regulator 2	9750	ENSG00000111913
ENSG00000287125	1.9125	-1.9125	-2.81166	0.00160424	0.0231154	UP	TRUE	NA	NA	NA
ZBED6	-2.20909	2.20909	-3.0821	0.00160897	0.0231394	DOWN	TRUE	zinc finger BED-type containing 6	100381270	ENSG00000257315
FGB	-2.20909	2.20909	-3.0821	0.00160897	0.0231394	DOWN	TRUE	fibrinogen beta chain	2244	ENSG00000171564
LRRC37A2	-2.20909	2.20909	-3.0821	0.00160897	0.0231394	DOWN	TRUE	leucine rich repeat containing 37 member A2	474170	ENSG00000238083
GLT8D2	-1.52598	1.52598	-1.08621	0.00161813	0.0232562	DOWN	TRUE	glycosyltransferase 8 domain containing 2	83468	ENSG00000120820
GPR37L1	-1.50366	1.50366	-0.993928	0.00161982	0.0232657	DOWN	TRUE	G protein-coupled receptor 37 like 1	9283	ENSG00000170075
LINC01583	-1.37069	1.37069	0.678541	0.00163466	0.0234348	DOWN	TRUE	long intergenic non-protein coding RNA 1583	101929690	ENSG00000259518
SMIM6	1.61291	-1.61291	-1.88097	0.00163503	0.0234348	UP	TRUE	small integral membrane protein 6	100130933	ENSG00000259120
ENSG00000229689	-1.41123	1.41123	-0.0903623	0.00163573	0.0234348	DOWN	TRUE	NA	NA	NA
ATP2A3	-1.41123	1.41123	-0.0903623	0.00163573	0.0234348	DOWN	TRUE	ATPase sarcoplasmic/endoplasmic reticulum Ca2+ transporting 3	489	ENSG00000074370
PCDHGB7	-1.39023	1.39023	0.298581	0.00163936	0.023472	DOWN	TRUE	protocadherin gamma subfamily B, 7	56099	ENSG00000254122
ZBED2	2.67743	-2.67743	-3.76872	0.0016487	0.0235015	UP	TRUE	zinc finger BED-type containing 2	79413	ENSG00000177494
ENSG00000223774	-2.53357	2.53357	-3.71909	0.0016487	0.0235015	DOWN	TRUE	NA	NA	NA
RN7SL834P	-2.53357	2.53357	-3.71909	0.0016487	0.0235015	DOWN	TRUE	RNA, 7SL, cytoplasmic 834, pseudogene	106481148	ENSG00000243650
GAL3ST2	-2.53357	2.53357	-3.71909	0.0016487	0.0235015	DOWN	TRUE	galactose-3-O-sulfotransferase 2	64090	ENSG00000154252
CABCOCO1	-2.53357	2.53357	-3.71909	0.0016487	0.0235015	DOWN	TRUE	ciliary associated calcium binding coiled-coil 1	219621	ENSG00000183346
GOLGA6C	-2.53357	2.53357	-3.71909	0.0016487	0.0235015	DOWN	TRUE	golgin A6 family member C	653641	ENSG00000167195
NFILZ	-2.53357	2.53357	-3.71909	0.0016487	0.0235015	DOWN	TRUE	NFIL3 like basic leucine zipper	105372267	ENSG00000268480
ADAMTS6	1.32666	-1.32666	2.5488	0.00165155	0.0235193	UP	TRUE	ADAM metallopeptidase with thrombospondin type 1 motif 6	11174	ENSG00000049192
AKR1C7P	1.75735	-1.75735	-2.33809	0.00165203	0.0235193	UP	TRUE	aldo-keto reductase family 1 member C7, pseudogene	648947	ENSG00000215267
IL1RL1	-1.3459	1.3459	1.41808	0.0016589	0.0236022	DOWN	TRUE	interleukin 1 receptor like 1	9173	ENSG00000115602
ZNF626	-1.32133	1.32133	3.08658	0.00166106	0.0236167	DOWN	TRUE	zinc finger protein 626	199777	ENSG00000188171
ENSG00000260144	2.88571	-2.88571	-3.96233	0.00166513	0.0236167	UP	TRUE	NA	NA	NA
RPS25P3	-2.75881	2.75881	-3.899	0.00166513	0.0236167	DOWN	TRUE	ribosomal protein S25 pseudogene 3	100271101	ENSG00000233416
ASB4	-2.75881	2.75881	-3.899	0.00166513	0.0236167	DOWN	TRUE	ankyrin repeat and SOCS box containing 4	51666	ENSG00000005981
ENSG00000213590	-2.75881	2.75881	-3.899	0.00166513	0.0236167	DOWN	TRUE	NA	NA	NA
HMGN2P46	1.39968	-1.39968	-0.0467983	0.00169291	0.0239956	UP	TRUE	high mobility group nucleosomal binding domain 2 pseudogene 46	283651	NA
KIF6	-1.35859	1.35859	0.842929	0.00170596	0.0241655	DOWN	TRUE	kinesin family member 6	221458	ENSG00000164627
NFKBIZ	1.30738	-1.30738	5.42396	0.00173875	0.0246146	UP	TRUE	NFKB inhibitor zeta	64332	ENSG00000144802
LRCH2	-1.50117	1.50117	-1.19138	0.00174128	0.0246311	DOWN	TRUE	leucine rich repeats and calponin homology domain containing 2	57631	ENSG00000130224
PTX3	1.30568	-1.30568	7.46082	0.0017421	0.0246311	UP	TRUE	pentraxin 3	5806	ENSG00000163661
EDNRB	-1.31246	1.31246	3.51995	0.00174495	0.024656	DOWN	TRUE	endothelin receptor type B	1910	ENSG00000136160
TMA7	1.30588	-1.30588	6.0381	0.00175022	0.0247151	UP	TRUE	translation machinery associated 7 homolog	51372	ENSG00000232112
ENSG00000270000	-1.45163	1.45163	-0.726643	0.00176184	0.0248636	DOWN	TRUE	NA	NA	NA
ZBTB7C	-1.3166	1.3166	2.71088	0.00177802	0.0250763	DOWN	TRUE	zinc finger and BTB domain containing 7C	201501	ENSG00000184828
BSCL2	1.36247	-1.36247	0.684364	0.00178327	0.0251347	UP	TRUE	BSCL2 lipid droplet biogenesis associated, seipin	26580	ENSG00000168000
KIT	-1.49048	1.49048	-1.1695	0.00180576	0.0254358	DOWN	TRUE	KIT proto-oncogene, receptor tyrosine kinase	3815	ENSG00000157404
C4orf47	1.43035	-1.43035	-0.627336	0.00184406	0.0259592	UP	TRUE	chromosome 4 open reading frame 47	441054	ENSG00000205129
ENSG00000257475	-2.12956	2.12956	-3.31583	0.00185899	0.026153	DOWN	TRUE	NA	NA	NA
DISC1FP1	-1.85942	1.85942	-2.60123	0.00186088	0.0261634	DOWN	TRUE	DISC1 fusion partner 1	101929222	ENSG00000261645
ERICH3	-2.11002	2.11002	-3.00258	0.00186626	0.0261902	DOWN	TRUE	glutamate rich 3	127254	ENSG00000178965
MTUS1-DT	-2.11002	2.11002	-3.00258	0.00186626	0.0261902	DOWN	TRUE	MTUS1 divergent transcript	101930275	ENSG00000253671
ENSG00000286872	-2.11002	2.11002	-3.00258	0.00186626	0.0261902	DOWN	TRUE	NA	NA	NA
MAST1	-1.31128	1.31128	2.6207	0.00186942	0.0262182	DOWN	TRUE	microtubule associated serine/threonine kinase 1	22983	ENSG00000105613
INHBA	1.29688	-1.29688	5.8476	0.00188147	0.0263632	UP	TRUE	inhibin subunit beta A	3624	ENSG00000122641
KLHL30	-1.43893	1.43893	-0.575887	0.00188209	0.0263632	DOWN	TRUE	kelch like family member 30	377007	ENSG00000168427
ANKRD37	1.31441	-1.31441	2.1879	0.0018903	0.0264586	UP	TRUE	ankyrin repeat domain 37	353322	ENSG00000186352
RDUR	1.51702	-1.51702	-1.31961	0.00189185	0.0264586	UP	TRUE	NA	NA	NA
SALL4	-1.46761	1.46761	-0.895017	0.00189241	0.0264586	DOWN	TRUE	spalt like transcription factor 4	57167	ENSG00000101115
ACTBL2	-1.81481	1.81481	-2.45364	0.00189671	0.026486	DOWN	TRUE	actin beta like 2	345651	ENSG00000169067
CYP2E1	-1.81481	1.81481	-2.45364	0.00189671	0.026486	DOWN	TRUE	cytochrome P450 family 2 subfamily E member 1	1571	ENSG00000130649
SLC29A3	-1.29955	1.29955	3.84647	0.00190822	0.0266303	DOWN	TRUE	solute carrier family 29 member 3	55315	ENSG00000198246
GPR35	-1.36714	1.36714	0.311907	0.00191062	0.0266474	DOWN	TRUE	G protein-coupled receptor 35	2859	ENSG00000178623
INKA2-AS1	-1.44431	1.44431	-0.75323	0.00192042	0.0267675	DOWN	TRUE	INKA2 antisense RNA 1	100506343	ENSG00000227811
EMC6	1.29499	-1.29499	4.98955	0.00192706	0.0268435	UP	TRUE	ER membrane protein complex subunit 6	83460	ENSG00000127774
FAM117A	1.3226	-1.3226	1.50612	0.00192858	0.0268482	UP	TRUE	family with sequence similarity 117 member A	81558	ENSG00000121104
STK32C	1.29646	-1.29646	4.17389	0.00193449	0.0269139	UP	TRUE	serine/threonine kinase 32C	282974	ENSG00000165752
ENSG00000244701	1.57537	-1.57537	-1.77492	0.00193848	0.0269423	UP	TRUE	NA	NA	NA
PGGHG	-1.30219	1.30219	3.00075	0.00193891	0.0269423	DOWN	TRUE	protein-glucosylgalactosylhydroxylysine glucosidase	80162	ENSG00000142102
POLR2J4	-1.65349	1.65349	-2.0175	0.001945	0.0270103	DOWN	TRUE	RNA polymerase II subunit J4, pseudogene	84820	ENSG00000214783
ENSG00000229962	-1.46785	1.46785	-0.918997	0.00195699	0.0271602	DOWN	TRUE	NA	NA	NA
ENSG00000262160	-1.42113	1.42113	-0.514954	0.00196129	0.0272031	DOWN	TRUE	NA	NA	NA
FKBP9P1	-1.37268	1.37268	0.0923291	0.00197381	0.02736	DOWN	TRUE	FKBP prolyl isomerase 9 pseudogene 1	360132	ENSG00000176826
SH2D2A	1.3074	-1.3074	2.15153	0.00198524	0.0275016	UP	TRUE	SH2 domain containing 2A	9047	ENSG00000027869
TAPT1-AS1	-1.44388	1.44388	-0.819389	0.00199127	0.0275682	DOWN	TRUE	TAPT1 antisense RNA 1 (head to head)	202020	ENSG00000263327
MARCO	2.37955	-2.37955	-3.48229	0.00199893	0.0276236	UP	TRUE	macrophage receptor with collagenous structure	8685	ENSG00000019169
DUTP6	-2.2152	2.2152	-3.44961	0.00199893	0.0276236	DOWN	TRUE	deoxyuridine triphosphatase pseudogene 6	100873912	ENSG00000225171
IGFL4	-2.2152	2.2152	-3.44961	0.00199893	0.0276236	DOWN	TRUE	IGF like family member 4	444882	ENSG00000204869
TEX14	1.4124	-1.4124	-0.50437	0.00200437	0.0276819	UP	TRUE	testis expressed 14, intercellular bridge forming factor	56155	ENSG00000121101
HSD11B2	-2.17358	2.17358	-3.10913	0.00202491	0.0279485	DOWN	TRUE	hydroxysteroid 11-beta dehydrogenase 2	3291	ENSG00000176387
NBEA	-1.30149	1.30149	2.5362	0.00202907	0.0279777	DOWN	TRUE	neurobeachin	26960	ENSG00000172915
ENSG00000266783	1.55824	-1.55824	-1.66532	0.0020295	0.0279777	UP	TRUE	NA	NA	NA
ENSG00000279406	-1.37991	1.37991	-0.0864585	0.0020344	0.0280282	DOWN	TRUE	NA	NA	NA
TSPY26P	-1.46864	1.46864	-0.993427	0.00203818	0.0280632	DOWN	TRUE	testis specific protein Y-linked 26, pseudogene	128854	ENSG00000235217
ENSG00000285904	-1.29959	1.29959	2.65435	0.00204124	0.0280882	DOWN	TRUE	NA	NA	NA
TNFSF4	-1.32681	1.32681	1.09193	0.00204377	0.0281059	DOWN	TRUE	TNF superfamily member 4	7292	ENSG00000117586
SLC7A8	-1.81121	1.81121	-2.54381	0.00204509	0.0281069	DOWN	TRUE	solute carrier family 7 member 8	23428	ENSG00000092068
ULK2	-1.30014	1.30014	2.4533	0.00205607	0.0282407	DOWN	TRUE	unc-51 like autophagy activating kinase 2	9706	ENSG00000083290
CXCL8	1.28407	-1.28407	10.3686	0.00205812	0.0282468	UP	TRUE	C-X-C motif chemokine ligand 8	3576	ENSG00000169429
GPX1P1	1.41465	-1.41465	-0.674668	0.00205901	0.0282468	UP	TRUE	glutathione peroxidase pseudogene 1	441481	NA
ENSG00000285523	1.71044	-1.71044	-2.30525	0.00207346	0.0284277	UP	TRUE	NA	NA	NA
SH3D21	1.3203	-1.3203	1.27118	0.00207953	0.0284937	UP	TRUE	SH3 domain containing 21	79729	ENSG00000214193
PDGFD	-1.28905	1.28905	3.66799	0.00208345	0.0285301	DOWN	TRUE	platelet derived growth factor D	80310	ENSG00000170962
LINC01322	-1.33551	1.33551	0.785084	0.00209568	0.0286803	DOWN	TRUE	long intergenic non-protein coding RNA 1322	103695433	NA
IGF1R	-1.28227	1.28227	6.42452	0.00210229	0.0287533	DOWN	TRUE	insulin like growth factor 1 receptor	3480	ENSG00000140443
SLC6A8	-1.29989	1.29989	2.16715	0.00213164	0.0290777	DOWN	TRUE	solute carrier family 6 member 8	6535	ENSG00000130821
ZBTB2P1	-3.71744	3.71744	-4.41122	0.00213372	0.0290777	DOWN	TRUE	ZBTB2 pseudogene 1	100421184	NA
PCDHA3	-3.71744	3.71744	-4.41122	0.00213372	0.0290777	DOWN	TRUE	protocadherin alpha 3	56145	ENSG00000255408
ENSG00000218073	-3.71744	3.71744	-4.41122	0.00213372	0.0290777	DOWN	TRUE	NA	NA	NA
MSANTD2P1	-3.71744	3.71744	-4.41122	0.00213372	0.0290777	DOWN	TRUE	Myb/SANT DNA binding domain containing 2 pseudogene 1	100130310	ENSG00000231058
VPREB3	-3.71744	3.71744	-4.41122	0.00213372	0.0290777	DOWN	TRUE	V-set pre-B cell surrogate light chain 3	29802	ENSG00000128218
ENSG00000241886	-2.32642	2.32642	-3.59713	0.00214237	0.029178	DOWN	TRUE	NA	NA	NA
BAIAP2L1	-1.28266	1.28266	3.83201	0.00217741	0.0296374	DOWN	TRUE	BAR/IMD domain containing adaptor protein 2 like 1	55971	ENSG00000006453
LDB2	-1.34055	1.34055	0.477753	0.00219272	0.0298278	DOWN	TRUE	LIM domain binding 2	9079	ENSG00000169744
RAG1	-1.44341	1.44341	-0.88873	0.00220147	0.0299289	DOWN	TRUE	recombination activating 1	5896	ENSG00000166349
USP30-AS1	1.39982	-1.39982	-0.404189	0.00220534	0.0299462	UP	TRUE	USP30 antisense RNA 1	100131733	NA
IL17REL	2.20084	-2.20084	-3.24327	0.00220539	0.0299462	UP	TRUE	interleukin 17 receptor E like	400935	ENSG00000188263
TRGV7	-1.83348	1.83348	-2.6205	0.00221541	0.0300642	DOWN	TRUE	T cell receptor gamma variable 7 (pseudogene)	6981	ENSG00000249978
C4A	-1.65147	1.65147	-2.13884	0.00221739	0.030073	DOWN	TRUE	complement C4A (Rodgers blood group)	720	ENSG00000244731
ENSG00000272941	-1.3445	1.3445	0.409453	0.0022279	0.0301975	DOWN	TRUE	NA	NA	NA
CAPN8	-1.79141	1.79141	-2.47101	0.00222939	0.0301995	DOWN	TRUE	calpain 8	388743	ENSG00000203697
GREB1L	-1.2913	1.2913	2.28958	0.00223749	0.0302911	DOWN	TRUE	GREB1 like retinoic acid receptor coactivator	80000	ENSG00000141449
ESYT3	-1.38494	1.38494	-0.387612	0.00224746	0.0304079	DOWN	TRUE	extended synaptotagmin 3	83850	ENSG00000158220
ENSG00000277693	-1.34387	1.34387	0.314871	0.00225122	0.0304406	DOWN	TRUE	NA	NA	NA
PLIN4	-1.46011	1.46011	-1.02548	0.00225989	0.0305266	DOWN	TRUE	perilipin 4	729359	ENSG00000167676
ANK3	-1.27874	1.27874	3.62315	0.00226028	0.0305266	DOWN	TRUE	ankyrin 3	288	ENSG00000151150
ENSG00000279789	-1.38916	1.38916	-0.417276	0.00226316	0.0305472	DOWN	TRUE	NA	NA	NA
REC8	-1.36124	1.36124	-0.099807	0.0022703	0.0306092	DOWN	TRUE	REC8 meiotic recombination protein	9985	ENSG00000100918
KCNC4-DT	2.61634	-2.61634	-3.81522	0.00227587	0.0306092	UP	TRUE	KCNC4 divergent transcript	100873974	NA
ENSG00000287454	2.61634	-2.61634	-3.81522	0.00227587	0.0306092	UP	TRUE	NA	NA	NA
LY9	-2.47728	2.47728	-3.76155	0.00227587	0.0306092	DOWN	TRUE	lymphocyte antigen 9	4063	ENSG00000122224
GOLM2P1	-2.47728	2.47728	-3.76155	0.00227587	0.0306092	DOWN	TRUE	GOLM2 pseudogene 1	100420689	NA
KCNG2	-2.47728	2.47728	-3.76155	0.00227587	0.0306092	DOWN	TRUE	potassium voltage-gated channel modifier subfamily G member 2	26251	ENSG00000178342
GJA1	-1.27645	1.27645	3.86985	0.00228176	0.0306702	DOWN	TRUE	gap junction protein alpha 1	2697	ENSG00000152661
MARK1	-1.28132	1.28132	2.94693	0.00228576	0.0307058	DOWN	TRUE	microtubule affinity regulating kinase 1	4139	ENSG00000116141
ANO1	1.51559	-1.51559	-1.58368	0.00231836	0.0311232	UP	TRUE	anoctamin 1	55107	ENSG00000131620
RCAN2	-1.31679	1.31679	0.911589	0.00232147	0.0311232	DOWN	TRUE	regulator of calcineurin 2	10231	ENSG00000172348
PXDNL	-2.07617	2.07617	-3.02814	0.00232234	0.0311232	DOWN	TRUE	peroxidasin like	137902	ENSG00000147485
ENSG00000277602	-2.07617	2.07617	-3.02814	0.00232234	0.0311232	DOWN	TRUE	NA	NA	NA
SEMA7A	1.2699	-1.2699	5.69777	0.00232477	0.0311373	UP	TRUE	semaphorin 7A (John Milton Hagen blood group)	8482	ENSG00000138623
ICA1	-1.27873	1.27873	2.96923	0.00232882	0.0311731	DOWN	TRUE	islet cell autoantigen 1	3382	ENSG00000003147
SSBP2	-1.27745	1.27745	3.02264	0.00234483	0.0313613	DOWN	TRUE	single stranded DNA binding protein 2	23635	ENSG00000145687
FSTL3	-1.26725	1.26725	6.36711	0.00236292	0.0313613	DOWN	TRUE	follistatin like 3	10272	ENSG00000070404
ITGAE	1.27144	-1.27144	3.92739	0.00236445	0.0313613	UP	TRUE	integrin subunit alpha E	3682	ENSG00000083457
SLCO2A1	-1.40282	1.40282	-0.699695	0.00236472	0.0313613	DOWN	TRUE	solute carrier organic anion transporter family member 2A1	6578	ENSG00000174640
ENSG00000283360	3.13793	-3.13793	-4.24803	0.00236482	0.0313613	UP	TRUE	NA	NA	NA
FGF2	3.13793	-3.13793	-4.24803	0.00236482	0.0313613	UP	TRUE	fibroblast growth factor 2	2247	ENSG00000138685
TRBV6-5	3.13793	-3.13793	-4.24803	0.00236482	0.0313613	UP	TRUE	T cell receptor beta variable 6-5	28602	ENSG00000211721
FAM189A1	3.13793	-3.13793	-4.24803	0.00236482	0.0313613	UP	TRUE	family with sequence similarity 189 member A1	23359	ENSG00000104059
ENSG00000231992	-3.04253	3.04253	-4.16058	0.00236482	0.0313613	DOWN	TRUE	NA	NA	NA
CD46P1	-3.04253	3.04253	-4.16058	0.00236482	0.0313613	DOWN	TRUE	CD46 molecule pseudogene 1	4182	ENSG00000244703
ENSG00000280023	-3.04253	3.04253	-4.16058	0.00236482	0.0313613	DOWN	TRUE	NA	NA	NA
FAM3B	-3.04253	3.04253	-4.16058	0.00236482	0.0313613	DOWN	TRUE	FAM3 metabolism regulating signaling molecule B	54097	ENSG00000183844
ENSG00000254236	2.81573	-2.81573	-4.01555	0.00237037	0.0313613	UP	TRUE	NA	NA	NA
OMP	2.81573	-2.81573	-4.01555	0.00237037	0.0313613	UP	TRUE	olfactory marker protein	4975	ENSG00000254550
ENSG00000224228	-2.69505	2.69505	-3.94725	0.00237037	0.0313613	DOWN	TRUE	NA	NA	NA
FDPSP8	-2.69505	2.69505	-3.94725	0.00237037	0.0313613	DOWN	TRUE	farnesyl diphosphate synthase pseudogene 8	401981	ENSG00000224763
LINC02699	-2.69505	2.69505	-3.94725	0.00237037	0.0313613	DOWN	TRUE	long intergenic non-protein coding RNA 2699	105376596	NA
NSMCE1-DT	-2.69505	2.69505	-3.94725	0.00237037	0.0313613	DOWN	TRUE	NSMCE1 divergent transcript	400512	ENSG00000245888
ENSG00000268401	-2.69505	2.69505	-3.94725	0.00237037	0.0313613	DOWN	TRUE	NA	NA	NA
ITGAD	-1.33535	1.33535	0.412014	0.00237227	0.0313613	DOWN	TRUE	integrin subunit alpha D	3681	ENSG00000156886
OVCH2	-1.32232	1.32232	0.659236	0.00237254	0.0313613	DOWN	TRUE	ovochymase 2	341277	ENSG00000183378
HLA-DPA1	1.27625	-1.27625	2.9238	0.00237338	0.0313613	UP	TRUE	major histocompatibility complex, class II, DP alpha 1	3113	ENSG00000231389
EPSTI1	-1.27294	1.27294	3.47099	0.00237722	0.0313937	DOWN	TRUE	epithelial stromal interaction 1	94240	ENSG00000133106
CST7	1.26712	-1.26712	5.48858	0.00237969	0.031408	UP	TRUE	cystatin F	8530	ENSG00000077984
POU2F2-AS1	1.28217	-1.28217	2.24177	0.00238419	0.0314132	UP	TRUE	POU2F2 antisense RNA 1	100505622	ENSG00000254887
ENSG00000286913	-1.9519	1.9519	-2.85559	0.00238425	0.0314132	DOWN	TRUE	NA	NA	NA
ENSG00000254812	-1.9519	1.9519	-2.85559	0.00238425	0.0314132	DOWN	TRUE	NA	NA	NA
SLC44A5	-1.28033	1.28033	2.49855	0.00240565	0.0316767	DOWN	TRUE	solute carrier family 44 member 5	204962	ENSG00000137968
COX6B2	-2.08666	2.08666	-3.34774	0.00240987	0.0317138	DOWN	TRUE	cytochrome c oxidase subunit 6B2	125965	ENSG00000160471
RAB17	-1.28664	1.28664	1.90803	0.00245559	0.0322789	DOWN	TRUE	RAB17, member RAS oncogene family	64284	ENSG00000124839
ENSG00000260077	-1.30982	1.30982	0.814941	0.00245566	0.0322789	DOWN	TRUE	NA	NA	NA
LNCOC1	-1.35277	1.35277	-0.0928276	0.00247883	0.0325646	DOWN	TRUE	lncRNA associated with ovarian cancer 1	100288181	ENSG00000253741
ELMOD1	-1.3237	1.3237	0.385506	0.0024864	0.032645	DOWN	TRUE	ELMO domain containing 1	55531	ENSG00000110675
KYNU	1.25906	-1.25906	6.84424	0.00251112	0.0329505	UP	TRUE	kynureninase	8942	ENSG00000115919
LINC00926	-1.57231	1.57231	-1.76773	0.00251748	0.0330147	DOWN	TRUE	long intergenic non-protein coding RNA 926	283663	ENSG00000247982
FGF10-AS1	-1.31704	1.31704	0.601427	0.00254943	0.0334143	DOWN	TRUE	FGF10 antisense RNA 1	101927075	ENSG00000248464
GOLGA7B	1.26149	-1.26149	3.87193	0.00255635	0.0334701	UP	TRUE	golgin A7 family member B	401647	ENSG00000155265
TLE2	1.28997	-1.28997	1.2898	0.00255664	0.0334701	UP	TRUE	TLE family member 2, transcriptional corepressor	7089	ENSG00000065717
CHST9	-1.44231	1.44231	-1.0383	0.0025831	0.033797	DOWN	TRUE	carbohydrate sulfotransferase 9	83539	ENSG00000154080
RNF157	-1.56862	1.56862	-1.91659	0.00259685	0.0339572	DOWN	TRUE	ring finger protein 157	114804	ENSG00000141576
ATP5MJ	1.25503	-1.25503	5.88427	0.00260307	0.0340188	UP	TRUE	ATP synthase membrane subunit j	9556	ENSG00000156411
RN7SL473P	-1.99297	1.99297	-2.95145	0.00261795	0.0341935	DOWN	TRUE	RNA, 7SL, cytoplasmic 473, pseudogene	106479396	ENSG00000277452
CTSK	-1.29339	1.29339	1.08498	0.00262711	0.0342903	DOWN	TRUE	cathepsin K	1513	ENSG00000143387
ENSG00000236453	1.28077	-1.28077	1.68057	0.00263869	0.0342903	UP	TRUE	NA	NA	NA
GIMAP6	-1.80708	1.80708	-2.64003	0.00263887	0.0342903	DOWN	TRUE	GTPase, IMAP family member 6	474344	ENSG00000133561
TMEM108	1.76726	-1.76726	-2.6368	0.00263887	0.0342903	UP	TRUE	transmembrane protein 108	66000	ENSG00000144868
ENSG00000290823	2.32914	-2.32914	-3.52038	0.002639	0.0342903	UP	TRUE	NA	NA	NA
ENSG00000260927	2.32914	-2.32914	-3.52038	0.002639	0.0342903	UP	TRUE	NA	NA	NA
ENSG00000248588	-2.16809	2.16809	-3.48468	0.002639	0.0342903	DOWN	TRUE	NA	NA	NA
NXPH1	-2.16809	2.16809	-3.48468	0.002639	0.0342903	DOWN	TRUE	neurexophilin 1	30010	ENSG00000122584
ENSG00000259921	-2.16809	2.16809	-3.48468	0.002639	0.0342903	DOWN	TRUE	NA	NA	NA
DENND2D	1.28403	-1.28403	1.2856	0.00266871	0.0346465	UP	TRUE	DENN domain containing 2D	79961	ENSG00000162777
UNC13A	1.2551	-1.2551	4.07922	0.00266948	0.0346465	UP	TRUE	unc-13 homolog A	23025	ENSG00000130477
SLC1A1	-1.29168	1.29168	1.13836	0.00267816	0.0347394	DOWN	TRUE	solute carrier family 1 member 1	6505	ENSG00000106688
ENSG00000258028	-1.44211	1.44211	-1.06481	0.00269028	0.0348765	DOWN	TRUE	NA	NA	NA
SLC6A12	-1.29375	1.29375	1.03429	0.00269708	0.0349447	DOWN	TRUE	solute carrier family 6 member 12	6539	ENSG00000111181
MEI1	1.26293	-1.26293	2.50547	0.0027	0.0349625	UP	TRUE	meiotic double-stranded break formation protein 1	150365	ENSG00000167077
PDXDC2P-NPIPB14P	-1.32795	1.32795	0.0719058	0.00276532	0.0357877	DOWN	TRUE	PDXDC2P-NPIPB14P readthrough	283970	ENSG00000196696
EPHA5	-1.3604	1.3604	-0.341906	0.00279075	0.0360962	DOWN	TRUE	EPH receptor A5	2044	ENSG00000145242
ENSG00000229261	1.51637	-1.51637	-1.7757	0.00279716	0.0361585	UP	TRUE	NA	NA	NA
TRAPPC9	-1.24877	1.24877	3.94632	0.00281444	0.0363611	DOWN	TRUE	trafficking protein particle complex subunit 9	83696	ENSG00000167632
MAP3K5-AS1	2.15792	-2.15792	-3.27553	0.00281747	0.0363795	UP	TRUE	MAP3K5 antisense RNA 1	101928461	ENSG00000234263
ADGRF1	-1.43083	1.43083	-1.21246	0.0028206	0.0363992	DOWN	TRUE	adhesion G protein-coupled receptor F1	266977	ENSG00000153292
LCMT1-AS1	-1.58235	1.58235	-2.06937	0.00283474	0.0365608	DOWN	TRUE	LCMT1 antisense RNA 1	102723510	NA
NKAIN2	-1.7607	1.7607	-2.58107	0.00286303	0.0369045	DOWN	TRUE	sodium/potassium transporting ATPase interacting 2	154215	ENSG00000188580
CSRP1-AS1	-1.35737	1.35737	-0.473408	0.0028714	0.0369913	DOWN	TRUE	CSRP1 antisense RNA 1	107985246	ENSG00000224536
CA6	2.42327	-2.42327	-3.68171	0.00288962	0.0371988	UP	TRUE	carbonic anhydrase 6	765	ENSG00000131686
SPOPL-DT	-2.04152	2.04152	-3.05417	0.00289243	0.0371988	DOWN	TRUE	SPOPL divergent transcript	105373637	NA
ENSG00000286874	-2.04152	2.04152	-3.05417	0.00289243	0.0371988	DOWN	TRUE	NA	NA	NA
ENSG00000236393	1.24802	-1.24802	3.12044	0.00291288	0.0374405	UP	TRUE	NA	NA	NA
SYT9	-1.40169	1.40169	-0.942408	0.0029267	0.0375967	DOWN	TRUE	synaptotagmin 9	143425	ENSG00000170743
TP73-AS1	-1.26426	1.26426	1.64314	0.0029482	0.0378354	DOWN	TRUE	TP73 antisense RNA 1	57212	ENSG00000227372
ZG16B	-1.26535	1.26535	1.69153	0.00294863	0.0378354	DOWN	TRUE	zymogen granule protein 16B	124220	ENSG00000162078
ZNF793	-1.64904	1.64904	-2.27138	0.00295599	0.0379084	DOWN	TRUE	zinc finger protein 793	390927	ENSG00000188227
WDR27	-1.25754	1.25754	2.13984	0.00296001	0.0379384	DOWN	TRUE	WD repeat domain 27	253769	ENSG00000184465
PDK1-AS1	1.28741	-1.28741	0.737909	0.00298073	0.0381672	UP	TRUE	PDK1 and ITGA6 antisense RNA 1	123706517	NA
BAIAP3	-1.24719	1.24719	2.84472	0.00298123	0.0381672	DOWN	TRUE	BAI1 associated protein 3	8938	ENSG00000007516
ENSG00000255142	-1.55975	1.55975	-2.02941	0.00298368	0.038177	DOWN	TRUE	NA	NA	NA
HLA-DMA	-1.27756	1.27756	1.12839	0.00299192	0.0382608	DOWN	TRUE	major histocompatibility complex, class II, DM alpha	3108	ENSG00000204257
ADORA1	-1.26071	1.26071	1.68465	0.00303418	0.0387611	DOWN	TRUE	adenosine A1 receptor	134	ENSG00000163485
DGKG	1.31659	-1.31659	-0.00416756	0.00303448	0.0387611	UP	TRUE	diacylglycerol kinase gamma	1608	ENSG00000058866
RSAD2	-1.2478	1.2478	2.45892	0.00305126	0.0389352	DOWN	TRUE	radical S-adenosyl methionine domain containing 2	91543	ENSG00000134321
RENBP	-1.31741	1.31741	-0.0922484	0.00305155	0.0389352	DOWN	TRUE	renin binding protein	5973	ENSG00000102032
ITGB6	1.35758	-1.35758	-0.592931	0.00307897	0.039263	UP	TRUE	integrin subunit beta 6	3694	ENSG00000115221
MXRA8	1.23435	-1.23435	4.23157	0.00311382	0.039685	UP	TRUE	matrix remodeling associated 8	54587	ENSG00000162576
ARID3C	-1.55581	1.55581	-1.97807	0.00313105	0.0398821	DOWN	TRUE	AT-rich interaction domain 3C	138715	ENSG00000205143
ZNF491	-1.29018	1.29018	0.476311	0.00314197	0.0399987	DOWN	TRUE	zinc finger protein 491	126069	ENSG00000177599
CCND2	1.23196	-1.23196	4.59159	0.00314868	0.040026	UP	TRUE	cyclin D2	894	ENSG00000118971
RPS3AP7	2.55255	-2.55255	-3.86324	0.00314942	0.040026	UP	TRUE	RPS3A pseudogene 7	391168	ENSG00000229965
SH2D6	-2.4187	2.4187	-3.80532	0.00314942	0.040026	DOWN	TRUE	SH2 domain containing 6	284948	ENSG00000152292
LINC02739	-1.50703	1.50703	-1.68239	0.00315217	0.0400384	DOWN	TRUE	long intergenic non-protein coding RNA 2739	105369317	NA
IL18	-1.23127	1.23127	4.72468	0.00316045	0.040121	DOWN	TRUE	interleukin 18	3606	ENSG00000150782
NRARP	-1.2732	1.2732	0.978863	0.00317493	0.0402822	DOWN	TRUE	NOTCH regulated ankyrin repeat protein	441478	ENSG00000198435
STON2	1.23729	-1.23729	2.8808	0.00319671	0.0405359	UP	TRUE	stonin 2	85439	ENSG00000140022
ENSG00000272668	-1.31399	1.31399	-0.0819896	0.00320242	0.0405855	DOWN	TRUE	NA	NA	NA
ENSG00000260604	-1.28184	1.28184	0.62298	0.00320652	0.0406147	DOWN	TRUE	NA	NA	NA
ENSG00000272148	-1.65859	1.65859	-2.33456	0.00321507	0.040657	DOWN	TRUE	NA	NA	NA
PSD2	-2.09982	2.09982	-3.16479	0.00321704	0.040657	DOWN	TRUE	pleckstrin and Sec7 domain containing 2	84249	ENSG00000146005
ENSG00000290531	-2.09982	2.09982	-3.16479	0.00321704	0.040657	DOWN	TRUE	NA	NA	NA
ACRBP	-2.06148	2.06148	-3.19345	0.00321704	0.040657	DOWN	TRUE	acrosin binding protein	84519	ENSG00000111644
TRPM3	-1.9599	1.9599	-2.97611	0.0032271	0.0407613	DOWN	TRUE	transient receptor potential cation channel subfamily M member 3	80036	ENSG00000083067
ACTRT3	1.2622	-1.2622	1.22102	0.0032436	0.0409469	UP	TRUE	actin related protein T3	84517	ENSG00000184378
LINC01686	-1.34375	1.34375	-0.500102	0.00324689	0.0409655	DOWN	TRUE	long intergenic non-protein coding RNA 1686	284648	ENSG00000261504
LINC02983	-1.33497	1.33497	-0.329383	0.0032631	0.041147	DOWN	TRUE	long intergenic non-protein coding RNA 2983	100129484	ENSG00000234432
GBGT1	-1.5355	1.5355	-1.94053	0.00327671	0.0412883	DOWN	TRUE	globoside alpha-1,3-N-acetylgalactosaminyltransferase 1 (FORS blood group)	26301	ENSG00000148288
PLBD1	-1.22785	1.22785	4.16803	0.00327795	0.0412883	DOWN	TRUE	phospholipase B domain containing 1	79887	ENSG00000121316
HOXC4	-1.29886	1.29886	0.129123	0.0032897	0.0414133	DOWN	TRUE	homeobox C4	3221	ENSG00000198353
ENSG00000205959	-1.70457	1.70457	-2.45255	0.00330135	0.0415368	DOWN	TRUE	NA	NA	NA
LYL1	-1.59347	1.59347	-2.18104	0.00330738	0.0415895	DOWN	TRUE	LYL1 basic helix-loop-helix family member	4066	ENSG00000104903
SSR4P1	-1.27519	1.27519	0.633456	0.00332741	0.0418182	DOWN	TRUE	signal sequence receptor subunit 4 pseudogene 1	728039	ENSG00000235374
C1orf21-DT	-3.62511	3.62511	-4.48081	0.00334606	0.0419592	DOWN	TRUE	C1orf21 divergent transcript	118827814	ENSG00000271387
BRINP3-DT	-3.62511	3.62511	-4.48081	0.00334606	0.0419592	DOWN	TRUE	BRINP3 divergent transcript	101929120	NA
C1DP2	-3.62511	3.62511	-4.48081	0.00334606	0.0419592	DOWN	TRUE	C1D nuclear receptor corepressor pseudogene 2	642538	NA
CRYBB2	-3.62511	3.62511	-4.48081	0.00334606	0.0419592	DOWN	TRUE	crystallin beta B2	1415	ENSG00000244752
AGAP13P	-1.25304	1.25304	1.29209	0.00335539	0.042053	DOWN	TRUE	ArfGAP with GTPase domain, ankyrin repeat and PH domain 13, pseudogene	728005	NA
MARCHF2	-1.22639	1.22639	3.64681	0.00336264	0.0421206	DOWN	TRUE	membrane associated ring-CH-type finger 2	51257	ENSG00000099785
ENSG00000230790	2.74217	-2.74217	-4.07078	0.00338513	0.0423383	UP	TRUE	NA	NA	NA
H3-3A-DT	-2.62834	2.62834	-3.99721	0.00338513	0.0423383	DOWN	TRUE	H3-3A divergent transcript	118568813	NA
EPCAM	1.22337	-1.22337	4.18149	0.00338564	0.0423383	UP	TRUE	epithelial cell adhesion molecule	4072	ENSG00000119888
C3AR1	1.29046	-1.29046	0.20902	0.00339041	0.0423745	UP	TRUE	complement C3a receptor 1	719	ENSG00000171860
NINJ2	-1.25256	1.25256	1.40529	0.00339602	0.0424212	DOWN	TRUE	ninjurin 2	4815	ENSG00000171840
NRTN	-1.32804	1.32804	-0.412041	0.00340262	0.0424801	DOWN	TRUE	neurturin	4902	ENSG00000171119
GRAMD2A	-1.43884	1.43884	-1.42804	0.00341895	0.0426388	DOWN	TRUE	GRAM domain containing 2A	196996	ENSG00000175318
C10orf67	-1.51638	1.51638	-1.90394	0.00342054	0.0426388	DOWN	TRUE	chromosome 10 open reading frame 67	256815	ENSG00000179133
ETFB	-1.2266	1.2266	3.16677	0.00342098	0.0426388	DOWN	TRUE	electron transfer flavoprotein subunit beta	2109	ENSG00000105379
ITGA9-AS1	-1.30174	1.30174	0.00692765	0.00343408	0.0427785	DOWN	TRUE	ITGA9 antisense RNA 1	101928153	ENSG00000235257
SMOX	1.21945	-1.21945	4.76005	0.00344988	0.0429373	UP	TRUE	spermine oxidase	54498	ENSG00000088826
LRAT	-1.25494	1.25494	1.06896	0.00345507	0.0429373	DOWN	TRUE	lecithin retinol acyltransferase	9227	ENSG00000121207
KLF5	-1.21742	1.21742	6.25155	0.00345573	0.0429373	DOWN	TRUE	Kruppel like factor 5	688	ENSG00000102554
CPNE4	-1.30864	1.30864	-0.0484046	0.00347675	0.0429373	DOWN	TRUE	copine 4	131034	ENSG00000196353
ENSG00000280537	-1.5686	1.5686	-2.13791	0.00347918	0.0429373	DOWN	TRUE	NA	NA	NA
MGAM	-1.49297	1.49297	-1.6925	0.00347955	0.0429373	DOWN	TRUE	maltase-glucoamylase	8972	ENSG00000257335
ENSG00000253125	2.2769	-2.2769	-3.55949	0.00348955	0.0429373	UP	TRUE	NA	NA	NA
LINC01931	-2.1194	2.1194	-3.52065	0.00348955	0.0429373	DOWN	TRUE	long intergenic non-protein coding RNA 1931	150596	ENSG00000162947
ENSG00000287584	-2.1194	2.1194	-3.52065	0.00348955	0.0429373	DOWN	TRUE	NA	NA	NA
TUBA8	-2.1194	2.1194	-3.52065	0.00348955	0.0429373	DOWN	TRUE	tubulin alpha 8	51807	ENSG00000183785
MTHFD2L	1.21908	-1.21908	4.07814	0.00350431	0.0429373	UP	TRUE	methylenetetrahydrofolate dehydrogenase (NADP+ dependent) 2 like	441024	ENSG00000163738
LINC01704	3.05109	-3.05109	-4.313	0.00351516	0.0429373	UP	TRUE	long intergenic non-protein coding RNA 1704	646268	ENSG00000231666
SPATA12	3.05109	-3.05109	-4.313	0.00351516	0.0429373	UP	TRUE	spermatogenesis associated 12	353324	ENSG00000186451
ENSG00000285631	3.05109	-3.05109	-4.313	0.00351516	0.0429373	UP	TRUE	NA	NA	NA
HLA-DRA	3.05109	-3.05109	-4.313	0.00351516	0.0429373	UP	TRUE	major histocompatibility complex, class II, DR alpha	3122	ENSG00000204287
ENSG00000289332	3.05109	-3.05109	-4.313	0.00351516	0.0429373	UP	TRUE	NA	NA	NA
ENSG00000289321	-2.96507	2.96507	-4.21875	0.00351516	0.0429373	DOWN	TRUE	NA	NA	NA
ENSG00000232536	-2.96507	2.96507	-4.21875	0.00351516	0.0429373	DOWN	TRUE	NA	NA	NA
ENSG00000229021	-2.96507	2.96507	-4.21875	0.00351516	0.0429373	DOWN	TRUE	NA	NA	NA
NUP210L	-2.96507	2.96507	-4.21875	0.00351516	0.0429373	DOWN	TRUE	nucleoporin 210 like	91181	ENSG00000143552
C4BPA	-2.96507	2.96507	-4.21875	0.00351516	0.0429373	DOWN	TRUE	complement component 4 binding protein alpha	722	ENSG00000123838
C4BPAP1	-2.96507	2.96507	-4.21875	0.00351516	0.0429373	DOWN	TRUE	C4BPA pseudogene 1	727859	ENSG00000224462
GNLY	-2.96507	2.96507	-4.21875	0.00351516	0.0429373	DOWN	TRUE	granulysin	10578	ENSG00000115523
ENSG00000290514	-2.96507	2.96507	-4.21875	0.00351516	0.0429373	DOWN	TRUE	NA	NA	NA
ENSG00000248791	-2.96507	2.96507	-4.21875	0.00351516	0.0429373	DOWN	TRUE	NA	NA	NA
LINC01484	-2.96507	2.96507	-4.21875	0.00351516	0.0429373	DOWN	TRUE	long intergenic non-protein coding RNA 1484	101928136	ENSG00000253686
SLC24A2	-2.96507	2.96507	-4.21875	0.00351516	0.0429373	DOWN	TRUE	solute carrier family 24 member 2	25769	ENSG00000155886
ENSG00000228484	-2.96507	2.96507	-4.21875	0.00351516	0.0429373	DOWN	TRUE	NA	NA	NA
OR7M1P	-2.96507	2.96507	-4.21875	0.00351516	0.0429373	DOWN	TRUE	olfactory receptor family 7 subfamily M member 1 pseudogene	81352	ENSG00000273336
CASP12	-2.96507	2.96507	-4.21875	0.00351516	0.0429373	DOWN	TRUE	caspase 12 (gene/pseudogene)	100506742	ENSG00000204403
NTRK3	-2.96507	2.96507	-4.21875	0.00351516	0.0429373	DOWN	TRUE	neurotrophic receptor tyrosine kinase 3	4916	ENSG00000140538
ENSG00000260646	-2.96507	2.96507	-4.21875	0.00351516	0.0429373	DOWN	TRUE	NA	NA	NA
DYNAP	-2.96507	2.96507	-4.21875	0.00351516	0.0429373	DOWN	TRUE	dynactin associated protein	284254	ENSG00000178690
ENSG00000269680	-2.96507	2.96507	-4.21875	0.00351516	0.0429373	DOWN	TRUE	NA	NA	NA
VN1R83P	-2.96507	2.96507	-4.21875	0.00351516	0.0429373	DOWN	TRUE	vomeronasal 1 receptor 83 pseudogene	100312828	ENSG00000268521
OVOL3	-2.96507	2.96507	-4.21875	0.00351516	0.0429373	DOWN	TRUE	ovo like zinc finger 3	728361	ENSG00000105261
GLIPR1	1.21469	-1.21469	6.58726	0.0035207	0.0429818	UP	TRUE	GLI pathogenesis related 1	11010	ENSG00000139278
TAFA2	-1.5211	1.5211	-2.00307	0.00352863	0.0430553	DOWN	TRUE	TAFA chemokine like family member 2	338811	ENSG00000198673
ARHGAP9	1.22912	-1.22912	2.31345	0.0035554	0.0433586	UP	TRUE	Rho GTPase activating protein 9	64333	ENSG00000123329
HIC1	1.25133	-1.25133	1.10964	0.00356197	0.0434153	UP	TRUE	HIC ZBTB transcriptional repressor 1	3090	ENSG00000177374
EFNB3	1.22826	-1.22826	2.37048	0.00356919	0.0434748	UP	TRUE	ephrin B3	1949	ENSG00000108947
ZNF774	-1.24573	1.24573	1.26315	0.00357069	0.0434748	DOWN	TRUE	zinc finger protein 774	342132	ENSG00000196391
BACE1	-1.21311	1.21311	5.51181	0.00358787	0.0436604	DOWN	TRUE	beta-secretase 1	23621	ENSG00000186318
PACRG	-1.47803	1.47803	-1.66163	0.0036005	0.0437906	DOWN	TRUE	parkin coregulated	135138	ENSG00000112530
WNK2	-2.00601	2.00601	-3.08068	0.00360547	0.0438274	DOWN	TRUE	WNK lysine deficient protein kinase 2	65268	ENSG00000165238
ENSG00000273149	1.21996	-1.21996	2.91349	0.00363137	0.0441187	UP	TRUE	NA	NA	NA
RCOR2	-1.33744	1.33744	-0.746226	0.00365398	0.0443695	DOWN	TRUE	REST corepressor 2	283248	ENSG00000167771
KRT16	1.33207	-1.33207	-0.529512	0.00368136	0.044678	UP	TRUE	keratin 16	3868	ENSG00000186832
LINC02762	-1.28118	1.28118	0.105805	0.00368713	0.0447241	DOWN	TRUE	long intergenic non-protein coding RNA 2762	283140	ENSG00000250303
IL36RN	1.437	-1.437	-1.53568	0.00372145	0.0451161	UP	TRUE	interleukin 36 receptor antagonist	26525	ENSG00000136695
ENSG00000225532	1.61599	-1.61599	-2.37381	0.00372359	0.0451179	UP	TRUE	NA	NA	NA
ENSG00000286681	-1.34154	1.34154	-0.784378	0.00372766	0.0451431	DOWN	TRUE	NA	NA	NA
RPL41P1	1.20738	-1.20738	5.84512	0.00373339	0.0451881	UP	TRUE	ribosomal protein L41 pseudogene 1	22971	NA
TNFAIP6	1.32919	-1.32919	-0.563583	0.00374693	0.0453278	UP	TRUE	TNF alpha induced protein 6	7130	ENSG00000123610
METTL14-DT	-1.75276	1.75276	-2.67992	0.00374952	0.0453349	DOWN	TRUE	METTL14 divergent transcript	101929741	ENSG00000281731
ENSG00000283696	-1.25582	1.25582	0.842926	0.00375152	0.0453349	DOWN	TRUE	NA	NA	NA
BICC1	-1.20557	1.20557	5.7635	0.00378745	0.0457261	DOWN	TRUE	BicC family RNA binding protein 1	80114	ENSG00000122870
N4BP2L1	-1.26364	1.26364	0.474465	0.00378794	0.0457261	DOWN	TRUE	NEDD4 binding protein 2 like 1	90634	ENSG00000139597
C4orf54	-1.32024	1.32024	-0.499729	0.00379122	0.0457413	DOWN	TRUE	chromosome 4 open reading frame 54	285556	ENSG00000248713
SNCG	1.23193	-1.23193	1.54601	0.0038099	0.0459422	UP	TRUE	synuclein gamma	6623	ENSG00000173267
EBF4	-1.20962	1.20962	3.56121	0.00382076	0.0460486	DOWN	TRUE	EBF family member 4	57593	ENSG00000088881
CCDC92	-1.22634	1.22634	1.8275	0.00382683	0.0460973	DOWN	TRUE	coiled-coil domain containing 92	80212	ENSG00000119242
SERHL	1.45817	-1.45817	-1.69876	0.00384139	0.046248	UP	TRUE	serine hydrolase like (pseudogene)	94009	ENSG00000172250
ENSG00000204584	-1.65658	1.65658	-2.48749	0.00386348	0.0464891	DOWN	TRUE	NA	NA	NA
DAP3P2	-1.82766	1.82766	-2.83162	0.00387003	0.0465433	DOWN	TRUE	death associated protein 3 pseudogene 2	359774	NA
ENSG00000279118	-1.23504	1.23504	1.27	0.0038853	0.0466841	DOWN	TRUE	NA	NA	NA
GCAWKR	-1.22769	1.22769	1.61375	0.00388587	0.0466841	DOWN	TRUE	gastric cancer associated WDR5 and KAT2A binding lncRNA	105369201	ENSG00000272808
GBA3	2.36466	-2.36466	-3.72546	0.00390492	0.0468135	UP	TRUE	glucosylceramidase beta 3 (gene/pseudogene)	57733	ENSG00000249948
ENSG00000274895	-2.22002	2.22002	-3.67611	0.00390492	0.0468135	DOWN	TRUE	NA	NA	NA
CCNYL2	-2.22002	2.22002	-3.67611	0.00390492	0.0468135	DOWN	TRUE	cyclin Y like 2 (pseudogene)	414194	ENSG00000182632
ENSG00000259376	-2.22002	2.22002	-3.67611	0.00390492	0.0468135	DOWN	TRUE	NA	NA	NA
ENSG00000246130	1.41623	-1.41623	-1.30453	0.00390955	0.0468441	UP	TRUE	NA	NA	NA
ISYNA1	-1.20586	1.20586	3.69054	0.00391217	0.0468507	DOWN	TRUE	inositol-3-phosphate synthase 1	51477	ENSG00000105655
LTF	-1.40533	1.40533	-1.38517	0.00392515	0.0469814	DOWN	TRUE	lactotransferrin	4057	ENSG00000012223
LINC02595	1.26355	-1.26355	0.42958	0.00392975	0.04699	UP	TRUE	long intergenic non-protein coding RNA 2595	401585	NA
GACAT2	-1.22335	1.22335	1.87289	0.00393003	0.04699	DOWN	TRUE	gastric cancer associated transcript 2	100287082	ENSG00000265962
ENSG00000267260	-1.25878	1.25878	0.437179	0.00395898	0.0473111	DOWN	TRUE	NA	NA	NA
TMEM150C	-1.25456	1.25456	0.596163	0.00397854	0.0475198	DOWN	TRUE	transmembrane protein 150C	441027	ENSG00000249242
NDUFB4P1	1.78356	-1.78356	-3.01351	0.00398079	0.0475216	UP	TRUE	NADH:ubiquinone oxidoreductase subunit B4 pseudogene 1	100288654	ENSG00000242510
CATSPERE	-1.34644	1.34644	-0.719762	0.00398822	0.0475852	DOWN	TRUE	catsper channel auxiliary subunit epsilon	257044	ENSG00000179397
ZNF704	-1.20108	1.20108	4.29379	0.00399109	0.0475943	DOWN	TRUE	zinc finger protein 704	619279	ENSG00000164684
ENSG00000291208	-1.25035	1.25035	0.623528	0.00399427	0.0476071	DOWN	TRUE	NA	NA	NA
DRAIC	-1.70835	1.70835	-2.61933	0.00401511	0.0478069	DOWN	TRUE	downregulated RNA in cancer, inhibitor of cell invasion and migration	145837	ENSG00000245750
FPR1	1.29219	-1.29219	-0.220152	0.00401526	0.0478069	UP	TRUE	formyl peptide receptor 1	2357	ENSG00000171051
DIO2	1.22196	-1.22196	1.59176	0.00404378	0.0481213	UP	TRUE	iodothyronine deiodinase 2	1734	ENSG00000211448
EFHD2-AS1	1.36605	-1.36605	-1.10588	0.0040481	0.0481473	UP	TRUE	EFHD2 antisense RNA 1	101927441	NA
RPL7AP50	-2.0221	2.0221	-3.22271	0.00406065	0.0482471	DOWN	TRUE	ribosomal protein L7a pseudogene 50	87688	ENSG00000213609
FBXO38-DT	-1.28751	1.28751	-0.205326	0.00406076	0.0482471	DOWN	TRUE	FBXO38 divergent transcript	102546294	ENSG00000247199
ENSG00000227050	2.16156	-2.16156	-3.44681	0.00406587	0.0482825	UP	TRUE	NA	NA	NA
LINC03026	-1.39224	1.39224	-1.18256	0.00407278	0.0483138	DOWN	TRUE	long intergenic non-protein coding RNA 3026	102724156	ENSG00000287750
CLASP1-AS1	1.36668	-1.36668	-1.17934	0.00407278	0.0483138	UP	TRUE	CLASP1 antisense RNA 1	107985942	NA
KDM4D	-1.22082	1.22082	1.55183	0.00408203	0.0483982	DOWN	TRUE	lysine demethylase 4D	55693	ENSG00000186280
MTCYBP18	-1.64608	1.64608	-2.41739	0.00409161	0.0484348	DOWN	TRUE	MT-CYB pseudogene 18	107075130	ENSG00000244921
ENSG00000228044	1.63628	-1.63628	-2.42635	0.00409161	0.0484348	UP	TRUE	NA	NA	NA
FKBP2	1.63628	-1.63628	-2.42635	0.00409161	0.0484348	UP	TRUE	FKBP prolyl isomerase 2	2286	ENSG00000173486
TRIM66	-1.21331	1.21331	2.15799	0.00409369	0.0484348	DOWN	TRUE	tripartite motif containing 66	9866	ENSG00000166436
CRISPLD2	1.19734	-1.19734	4.23439	0.00410434	0.0485355	UP	TRUE	cysteine rich secretory protein LCCL domain containing 2	83716	ENSG00000103196
PAX8	1.19837	-1.19837	3.87683	0.00410743	0.0485466	UP	TRUE	paired box 8	7849	ENSG00000125618
MR1	-1.1974	1.1974	4.1237	0.00411608	0.0486235	DOWN	TRUE	major histocompatibility complex, class I-related	3140	ENSG00000153029
ADAMTS9	1.19767	-1.19767	3.9427	0.00412151	0.0486622	UP	TRUE	ADAM metallopeptidase with thrombospondin type 1 motif 9	56999	ENSG00000163638
MPZ	-1.52659	1.52659	-2.10955	0.00413993	0.0488287	DOWN	TRUE	myelin protein zero	4359	ENSG00000158887
TTC23L-AS1	-1.52659	1.52659	-2.10955	0.00413993	0.0488287	DOWN	TRUE	TTC23L antisense RNA 1	101929704	ENSG00000272323
WFDC3	1.21995	-1.21995	1.54123	0.00415081	0.0489315	UP	TRUE	WAP four-disulfide core domain 3	140686	ENSG00000124116
SHANK3	1.22758	-1.22758	1.21035	0.00416361	0.0490569	UP	TRUE	SH3 and multiple ankyrin repeat domains 3	85358	ENSG00000251322
ANKRD23	-1.77323	1.77323	-2.76446	0.0041765	0.0491832	DOWN	TRUE	ankyrin repeat domain 23	200539	ENSG00000163126
COL27A1	1.20394	-1.20394	2.51193	0.00420114	0.0494475	UP	TRUE	collagen type XXVII alpha 1 chain	85301	ENSG00000196739
DNAJC6	-1.19125	1.19125	5.87213	0.00420848	0.0495082	DOWN	TRUE	DnaJ heat shock protein family (Hsp40) member C6	9829	ENSG00000116675
ENSG00000278000	-1.37042	1.37042	-1.06377	0.00421459	0.0495543	DOWN	TRUE	NA	NA	NA
MLF1	1.19592	-1.19592	3.58026	0.00421847	0.0495741	UP	TRUE	myeloid leukemia factor 1	4291	ENSG00000178053
LZTFL1	1.19135	-1.19135	5.29923	0.00422372	0.0495918	UP	TRUE	leucine zipper transcription factor like 1	54585	ENSG00000163818
PSG4	-1.2161	1.2161	1.59817	0.00422436	0.0495918	DOWN	TRUE	pregnancy specific beta-1-glycoprotein 4	5672	ENSG00000243137
TNK1	-1.22362	1.22362	1.31341	0.00425237	0.0498948	DOWN	TRUE	tyrosine kinase non receptor 1	8711	ENSG00000174292

## Sheet: EdgeR_SigGeneResults_AGR2_KO2_N
gene name	LogFC (inverse)	logFC	logCPM	PValue	FDR	diffexpressed	sig	description	symbol	entrez	ensembl
MMP9	6.82623	-6.82623	5.13639	2.80831e-37	6.43046e-33	UP	TRUE	matrix metallopeptidase 9	MMP9	4318	ENSG00000100985
KRT5	7.11048	-7.11048	2.31147	1.80973e-34	2.07196e-30	UP	TRUE	keratin 5	KRT5	3852	ENSG00000186081
ENSG00000236986	-8.42668	8.42668	1.25094	4.14929e-34	3.16702e-30	DOWN	TRUE	NA	ENSG00000236986	NA	NA
DMD	-6.05475	6.05475	4.00476	2.47084e-31	1.41443e-27	DOWN	TRUE	dystrophin	DMD	1756	ENSG00000198947
ENSG00000278146	9.14235	-9.14235	0.500051	9.1205e-31	4.01408e-27	UP	TRUE	NA	ENSG00000278146	NA	NA
ENSG00000275443	12.1112	-12.1112	0.295515	1.05182e-30	4.01408e-27	UP	TRUE	NA	ENSG00000275443	NA	NA
THY1	6.54159	-6.54159	1.74875	2.43485e-30	7.96476e-27	UP	TRUE	Thy-1 cell surface antigen	THY1	7070	ENSG00000154096
AGR2	-5.63477	5.63477	4.68769	7.08985e-29	2.02929e-25	DOWN	TRUE	anterior gradient 2, protein disulphide isomerase family member	AGR2	10551	ENSG00000106541
CDH7	-5.60133	5.60133	1.89784	4.54955e-26	1.15751e-22	DOWN	TRUE	cadherin 7	CDH7	1005	ENSG00000081138
IGFL2-AS1	-5.31075	5.31075	3.28887	5.46893e-26	1.25228e-22	DOWN	TRUE	IGFL2 antisense RNA 1	IGFL2-AS1	645553	ENSG00000268621
KRT6A	7.55487	-7.55487	-0.159624	5.35993e-25	1.11574e-21	UP	TRUE	keratin 6A	KRT6A	3853	ENSG00000205420
ARHGAP6	6.04058	-6.04058	0.587178	1.13007e-24	2.15636e-21	UP	TRUE	Rho GTPase activating protein 6	ARHGAP6	395	ENSG00000047648
MUC5B	-4.89547	4.89547	4.38694	9.07729e-24	1.59886e-20	DOWN	TRUE	mucin 5B, oligomeric mucus/gel-forming	MUC5B	727897	ENSG00000117983
DDAH2	4.82065	-4.82065	2.59085	2.05943e-22	3.29856e-19	UP	TRUE	dimethylarginine dimethylaminohydrolase 2	DDAH2	23564	ENSG00000213722
SLC6A19	-5.41892	5.41892	0.642198	2.16082e-22	3.29856e-19	DOWN	TRUE	solute carrier family 6 member 19	SLC6A19	340024	ENSG00000174358
ENSG00000287796	-5.43899	5.43899	0.366426	1.07251e-21	1.5349e-18	DOWN	TRUE	NA	ENSG00000287796	NA	NA
ALPP	-4.54263	4.54263	5.5281	1.50392e-21	2.02569e-18	DOWN	TRUE	alkaline phosphatase, placental	ALPP	250	ENSG00000163283
FGFBP1	6.97373	-6.97373	-0.730346	4.23004e-21	5.38108e-18	UP	TRUE	fibroblast growth factor binding protein 1	FGFBP1	9982	ENSG00000137440
LUM	-4.68842	4.68842	1.82769	7.18187e-21	8.65528e-18	DOWN	TRUE	lumican	LUM	4060	ENSG00000139329
CALCR	-4.47252	4.47252	3.34595	1.35547e-20	1.55188e-17	DOWN	TRUE	calcitonin receptor	CALCR	799	ENSG00000004948
SEMA5A	-4.45425	4.45425	2.05236	1.02394e-19	1.11648e-16	DOWN	TRUE	semaphorin 5A	SEMA5A	9037	ENSG00000112902
TIE1	4.34579	-4.34579	2.94339	1.20341e-19	1.25253e-16	UP	TRUE	tyrosine kinase with immunoglobulin like and EGF like domains 1	TIE1	7075	ENSG00000066056
LCP2	4.30854	-4.30854	2.17573	5.71244e-19	5.68711e-16	UP	TRUE	lymphocyte cytosolic protein 2	LCP2	3937	ENSG00000043462
ARMCX2	4.15914	-4.15914	4.66097	7.15827e-19	6.82959e-16	UP	TRUE	armadillo repeat containing X-linked 2	ARMCX2	9823	ENSG00000184867
LINC02055	-5.43548	5.43548	-0.510658	8.7513e-19	8.01549e-16	DOWN	TRUE	long intergenic non-protein coding RNA 2055	LINC02055	107986980	ENSG00000254101
CSF3	4.11472	-4.11472	6.34295	9.7828e-19	8.61564e-16	UP	TRUE	colony stimulating factor 3	CSF3	1440	ENSG00000108342
S100P	-4.14464	4.14464	4.25725	1.02988e-18	8.73413e-16	DOWN	TRUE	S100 calcium binding protein P	S100P	6286	ENSG00000163993
IL1A	4.09556	-4.09556	4.59371	1.91978e-18	1.56997e-15	UP	TRUE	interleukin 1 alpha	IL1A	3552	ENSG00000115008
NCKAP1L	4.2015	-4.2015	2.26627	2.20095e-18	1.73784e-15	UP	TRUE	NCK associated protein 1 like	NCKAP1L	3071	ENSG00000123338
SYNPR-AS1	-5.35829	5.35829	-0.585158	2.73001e-18	2.08373e-15	DOWN	TRUE	SYNPR antisense RNA 1	SYNPR-AS1	100874016	ENSG00000241359
ENSG00000266976	-4.55369	4.55369	0.5007	3.52283e-18	2.60212e-15	DOWN	TRUE	NA	ENSG00000266976	NA	NA
TEX41	-4.24184	4.24184	1.53849	5.25183e-18	3.75801e-15	DOWN	TRUE	testis expressed 41	TEX41	401014	ENSG00000226674
TMEM204	5.76454	-5.76454	-0.964084	7.63747e-18	5.29948e-15	UP	TRUE	transmembrane protein 204	TMEM204	79652	ENSG00000131634
MCTP2	-4.13217	4.13217	2.0744	8.28081e-18	5.57689e-15	DOWN	TRUE	multiple C2 and transmembrane domain containing 2	MCTP2	55784	ENSG00000140563
SULF1	-5.71698	5.71698	-1.01629	1.78003e-17	1.16455e-14	DOWN	TRUE	sulfatase 1	SULF1	23213	ENSG00000137573
ENSG00000268460	-5.32834	5.32834	-0.829268	2.80318e-17	1.78298e-14	DOWN	TRUE	NA	ENSG00000268460	NA	NA
LRRC18	5.90607	-5.90607	-1.22088	5.20269e-17	3.21976e-14	UP	TRUE	leucine rich repeat containing 18	LRRC18	474354	ENSG00000165383
PCSK1N	4.20052	-4.20052	0.822663	5.49728e-17	3.24418e-14	UP	TRUE	proprotein convertase subtilisin/kexin type 1 inhibitor	PCSK1N	27344	ENSG00000102109
CD6	4.24167	-4.24167	0.675443	5.52551e-17	3.24418e-14	UP	TRUE	CD6 molecule	CD6	923	ENSG00000013725
LCT-AS1	4.25338	-4.25338	0.518145	8.53905e-17	4.88818e-14	UP	TRUE	LCT antisense RNA 1	LCT-AS1	100507600	ENSG00000226806
PLCE1-AS1	-3.96688	3.96688	1.81766	1.18548e-16	6.62077e-14	DOWN	TRUE	PLCE1 antisense RNA 1	PLCE1-AS1	100128054	ENSG00000268894
CYTL1	5.56558	-5.56558	-1.15578	1.30112e-16	7.09358e-14	UP	TRUE	cytokine like 1	CYTL1	54360	ENSG00000170891
TNS1	3.81342	-3.81342	3.83558	1.70644e-16	9.08702e-14	UP	TRUE	tensin 1	TNS1	7145	ENSG00000079308
SLC1A7	-4.22753	4.22753	0.245215	3.54757e-16	1.84619e-13	DOWN	TRUE	solute carrier family 1 member 7	SLC1A7	6512	ENSG00000162383
KRT4	-5.4858	5.4858	-1.23876	4.65082e-16	2.36655e-13	DOWN	TRUE	keratin 4	KRT4	3851	ENSG00000170477
THBS2	3.98426	-3.98426	0.987024	4.87909e-16	2.42873e-13	UP	TRUE	thrombospondin 2	THBS2	7058	ENSG00000186340
ZDHHC22	4.08408	-4.08408	0.527013	5.68839e-16	2.77133e-13	UP	TRUE	zinc finger DHHC-type palmitoyltransferase 22	ZDHHC22	283576	ENSG00000177108
ENSG00000265217	-3.86007	3.86007	1.57629	7.40558e-16	3.53277e-13	DOWN	TRUE	NA	ENSG00000265217	NA	NA
FKBP10	-3.71256	3.71256	3.31796	9.10922e-16	4.25679e-13	DOWN	TRUE	FKBP prolyl isomerase 10	FKBP10	60681	ENSG00000141756
TMPRSS15	-3.73747	3.73747	2.36507	1.37338e-15	6.28955e-13	DOWN	TRUE	transmembrane serine protease 15	TMPRSS15	5651	ENSG00000154646
POTED	-4.15852	4.15852	0.0124429	1.94732e-15	8.74309e-13	DOWN	TRUE	POTE ankyrin domain family member D	POTED	317754	ENSG00000166351
LDLRAD4	3.8277	-3.8277	1.11125	2.55418e-15	1.12472e-12	UP	TRUE	low density lipoprotein receptor class A domain containing 4	LDLRAD4	753	ENSG00000168675
MUC5AC	-3.65454	3.65454	2.39865	4.19511e-15	1.81245e-12	DOWN	TRUE	mucin 5AC, oligomeric mucus/gel-forming	MUC5AC	4586	ENSG00000215182
LINC01435	-4.65587	4.65587	-0.904844	4.64294e-15	1.96878e-12	DOWN	TRUE	long intergenic non-protein coding RNA 1435	LINC01435	103695365	ENSG00000229981
UBBP4	-3.95497	3.95497	0.3185	5.36017e-15	2.23159e-12	DOWN	TRUE	ubiquitin B pseudogene 4	UBBP4	23666	ENSG00000263563
ALOX5AP	3.58915	-3.58915	2.97619	6.76416e-15	2.76582e-12	UP	TRUE	arachidonate 5-lipoxygenase activating protein	ALOX5AP	241	ENSG00000132965
HSD17B2	-3.55249	3.55249	3.83154	7.45988e-15	2.99678e-12	DOWN	TRUE	hydroxysteroid 17-beta dehydrogenase 2	HSD17B2	3294	ENSG00000086696
ENSG00000203434	-3.92455	3.92455	0.290125	8.28337e-15	3.27022e-12	DOWN	TRUE	NA	ENSG00000203434	NA	NA
CXADRP1	-4.41212	4.41212	-0.730943	9.65448e-15	3.71351e-12	DOWN	TRUE	CXADR pseudogene 1	CXADRP1	653108	ENSG00000214319
ENSG00000287335	3.74993	-3.74993	0.946484	9.73058e-15	3.71351e-12	UP	TRUE	NA	ENSG00000287335	NA	NA
FBXL16	4.50698	-4.50698	-0.891535	1.13886e-14	4.22274e-12	UP	TRUE	F-box and leucine rich repeat protein 16	FBXL16	146330	ENSG00000127585
NETO1	-4.09319	4.09319	-0.238696	1.14337e-14	4.22274e-12	DOWN	TRUE	neuropilin and tolloid like 1	NETO1	81832	ENSG00000166342
ZNF132	4.48813	-4.48813	-0.909302	1.47723e-14	5.36914e-12	UP	TRUE	zinc finger protein 132	ZNF132	7691	ENSG00000131849
ACOD1	4.20283	-4.20283	-0.515325	1.59402e-14	5.70312e-12	UP	TRUE	aconitate decarboxylase 1	ACOD1	730249	ENSG00000102794
SGPP2	4.85636	-4.85636	-1.27352	1.75939e-14	6.19793e-12	UP	TRUE	sphingosine-1-phosphate phosphatase 2	SGPP2	130367	ENSG00000163082
FGF1	3.55518	-3.55518	2.11126	1.98797e-14	6.89704e-12	UP	TRUE	fibroblast growth factor 1	FGF1	2246	ENSG00000113578
CDH1	-3.79183	3.79183	0.468695	2.13661e-14	7.3021e-12	DOWN	TRUE	cadherin 1	CDH1	999	ENSG00000039068
GZMA	3.65066	-3.65066	0.854724	3.93922e-14	1.32648e-11	UP	TRUE	granzyme A	GZMA	3001	ENSG00000145649
LINC01582	3.724	-3.724	0.445545	4.63458e-14	1.53801e-11	UP	TRUE	long intergenic non-protein coding RNA 1582	LINC01582	101927332	ENSG00000259611
GRAMD1B	3.60374	-3.60374	1.05284	4.77055e-14	1.56051e-11	UP	TRUE	GRAM domain containing 1B	GRAMD1B	57476	ENSG00000023171
SLAMF8	3.78759	-3.78759	0.168946	5.33506e-14	1.72059e-11	UP	TRUE	SLAM family member 8	SLAMF8	56833	ENSG00000158714
ELF3	-3.40121	3.40121	3.51486	7.09086e-14	2.25509e-11	DOWN	TRUE	E74 like ETS transcription factor 3	ELF3	1999	ENSG00000163435
ENSG00000286179	4.73826	-4.73826	-1.38512	8.56172e-14	2.68556e-11	UP	TRUE	NA	ENSG00000286179	NA	NA
LINC02188	3.59465	-3.59465	0.77908	9.20317e-14	2.84776e-11	UP	TRUE	long intergenic non-protein coding RNA 2188	LINC02188	102724344	ENSG00000261175
LINC01694	4.12903	-4.12903	-0.772859	1.14631e-13	3.49976e-11	UP	TRUE	long intergenic non-protein coding RNA 1694	LINC01694	105372840	ENSG00000233922
AR	-3.60887	3.60887	0.549201	1.45063e-13	4.37058e-11	DOWN	TRUE	androgen receptor	AR	367	ENSG00000169083
PRR9	3.87595	-3.87595	-0.368741	1.68485e-13	5.01034e-11	UP	TRUE	proline rich 9	PRR9	574414	ENSG00000203783
GAL	5.02811	-5.02811	-1.66813	1.86972e-13	5.48882e-11	UP	TRUE	galanin and GMAP prepropeptide	GAL	51083	ENSG00000069482
COCH	4.08774	-4.08774	-0.811318	2.00743e-13	5.81851e-11	UP	TRUE	cochlin	COCH	1690	ENSG00000100473
DAPP1	4.66617	-4.66617	-1.453	2.21543e-13	6.3411e-11	UP	TRUE	dual adaptor of phosphotyrosine and 3-phosphoinositides 1	DAPP1	27071	ENSG00000070190
PCDH11X	-3.95058	3.95058	-0.59013	2.27221e-13	6.42334e-11	DOWN	TRUE	protocadherin 11 X-linked	PCDH11X	27328	ENSG00000102290
PTPRQ	-3.88973	3.88973	-0.497314	2.60921e-13	7.28605e-11	DOWN	TRUE	protein tyrosine phosphatase receptor type Q	PTPRQ	374462	ENSG00000139304
EPB41L3	3.66348	-3.66348	0.054454	3.01691e-13	8.32303e-11	UP	TRUE	erythrocyte membrane protein band 4.1 like 3	EPB41L3	23136	ENSG00000082397
OLR1	-3.28371	3.28371	4.10859	3.15032e-13	8.58763e-11	DOWN	TRUE	oxidized low density lipoprotein receptor 1	OLR1	4973	ENSG00000173391
ENSG00000253196	-9.34494	9.34494	-2.4147	3.27885e-13	8.83283e-11	DOWN	TRUE	NA	ENSG00000253196	NA	NA
HR	-3.31696	3.31696	2.56545	3.4514e-13	9.18954e-11	DOWN	TRUE	HR lysine demethylase and nuclear receptor corepressor	HR	55806	ENSG00000168453
ARHGAP30	3.41715	-3.41715	1.18997	3.87616e-13	1.02019e-10	UP	TRUE	Rho GTPase activating protein 30	ARHGAP30	257106	ENSG00000186517
CD5L	9.32132	-9.32132	-2.43548	4.05952e-13	1.05631e-10	UP	TRUE	CD5 molecule like	CD5L	922	ENSG00000073754
IFNL1	3.62065	-3.62065	0.0966286	4.19979e-13	1.07038e-10	UP	TRUE	interferon lambda 1	IFNL1	282618	ENSG00000182393
ALDOC	3.31682	-3.31682	2.28614	4.2071e-13	1.07038e-10	UP	TRUE	aldolase, fructose-bisphosphate C	ALDOC	230	ENSG00000109107
CACNG6	-3.83531	3.83531	-0.547641	5.44881e-13	1.37107e-10	DOWN	TRUE	calcium voltage-gated channel auxiliary subunit gamma 6	CACNG6	59285	ENSG00000130433
NKX2-1	-3.83646	3.83646	-0.619207	7.42256e-13	1.84741e-10	DOWN	TRUE	NK2 homeobox 1	NKX2-1	7080	ENSG00000136352
LINC02942	-3.54201	3.54201	0.204186	7.68786e-13	1.89287e-10	DOWN	TRUE	long intergenic non-protein coding RNA 2942	LINC02942	123464520	NA
ENSG00000228708	-4.26812	4.26812	-1.26927	8.70288e-13	2.11999e-10	DOWN	TRUE	NA	ENSG00000228708	NA	NA
RPL9P7	3.44373	-3.44373	0.566274	8.94722e-13	2.15656e-10	UP	TRUE	ribosomal protein L9 pseudogene 7	RPL9P7	6126	ENSG00000238103
CHST4	3.78295	-3.78295	-0.589707	1.08455e-12	2.58688e-10	UP	TRUE	carbohydrate sulfotransferase 4	CHST4	10164	ENSG00000140835
RASSF9	-3.38044	3.38044	0.8628	1.1464e-12	2.70622e-10	DOWN	TRUE	Ras association domain family member 9	RASSF9	9182	ENSG00000198774
TBX3	-4.89347	4.89347	-1.80159	1.20483e-12	2.78778e-10	DOWN	TRUE	T-box transcription factor 3	TBX3	6926	ENSG00000135111
ENSG00000232524	-3.40646	3.40646	0.672146	1.2053e-12	2.78778e-10	DOWN	TRUE	NA	ENSG00000232524	NA	NA
ENSG00000286966	-3.22083	3.22083	2.22889	1.69347e-12	3.87772e-10	DOWN	TRUE	NA	ENSG00000286966	NA	NA
DHRS3	-3.15177	3.15177	4.1659	1.89352e-12	4.29285e-10	DOWN	TRUE	dehydrogenase/reductase 3	DHRS3	9249	ENSG00000162496
POF1B	-3.24117	3.24117	1.70183	2.03361e-12	4.56526e-10	DOWN	TRUE	POF1B actin binding protein	POF1B	79983	ENSG00000124429
VIP	-3.27465	3.27465	1.23834	2.30352e-12	5.12096e-10	DOWN	TRUE	vasoactive intestinal peptide	VIP	7432	ENSG00000146469
CPA3	-3.78073	3.78073	-0.747001	2.37917e-12	5.2383e-10	DOWN	TRUE	carboxypeptidase A3	CPA3	1359	ENSG00000163751
DAPK1	-3.13265	3.13265	4.03799	2.51946e-12	5.49434e-10	DOWN	TRUE	death associated protein kinase 1	DAPK1	1612	ENSG00000196730
IGSF9B	3.71489	-3.71489	-0.724782	3.45044e-12	7.45361e-10	UP	TRUE	immunoglobulin superfamily member 9B	IGSF9B	22997	ENSG00000080854
GDF15	-3.08579	3.08579	7.61368	3.67587e-12	7.86635e-10	DOWN	TRUE	growth differentiation factor 15	GDF15	9518	ENSG00000130513
MEGF6	-3.05186	3.05186	5.26881	6.22855e-12	1.31127e-09	DOWN	TRUE	multiple EGF like domains 6	MEGF6	1953	ENSG00000162591
LINC02167	3.11151	-3.11151	2.43802	6.24194e-12	1.31127e-09	UP	TRUE	long intergenic non-protein coding RNA 2167	LINC02167	400533	ENSG00000261122
LYNX1	-3.12551	3.12551	1.965	7.20368e-12	1.49954e-09	DOWN	TRUE	Ly6/neurotoxin 1	LYNX1	66004	ENSG00000180155
LINC00376	-9.07165	9.07165	-2.67447	7.81283e-12	1.6117e-09	DOWN	TRUE	long intergenic non-protein coding RNA 376	LINC00376	104355293	ENSG00000227564
COL17A1	3.044	-3.044	3.86487	8.71374e-12	1.78149e-09	UP	TRUE	collagen type XVII alpha 1 chain	COL17A1	1308	ENSG00000065618
LINC00900	3.1725	-3.1725	1.09369	9.34472e-12	1.89359e-09	UP	TRUE	long intergenic non-protein coding RNA 900	LINC00900	283143	NA
PTPRC	-3.63174	3.63174	-0.807055	1.18735e-11	2.38491e-09	DOWN	TRUE	protein tyrosine phosphatase receptor type C	PTPRC	5788	ENSG00000081237
GNGT2	4.69311	-4.69311	-1.98236	1.24488e-11	2.47871e-09	UP	TRUE	G protein subunit gamma transducin 2	GNGT2	2793	ENSG00000167083
NKD1	4.33526	-4.33526	-1.7618	1.48485e-11	2.93105e-09	UP	TRUE	NKD inhibitor of WNT signaling pathway 1	NKD1	85407	ENSG00000140807
TFF2	-3.01852	3.01852	3.08391	1.52386e-11	2.98235e-09	DOWN	TRUE	trefoil factor 2	TFF2	7032	ENSG00000160181
IFI27	3.18462	-3.18462	0.651664	1.59006e-11	3.08553e-09	UP	TRUE	interferon alpha inducible protein 27	IFI27	3429	ENSG00000165949
CFAP161	4.65213	-4.65213	-2.02048	2.04015e-11	3.92566e-09	UP	TRUE	cilia and flagella associated protein 161	CFAP161	161502	ENSG00000156206
ETV3L	8.97728	-8.97728	-2.76155	2.09311e-11	3.99399e-09	UP	TRUE	ETS variant transcription factor 3 like	ETV3L	440695	ENSG00000253831
DOK6	-3.02846	3.02846	1.87841	2.66615e-11	5.03079e-09	DOWN	TRUE	docking protein 6	DOK6	220164	ENSG00000206052
EXOC3L2	3.67626	-3.67626	-1.09327	2.68039e-11	5.03079e-09	UP	TRUE	exocyst complex component 3 like 2	EXOC3L2	90332	ENSG00000283632
SLC9A2	3.17892	-3.17892	0.275211	3.5618e-11	6.59222e-09	UP	TRUE	solute carrier family 9 member A2	SLC9A2	6549	ENSG00000115616
SCIN	-2.92485	2.92485	4.87028	3.5699e-11	6.59222e-09	DOWN	TRUE	scinderin	SCIN	85477	ENSG00000006747
SLC2A5	-3.5148	3.5148	-0.840905	3.92432e-11	7.15111e-09	DOWN	TRUE	solute carrier family 2 member 5	SLC2A5	6518	ENSG00000142583
NPIPB3	-3.69432	3.69432	-1.18008	3.96625e-11	7.15111e-09	DOWN	TRUE	nuclear pore complex interacting protein family member B3	NPIPB3	23117	ENSG00000284454
SHROOM4	3.68289	-3.68289	-1.1841	3.96625e-11	7.15111e-09	UP	TRUE	shroom family member 4	SHROOM4	57477	ENSG00000158352
TMLHE	3.81433	-3.81433	-1.40166	4.53052e-11	8.10467e-09	UP	TRUE	trimethyllysine hydroxylase, epsilon	TMLHE	55217	ENSG00000185973
LHX8	-4.02909	4.02909	-1.65409	5.08494e-11	9.02597e-09	DOWN	TRUE	LIM homeobox 8	LHX8	431707	ENSG00000162624
CXCL5	2.97169	-2.97169	1.71879	5.79619e-11	1.02093e-08	UP	TRUE	C-X-C motif chemokine ligand 5	CXCL5	6374	ENSG00000163735
ABCC11	-3.35974	3.35974	-0.609574	6.44684e-11	1.12687e-08	DOWN	TRUE	ATP binding cassette subfamily C member 11	ABCC11	85320	ENSG00000121270
TMEM52B	-3.65416	3.65416	-1.21663	6.5543e-11	1.13697e-08	DOWN	TRUE	transmembrane protein 52B	TMEM52B	120939	ENSG00000165685
LRRTM4	-3.24073	3.24073	-0.254013	7.01594e-11	1.2079e-08	DOWN	TRUE	leucine rich repeat transmembrane neuronal 4	LRRTM4	80059	ENSG00000176204
GYPC	3.01832	-3.01832	0.863668	8.10222e-11	1.38451e-08	UP	TRUE	glycophorin C (Gerbich blood group)	GYPC	2995	ENSG00000136732
ENSG00000272540	-3.39395	3.39395	-0.75245	8.37418e-11	1.42039e-08	DOWN	TRUE	NA	ENSG00000272540	NA	NA
C5AR2	5.1761	-5.1761	-2.45266	1.06143e-10	1.7871e-08	UP	TRUE	complement C5a receptor 2	C5AR2	27202	ENSG00000134830
ABI3	4.16261	-4.16261	-1.92092	1.19203e-10	1.99235e-08	UP	TRUE	ABI family member 3	ABI3	51225	ENSG00000108798
LBP	-3.80668	3.80668	-1.54789	1.20241e-10	1.99513e-08	DOWN	TRUE	lipopolysaccharide binding protein	LBP	3929	ENSG00000129988
PAPPA2	-2.82501	2.82501	3.00868	1.95817e-10	3.22577e-08	DOWN	TRUE	pappalysin 2	PAPPA2	60676	ENSG00000116183
CXCL11	2.80757	-2.80757	3.55562	2.10844e-10	3.44851e-08	UP	TRUE	C-X-C motif chemokine ligand 11	CXCL11	6373	ENSG00000169248
LUZP2	-3.31433	3.31433	-0.823949	2.2738e-10	3.69258e-08	DOWN	TRUE	leucine zipper protein 2	LUZP2	338645	ENSG00000187398
SCARF1	2.94601	-2.94601	0.683719	2.45031e-10	3.95121e-08	UP	TRUE	scavenger receptor class F member 1	SCARF1	8578	ENSG00000074660
TNIP3	2.81054	-2.81054	2.89601	2.46786e-10	3.95168e-08	UP	TRUE	TNFAIP3 interacting protein 3	TNIP3	79931	ENSG00000050730
NUPR1	-2.85355	2.85355	1.80096	2.52577e-10	4.00653e-08	DOWN	TRUE	nuclear protein 1, transcriptional regulator	NUPR1	26471	ENSG00000176046
PTPRD	-3.54419	3.54419	-1.31621	2.53711e-10	4.00653e-08	DOWN	TRUE	protein tyrosine phosphatase receptor type D	PTPRD	5789	ENSG00000153707
PKNOX2	-3.01574	3.01574	0.176113	2.83028e-10	4.43889e-08	DOWN	TRUE	PBX/knotted 1 homeobox 2	PKNOX2	63876	ENSG00000165495
GPX7	3.71108	-3.71108	-1.62816	3.30726e-10	5.15168e-08	UP	TRUE	glutathione peroxidase 7	GPX7	2882	ENSG00000116157
SORCS1	-4.42274	4.42274	-2.23921	3.38731e-10	5.24073e-08	DOWN	TRUE	sortilin related VPS10 domain containing receptor 1	SORCS1	114815	ENSG00000108018
ZNF385C	-2.92921	2.92921	0.555498	3.88716e-10	5.97371e-08	DOWN	TRUE	zinc finger protein 385C	ZNF385C	201181	ENSG00000187595
NLRP5	8.70104	-8.70104	-3.02015	3.9222e-10	5.98737e-08	UP	TRUE	NLR family pyrin domain containing 5	NLRP5	126206	ENSG00000171487
SLITRK2	-4.38962	4.38962	-2.2696	4.92328e-10	7.46578e-08	DOWN	TRUE	SLIT and NTRK like family member 2	SLITRK2	84631	ENSG00000185985
SEMA3F	2.78714	-2.78714	1.88449	5.07883e-10	7.65099e-08	UP	TRUE	semaphorin 3F	SEMA3F	6405	ENSG00000001617
MLXIPL	-2.88066	2.88066	0.736448	5.26361e-10	7.87752e-08	DOWN	TRUE	MLX interacting protein like	MLXIPL	51085	ENSG00000009950
KRT14	2.82793	-2.82793	1.17901	5.45953e-10	8.11769e-08	UP	TRUE	keratin 14	KRT14	3861	ENSG00000186847
ENSG00000280241	-5.74538	5.74538	-2.80197	6.58751e-10	9.73167e-08	DOWN	TRUE	NA	ENSG00000280241	NA	NA
LINC02231	8.6446	-8.6446	-3.07259	6.94986e-10	1.01362e-07	UP	TRUE	long intergenic non-protein coding RNA 2231	LINC02231	109729131	ENSG00000248995
ENSG00000258393	8.6446	-8.6446	-3.07259	6.94986e-10	1.01362e-07	UP	TRUE	NA	ENSG00000258393	NA	NA
DOCK2	2.71038	-2.71038	3.51792	7.36865e-10	1.06789e-07	UP	TRUE	dedicator of cytokinesis 2	DOCK2	1794	ENSG00000134516
CYP3A5	3.01269	-3.01269	-0.300469	8.13059e-10	1.17091e-07	UP	TRUE	cytochrome P450 family 3 subfamily A member 5	CYP3A5	1577	ENSG00000106258
F2RL3	2.93599	-2.93599	-0.0498766	1.01288e-09	1.44955e-07	UP	TRUE	F2R like thrombin or trypsin receptor 3	F2RL3	9002	ENSG00000127533
LDB2	-2.88823	2.88823	0.209492	1.07587e-09	1.52897e-07	DOWN	TRUE	LIM domain binding 2	LDB2	9079	ENSG00000169744
ATP6V0D2	-2.81152	2.81152	0.798144	1.08172e-09	1.52897e-07	DOWN	TRUE	ATPase H+ transporting V0 subunit d2	ATP6V0D2	245972	ENSG00000147614
ENSG00000279108	-3.03256	3.03256	-0.520198	1.18763e-09	1.66837e-07	DOWN	TRUE	NA	ENSG00000279108	NA	NA
ENSG00000258751	3.83562	-3.83562	-2.00755	1.35227e-09	1.88806e-07	UP	TRUE	NA	ENSG00000258751	NA	NA
SIGLEC15	2.66656	-2.66656	3.14101	1.40201e-09	1.94565e-07	UP	TRUE	sialic acid binding Ig like lectin 15	SIGLEC15	284266	ENSG00000197046
EOMES	3.30611	-3.30611	-1.33597	1.65052e-09	2.27672e-07	UP	TRUE	eomesodermin	EOMES	8320	ENSG00000163508
ENPP6	3.37501	-3.37501	-1.46149	1.668e-09	2.28706e-07	UP	TRUE	ectonucleotide pyrophosphatase/phosphodiesterase 6	ENPP6	133121	ENSG00000164303
ENSG00000287774	2.79711	-2.79711	0.500716	1.74482e-09	2.37815e-07	UP	TRUE	NA	ENSG00000287774	NA	NA
FLT1	-2.70593	2.70593	1.45454	1.95743e-09	2.65214e-07	DOWN	TRUE	fms related receptor tyrosine kinase 1	FLT1	2321	ENSG00000102755
DSCAM	2.70794	-2.70794	1.29614	2.0264e-09	2.72945e-07	UP	TRUE	DS cell adhesion molecule	DSCAM	1826	ENSG00000171587
SCT	-3.91649	3.91649	-2.15178	2.28341e-09	3.05764e-07	DOWN	TRUE	secretin	SCT	6343	ENSG00000070031
TNFSF18	-2.59869	2.59869	6.68155	2.36062e-09	3.14264e-07	DOWN	TRUE	TNF superfamily member 18	TNFSF18	8995	ENSG00000120337
LCT	3.6879	-3.6879	-1.95736	2.43975e-09	3.21341e-07	UP	TRUE	lactase	LCT	3938	ENSG00000115850
ENSG00000273108	-4.89824	4.89824	-2.71582	2.44185e-09	3.21341e-07	DOWN	TRUE	NA	ENSG00000273108	NA	NA
ANKRD30BP1	-3.55002	3.55002	-1.77975	2.46879e-09	3.23031e-07	DOWN	TRUE	ankyrin repeat domain 30B pseudogene 1	ANKRD30BP1	642460	ENSG00000175302
SPTSSB	-2.74987	2.74987	0.606504	2.76139e-09	3.59263e-07	DOWN	TRUE	serine palmitoyltransferase small subunit B	SPTSSB	165679	ENSG00000196542
LINC02967	2.96193	-2.96193	-0.618424	2.91064e-09	3.76542e-07	UP	TRUE	long intergenic non-protein coding RNA 2967	LINC02967	105372578	NA
GFAP	2.89286	-2.89286	-0.336045	2.99689e-09	3.85521e-07	UP	TRUE	glial fibrillary acidic protein	GFAP	2670	ENSG00000131095
MYH15	2.59668	-2.59668	2.64776	3.86619e-09	4.9457e-07	UP	TRUE	myosin heavy chain 15	MYH15	22989	ENSG00000144821
EEF1A1P29	-4.85179	4.85179	-2.75828	3.95117e-09	5.02633e-07	DOWN	TRUE	eukaryotic translation elongation factor 1 alpha 1 pseudogene 29	EEF1A1P29	100130211	NA
CKMT1A	8.46066	-8.46066	-3.24242	4.20377e-09	5.31812e-07	UP	TRUE	creatine kinase, mitochondrial 1A	CKMT1A	548596	ENSG00000223572
ENSG00000291133	3.84109	-3.84109	-2.21294	4.61864e-09	5.81086e-07	UP	TRUE	NA	ENSG00000291133	NA	NA
SH2D2A	2.56546	-2.56546	3.17379	4.84159e-09	6.05807e-07	UP	TRUE	SH2 domain containing 2A	SH2D2A	9047	ENSG00000027869
ENSG00000286068	4.81686	-4.81686	-2.78312	5.04342e-09	6.27632e-07	UP	TRUE	NA	ENSG00000286068	NA	NA
ENSG00000268912	4.16185	-4.16185	-2.47004	5.24275e-09	6.48911e-07	UP	TRUE	NA	ENSG00000268912	NA	NA
CXCL3	2.53004	-2.53004	5.03516	5.82366e-09	7.16937e-07	UP	TRUE	C-X-C motif chemokine ligand 3	CXCL3	2921	ENSG00000163734
KRT79	2.92137	-2.92137	-0.788913	6.85838e-09	8.39803e-07	UP	TRUE	keratin 79	KRT79	338785	ENSG00000185640
RAB17	-2.57943	2.57943	1.66488	7.60426e-09	9.26183e-07	DOWN	TRUE	RAB17, member RAS oncogene family	RAB17	64284	ENSG00000124839
ENSG00000287872	-3.03896	3.03896	-1.13061	7.76592e-09	9.40867e-07	DOWN	TRUE	NA	ENSG00000287872	NA	NA
LINC02697	8.39375	-8.39375	-3.30379	7.89453e-09	9.51415e-07	UP	TRUE	long intergenic non-protein coding RNA 2697	LINC02697	105369586	NA
FRG1FP	-2.7215	2.7215	0.0647294	8.23689e-09	9.86974e-07	DOWN	TRUE	FSHD region gene 1 family member F, pseudogene	FRG1FP	102723780	NA
KCNS1	4.76806	-4.76806	-2.82749	8.27579e-09	9.86974e-07	UP	TRUE	potassium voltage-gated channel modifier subfamily S member 1	KCNS1	3787	ENSG00000124134
SELP	-3.43569	3.43569	-1.88169	8.91932e-09	1.05821e-06	DOWN	TRUE	selectin P	SELP	6403	ENSG00000174175
DRAXIN	2.59699	-2.59699	0.979446	9.74719e-09	1.15047e-06	UP	TRUE	dorsal inhibitory axon guidance protein	DRAXIN	374946	ENSG00000162490
TAGLN3	2.92708	-2.92708	-0.932987	9.89355e-09	1.16176e-06	UP	TRUE	transgelin 3	TAGLN3	29114	ENSG00000144834
CHMP1B2P	-3.66665	3.66665	-2.16605	9.94476e-09	1.16181e-06	DOWN	TRUE	charged multivesicular body protein 1B2, pseudogene	CHMP1B2P	101060146	ENSG00000278530
NOD2	2.72582	-2.72582	-0.0965469	1.00465e-08	1.16775e-06	UP	TRUE	nucleotide binding oligomerization domain containing 2	NOD2	64127	ENSG00000167207
SYT15	-2.577	2.577	1.22586	1.04457e-08	1.20801e-06	DOWN	TRUE	synaptotagmin 15	SYT15	83849	ENSG00000204176
ADAMTS6	2.49745	-2.49745	3.49961	1.05857e-08	1.21805e-06	UP	TRUE	ADAM metallopeptidase with thrombospondin type 1 motif 6	ADAMTS6	11174	ENSG00000049192
TMEM200A	8.35908	-8.35908	-3.33548	1.08849e-08	1.24621e-06	UP	TRUE	transmembrane protein 200A	TMEM200A	114801	ENSG00000164484
KIRREL3	-2.5285	2.5285	1.97288	1.09583e-08	1.24838e-06	DOWN	TRUE	kirre like nephrin family adhesion molecule 3	KIRREL3	84623	ENSG00000149571
GMFG	2.48378	-2.48378	3.80142	1.11847e-08	1.26786e-06	UP	TRUE	glia maturation factor gamma	GMFG	9535	ENSG00000130755
LINC01322	-2.62774	2.62774	0.548859	1.15101e-08	1.29832e-06	DOWN	TRUE	long intergenic non-protein coding RNA 1322	LINC01322	103695433	NA
CXCL10	2.55012	-2.55012	1.38641	1.18932e-08	1.33495e-06	UP	TRUE	C-X-C motif chemokine ligand 10	CXCL10	3627	ENSG00000169245
NHSL2	3.3976	-3.3976	-1.90881	1.19692e-08	1.33693e-06	UP	TRUE	NHS like 2	NHSL2	340527	ENSG00000204131
EBF3	3.19786	-3.19786	-1.61826	1.26792e-08	1.40936e-06	UP	TRUE	EBF transcription factor 3	EBF3	253738	ENSG00000108001
LOXL4	-2.45793	2.45793	6.74316	1.35574e-08	1.4997e-06	DOWN	TRUE	lysyl oxidase like 4	LOXL4	84171	ENSG00000138131
IGSF1	-2.71402	2.71402	-0.220426	1.46641e-08	1.61431e-06	DOWN	TRUE	immunoglobulin superfamily member 1	IGSF1	3547	ENSG00000147255
APLN	2.5444	-2.5444	1.1263	1.55282e-08	1.68991e-06	UP	TRUE	apelin	APLN	8862	ENSG00000171388
ENSG00000286995	-2.49799	2.49799	1.99539	1.55615e-08	1.68991e-06	DOWN	TRUE	NA	ENSG00000286995	NA	NA
TYRP1	2.87485	-2.87485	-0.926921	1.55722e-08	1.68991e-06	UP	TRUE	tyrosinase related protein 1	TYRP1	7306	ENSG00000107165
CBX1P3	3.14286	-3.14286	-1.57033	1.56813e-08	1.69373e-06	UP	TRUE	chromobox 1 pseudogene 3	CBX1P3	100128723	NA
ANKFN1	-2.45569	2.45569	3.75369	1.58102e-08	1.69963e-06	DOWN	TRUE	ankyrin repeat and fibronectin type III domain containing 1	ANKFN1	162282	ENSG00000153930
LINC02889	-3.52442	3.52442	-2.11002	1.67048e-08	1.78742e-06	DOWN	TRUE	long intergenic non-protein coding RNA 2889	LINC02889	101927630	ENSG00000236039
TFF3	-2.45916	2.45916	3.37262	1.71323e-08	1.82463e-06	DOWN	TRUE	trefoil factor 3	TFF3	7033	ENSG00000160180
CD96	-2.44268	2.44268	2.70201	2.38253e-08	2.5257e-06	DOWN	TRUE	CD96 molecule	CD96	10225	ENSG00000153283
U2AF1	-2.43968	2.43968	2.83421	2.40087e-08	2.53341e-06	DOWN	TRUE	U2 small nuclear RNA auxiliary factor 1	U2AF1	7307	ENSG00000160201
GPRC5C	-2.40428	2.40428	5.74497	2.64652e-08	2.77981e-06	DOWN	TRUE	G protein-coupled receptor class C group 5 member C	GPRC5C	55890	ENSG00000170412
MAT1A	-2.49662	2.49662	1.15754	2.73741e-08	2.86216e-06	DOWN	TRUE	methionine adenosyltransferase 1A	MAT1A	4143	ENSG00000151224
KCTD15	-2.91001	2.91001	-1.1803	2.75571e-08	2.86819e-06	DOWN	TRUE	potassium channel tetramerization domain containing 15	KCTD15	79047	ENSG00000153885
KCNK5	3.99708	-3.99708	-2.61805	2.88758e-08	2.99184e-06	UP	TRUE	potassium two pore domain channel subfamily K member 5	KCNK5	8645	ENSG00000164626
ENSG00000232835	-8.25553	8.25553	-3.4323	2.92755e-08	3.0196e-06	DOWN	TRUE	NA	ENSG00000232835	NA	NA
ENSG00000278381	-5.36297	5.36297	-3.1521	2.95108e-08	3.03022e-06	DOWN	TRUE	NA	ENSG00000278381	NA	NA
NEBL	-2.41868	2.41868	2.67234	3.18234e-08	3.25309e-06	DOWN	TRUE	nebulette	NEBL	10529	ENSG00000078114
CD53	2.54354	-2.54354	0.386481	3.27198e-08	3.32986e-06	UP	TRUE	CD53 molecule	CD53	963	ENSG00000143119
EHF	2.39686	-2.39686	3.60387	3.45049e-08	3.49599e-06	UP	TRUE	ETS homologous factor	EHF	26298	ENSG00000135373
PCDHGA9	-2.90553	2.90553	-1.24674	3.54213e-08	3.57302e-06	DOWN	TRUE	protocadherin gamma subfamily A, 9	PCDHGA9	56107	ENSG00000261934
ENSG00000224516	-3.8004	3.8004	-2.50244	3.62736e-08	3.63599e-06	DOWN	TRUE	NA	ENSG00000224516	NA	NA
LINC01602	2.82704	-2.82704	-1.07285	3.63631e-08	3.63599e-06	UP	TRUE	long intergenic non-protein coding RNA 1602	LINC01602	100505477	ENSG00000205293
MEFV	2.85406	-2.85406	-1.16239	3.76623e-08	3.74953e-06	UP	TRUE	MEFV innate immuity regulator, pyrin	MEFV	4210	ENSG00000103313
METRNL	-2.56205	2.56205	0.161769	3.80756e-08	3.76988e-06	DOWN	TRUE	meteorin like, glial cell differentiation regulator	METRNL	284207	ENSG00000176845
LY6D	-2.80757	2.80757	-0.991257	3.81961e-08	3.76988e-06	DOWN	TRUE	lymphocyte antigen 6 family member D	LY6D	8581	ENSG00000167656
SYT15B	-2.59618	2.59618	-0.0893761	3.87874e-08	3.79972e-06	DOWN	TRUE	synaptotagmin 15B	SYT15B	102724488	ENSG00000277758
LINC01674	-4.62201	4.62201	-2.9665	3.88302e-08	3.79972e-06	DOWN	TRUE	long intergenic non-protein coding RNA 1674	LINC01674	102724188	ENSG00000228159
EGOT	5.32052	-5.32052	-3.18349	3.96275e-08	3.86124e-06	UP	TRUE	eosinophil granule ontogeny transcript	EGOT	100126791	ENSG00000235947
GPNMB	-2.4049	2.4049	2.35588	4.07072e-08	3.94964e-06	DOWN	TRUE	glycoprotein nmb	GPNMB	10457	ENSG00000136235
ACE	3.22073	-3.22073	-1.93281	4.33718e-08	4.19041e-06	UP	TRUE	angiotensin I converting enzyme	ACE	1636	ENSG00000159640
LRRN4	3.76864	-3.76864	-2.52373	4.46298e-08	4.29383e-06	UP	TRUE	leucine rich repeat neuronal 4	LRRN4	164312	ENSG00000125872
LINC02582	-2.35096	2.35096	7.57922	4.8891e-08	4.68413e-06	DOWN	TRUE	long intergenic non-protein coding RNA 2582	LINC02582	100505817	ENSG00000261780
SCEL	-2.9144	2.9144	-1.37299	4.99884e-08	4.76931e-06	DOWN	TRUE	sciellin	SCEL	8796	ENSG00000136155
MAGEC2	2.67308	-2.67308	-0.667889	5.17057e-08	4.91268e-06	UP	TRUE	MAGE family member C2	MAGEC2	51438	ENSG00000046774
RGCC	-2.39211	2.39211	1.81891	5.679e-08	5.37347e-06	DOWN	TRUE	regulator of cell cycle	RGCC	28984	ENSG00000102760
PRR20G	3.4856	-3.4856	-2.31975	5.93568e-08	5.59322e-06	UP	TRUE	proline rich 20G	PRR20G	100419008	ENSG00000239620
CCL3	2.49109	-2.49109	0.342115	6.0356e-08	5.66406e-06	UP	TRUE	C-C motif chemokine ligand 3	CCL3	6348	ENSG00000277632
FAM83H	-2.93564	2.93564	-1.5023	6.60314e-08	6.15641e-06	DOWN	TRUE	family with sequence similarity 83 member H	FAM83H	286077	ENSG00000180921
ALKAL2	4.55443	-4.55443	-3.02003	6.6409e-08	6.15641e-06	UP	TRUE	ALK and LTK ligand 2	ALKAL2	285016	ENSG00000189292
ENSG00000228160	4.55443	-4.55443	-3.02003	6.6409e-08	6.15641e-06	UP	TRUE	NA	ENSG00000228160	NA	NA
PTGIR	3.04601	-3.04601	-1.75082	6.68246e-08	6.16995e-06	UP	TRUE	prostaglandin I2 receptor	PTGIR	5739	ENSG00000160013
EYA1	-2.66071	2.66071	-0.684594	6.76778e-08	6.22364e-06	DOWN	TRUE	EYA transcriptional coactivator and phosphatase 1	EYA1	2138	ENSG00000104313
ALDH1A2	-2.75514	2.75514	-1.03627	6.86814e-08	6.29067e-06	DOWN	TRUE	aldehyde dehydrogenase 1 family member A2	ALDH1A2	8854	ENSG00000128918
ENSG00000288938	4.1611	-4.1611	-2.85014	7.10818e-08	6.48459e-06	UP	TRUE	NA	ENSG00000288938	NA	NA
ENSG00000288758	3.57191	-3.57191	-2.45247	7.77869e-08	7.05492e-06	UP	TRUE	NA	ENSG00000288758	NA	NA
SLC25A34-AS1	3.3664	-3.3664	-2.24259	7.79499e-08	7.05492e-06	UP	TRUE	SLC25A34 and TMEM82 antisense RNA 1	SLC25A34-AS1	110806303	ENSG00000224459
ENSG00000288968	-8.13729	8.13729	-3.53927	8.20482e-08	7.3676e-06	DOWN	TRUE	NA	ENSG00000288968	NA	NA
KCNMB1	8.13157	-8.13157	-3.54182	8.20482e-08	7.3676e-06	UP	TRUE	potassium calcium-activated channel subfamily M regulatory beta subunit 1	KCNMB1	3779	ENSG00000145936
ABCC6P2	3.44914	-3.44914	-2.35179	8.6117e-08	7.70276e-06	UP	TRUE	ATP binding cassette subfamily C member 6 pseudogene 2	ABCC6P2	730013	ENSG00000255277
HSD17B14	-2.68748	2.68748	-0.905312	8.90388e-08	7.93312e-06	DOWN	TRUE	hydroxysteroid 17-beta dehydrogenase 14	HSD17B14	51171	ENSG00000087076
INHBB	-2.29791	2.29791	5.82487	9.35201e-08	8.30009e-06	DOWN	TRUE	inhibin subunit beta B	INHBB	3625	ENSG00000163083
CDC42EP5	2.42041	-2.42041	0.608913	9.5258e-08	8.39004e-06	UP	TRUE	CDC42 effector protein 5	CDC42EP5	148170	ENSG00000167617
SMIM31	-2.3287	2.3287	2.4717	9.52664e-08	8.39004e-06	DOWN	TRUE	small integral membrane protein 31	SMIM31	100505989	ENSG00000248771
BHLHA15	-3.02	3.02	-1.77988	9.95399e-08	8.73281e-06	DOWN	TRUE	basic helix-loop-helix family member a15	BHLHA15	168620	ENSG00000180535
CCIN	3.33169	-3.33169	-2.27294	1.11132e-07	9.71261e-06	UP	TRUE	calicin	CCIN	881	ENSG00000185972
CD38	-2.41848	2.41848	0.533446	1.12048e-07	9.74257e-06	DOWN	TRUE	CD38 molecule	CD38	952	ENSG00000004468
ELF3-AS1	-2.3364	2.3364	1.72088	1.12326e-07	9.74257e-06	DOWN	TRUE	ELF3 antisense RNA 1	ELF3-AS1	102723465	NA
MT-TC	-2.68623	2.68623	-0.997645	1.13644e-07	9.81971e-06	DOWN	TRUE	NA	MT-TC	NA	NA
AGT	-2.334	2.334	1.73625	1.14694e-07	9.87321e-06	DOWN	TRUE	angiotensinogen	AGT	183	ENSG00000135744
CD300C	8.0899	-8.0899	-3.57927	1.16814e-07	1.0018e-05	UP	TRUE	CD300c molecule	CD300C	10871	ENSG00000167850
ENSG00000258875	2.33888	-2.33888	1.48167	1.22265e-07	1.04464e-05	UP	TRUE	NA	ENSG00000258875	NA	NA
PRKN	-2.59912	2.59912	-0.700052	1.24259e-07	1.05773e-05	DOWN	TRUE	parkin RBR E3 ubiquitin protein ligase	PRKN	5071	ENSG00000185345
COL6A3	2.32384	-2.32384	1.90689	1.2594e-07	1.06806e-05	UP	TRUE	collagen type VI alpha 3 chain	COL6A3	1293	ENSG00000163359
TAGLN	2.2787	-2.2787	3.94242	1.26987e-07	1.07297e-05	UP	TRUE	transgelin	TAGLN	6876	ENSG00000149591
PGM5	-2.32253	2.32253	1.74387	1.30045e-07	1.09477e-05	DOWN	TRUE	phosphoglucomutase 5	PGM5	5239	ENSG00000154330
SERPINB7	2.27489	-2.27489	3.60967	1.36581e-07	1.14558e-05	UP	TRUE	serpin family B member 7	SERPINB7	8710	ENSG00000166396
ENSG00000235537	-3.84695	3.84695	-2.75838	1.41575e-07	1.18313e-05	DOWN	TRUE	NA	ENSG00000235537	NA	NA
BEX4	-3.52282	3.52282	-2.50249	1.42119e-07	1.18336e-05	DOWN	TRUE	brain expressed X-linked 4	BEX4	56271	ENSG00000102409
VSIR	-2.26096	2.26096	4.78418	1.48507e-07	1.23019e-05	DOWN	TRUE	V-set immunoregulatory receptor	VSIR	64115	ENSG00000107738
NOS2	2.67335	-2.67335	-1.09976	1.48817e-07	1.23019e-05	UP	TRUE	nitric oxide synthase 2	NOS2	4843	ENSG00000007171
MAL2	-2.25783	2.25783	5.50495	1.50315e-07	1.2381e-05	DOWN	TRUE	mal, T cell differentiation protein 2	MAL2	114569	ENSG00000147676
ENSG00000254812	-4.47652	4.47652	-3.09664	1.51753e-07	1.24547e-05	DOWN	TRUE	NA	ENSG00000254812	NA	NA
SHH	2.25833	-2.25833	4.55048	1.54777e-07	1.26574e-05	UP	TRUE	sonic hedgehog signaling molecule	SHH	6469	ENSG00000164690
PREX1	2.50043	-2.50043	-0.368301	1.57334e-07	1.28208e-05	UP	TRUE	phosphatidylinositol-3,4,5-trisphosphate dependent Rac exchange factor 1	PREX1	57580	ENSG00000124126
DIRAS1	-2.84956	2.84956	-1.57634	1.66277e-07	1.35015e-05	DOWN	TRUE	DIRAS family GTPase 1	DIRAS1	148252	ENSG00000176490
ENSG00000233845	-2.72728	2.72728	-1.27734	1.71693e-07	1.38919e-05	DOWN	TRUE	NA	ENSG00000233845	NA	NA
PTPN22	2.25454	-2.25454	2.98156	1.96924e-07	1.58663e-05	UP	TRUE	protein tyrosine phosphatase non-receptor type 22	PTPN22	26191	ENSG00000134242
CTNNA2	-3.14361	3.14361	-2.13786	1.9748e-07	1.58663e-05	DOWN	TRUE	catenin alpha 2	CTNNA2	1496	ENSG00000066032
APCDD1L-DT	2.31712	-2.31712	1.04105	2.05212e-07	1.64299e-05	UP	TRUE	APCDD1L divergent transcript	APCDD1L-DT	149773	ENSG00000231290
CGB8	2.71201	-2.71201	-1.34382	2.13048e-07	1.69978e-05	UP	TRUE	chorionic gonadotropin subunit beta 8	CGB8	94115	ENSG00000213030
SFTA3	-3.48108	3.48108	-2.53904	2.14026e-07	1.70165e-05	DOWN	TRUE	surfactant associated 3	SFTA3	253970	ENSG00000229415
LINC01583	-2.35375	2.35375	0.49327	2.29934e-07	1.82181e-05	DOWN	TRUE	long intergenic non-protein coding RNA 1583	LINC01583	101929690	ENSG00000259518
ENSG00000256196	2.46591	-2.46591	-0.397261	2.30934e-07	1.82342e-05	UP	TRUE	NA	ENSG00000256196	NA	NA
IKZF3	2.49725	-2.49725	-0.608527	2.37839e-07	1.87149e-05	UP	TRUE	IKAROS family zinc finger 3	IKZF3	22806	ENSG00000161405
CD3D	-8.00849	8.00849	-3.65481	2.40483e-07	1.87299e-05	DOWN	TRUE	CD3 delta subunit of T-cell receptor complex	CD3D	915	ENSG00000167286
ENSG00000283517	-8.00849	8.00849	-3.65481	2.40483e-07	1.87299e-05	DOWN	TRUE	NA	ENSG00000283517	NA	NA
SMIM28	8.00277	-8.00277	-3.65723	2.40483e-07	1.87299e-05	UP	TRUE	small integral membrane protein 28	SMIM28	110806279	ENSG00000262543
LRCH2	-2.72918	2.72918	-1.398	2.41424e-07	1.87394e-05	DOWN	TRUE	leucine rich repeats and calponin homology domain containing 2	LRCH2	57631	ENSG00000130224
ENSG00000222022	3.59388	-3.59388	-2.67767	2.49091e-07	1.92692e-05	UP	TRUE	NA	ENSG00000222022	NA	NA
ENSG00000258657	2.32783	-2.32783	0.570995	2.62823e-07	2.0216e-05	UP	TRUE	NA	ENSG00000258657	NA	NA
CSF2	2.21099	-2.21099	4.85169	2.63096e-07	2.0216e-05	UP	TRUE	colony stimulating factor 2	CSF2	1437	ENSG00000164400
PCDHB5	2.26944	-2.26944	1.43785	2.68591e-07	2.05692e-05	UP	TRUE	protocadherin beta 5	PCDHB5	26167	ENSG00000113209
LGR5	-2.22297	2.22297	3.22063	2.74392e-07	2.09434e-05	DOWN	TRUE	leucine rich repeat containing G protein-coupled receptor 5	LGR5	8549	ENSG00000139292
TMPRSS3	-2.20845	2.20845	4.10182	2.81332e-07	2.14018e-05	DOWN	TRUE	transmembrane serine protease 3	TMPRSS3	64699	ENSG00000160183
EDA	2.45599	-2.45599	-0.461377	2.84127e-07	2.15428e-05	UP	TRUE	ectodysplasin A	EDA	1896	ENSG00000158813
LGALS9	-2.32133	2.32133	0.597914	2.93235e-07	2.21601e-05	DOWN	TRUE	galectin 9	LGALS9	3965	ENSG00000168961
FLG	-2.19663	2.19663	5.67306	3.02427e-07	2.27795e-05	DOWN	TRUE	filaggrin	FLG	2312	ENSG00000143631
ENSG00000260834	-2.42294	2.42294	-0.308493	3.05207e-07	2.29135e-05	DOWN	TRUE	NA	ENSG00000260834	NA	NA
KCTD4	3.57047	-3.57047	-2.69813	3.11289e-07	2.32937e-05	UP	TRUE	potassium channel tetramerization domain containing 4	KCTD4	386618	ENSG00000180332
NYAP2	-2.27692	2.27692	1.03849	3.2956e-07	2.45807e-05	DOWN	TRUE	neuronal tyrosine-phosphorylated phosphoinositide-3-kinase adaptor 2	NYAP2	57624	ENSG00000144460
CEMIP	-2.19114	2.19114	4.64362	3.32577e-07	2.47252e-05	DOWN	TRUE	cell migration inducing hyaluronidase 1	CEMIP	57214	ENSG00000103888
ARL14EPL	-2.39791	2.39791	-0.209482	3.36244e-07	2.49168e-05	DOWN	TRUE	ADP ribosylation factor like GTPase 14 effector protein like	ARL14EPL	644100	ENSG00000268223
TNFRSF13C	-2.6203	2.6203	-1.20221	3.40585e-07	2.51572e-05	DOWN	TRUE	TNF receptor superfamily member 13C	TNFRSF13C	115650	ENSG00000159958
LINC00922	-2.6024	2.6024	-1.16605	3.60623e-07	2.65516e-05	DOWN	TRUE	long intergenic non-protein coding RNA 922	LINC00922	283867	ENSG00000261742
NEURL1	-2.27556	2.27556	0.834053	3.92673e-07	2.88187e-05	DOWN	TRUE	neuralized E3 ubiquitin protein ligase 1	NEURL1	9148	ENSG00000107954
SP6	2.20763	-2.20763	2.20566	4.04989e-07	2.96276e-05	UP	TRUE	Sp6 transcription factor	SP6	80320	ENSG00000189120
NMUR2	-2.81626	2.81626	-1.76905	4.1497e-07	3.02611e-05	DOWN	TRUE	neuromedin U receptor 2	NMUR2	56923	ENSG00000132911
DMRT2	-2.58534	2.58534	-1.18042	4.31922e-07	3.13973e-05	DOWN	TRUE	doublesex and mab-3 related transcription factor 2	DMRT2	10655	ENSG00000173253
GLP2R	-2.23568	2.23568	1.32686	4.34925e-07	3.15155e-05	DOWN	TRUE	glucagon like peptide 2 receptor	GLP2R	9340	ENSG00000065325
ANXA10	-2.39665	2.39665	-0.381271	4.39226e-07	3.17268e-05	DOWN	TRUE	annexin A10	ANXA10	11199	ENSG00000109511
ENSG00000253671	-2.32591	2.32591	0.130007	4.45235e-07	3.20598e-05	DOWN	TRUE	NA	ENSG00000253671	NA	NA
KRT78	3.70818	-3.70818	-2.87316	4.68596e-07	3.36361e-05	UP	TRUE	keratin 78	KRT78	196374	ENSG00000170423
LINC02893	-4.34855	4.34855	-3.20992	4.76602e-07	3.41039e-05	DOWN	TRUE	long intergenic non-protein coding RNA 2893	LINC02893	440173	ENSG00000269994
DOK7	-2.31874	2.31874	0.106542	4.91104e-07	3.49289e-05	DOWN	TRUE	docking protein 7	DOK7	285489	ENSG00000175920
RIPOR3-AS1	-3.28393	3.28393	-2.50254	4.91183e-07	3.49289e-05	DOWN	TRUE	RIPOR3 antisense RNA 1	RIPOR3-AS1	100506175	ENSG00000234693
TMEM225B	-2.94689	2.94689	-2.0562	4.93221e-07	3.49637e-05	DOWN	TRUE	transmembrane protein 225B	TMEM225B	100289187	ENSG00000244219
ENSG00000227034	3.38243	-3.38243	-2.61795	4.94727e-07	3.49637e-05	UP	TRUE	NA	ENSG00000227034	NA	NA
ENSG00000255491	7.91003	-7.91003	-3.73965	5.05952e-07	3.56471e-05	UP	TRUE	NA	ENSG00000255491	NA	NA
KAZN-AS1	2.20552	-2.20552	1.60689	5.25786e-07	3.69308e-05	UP	TRUE	KAZN antisense RNA 1	KAZN-AS1	105376762	ENSG00000234593
PLEKHA7	-2.15551	2.15551	3.51487	5.34973e-07	3.74612e-05	DOWN	TRUE	pleckstrin homology domain containing A7	PLEKHA7	144100	ENSG00000166689
HENMT1	-3.04306	3.04306	-2.2245	5.38137e-07	3.75679e-05	DOWN	TRUE	HEN methyltransferase 1	HENMT1	113802	ENSG00000162639
PSG9	-2.43171	2.43171	-0.669423	5.47139e-07	3.80802e-05	DOWN	TRUE	pregnancy specific beta-1-glycoprotein 9	PSG9	5678	ENSG00000183668
NTN1	2.3105	-2.3105	0.0146614	5.72486e-07	3.97236e-05	UP	TRUE	netrin 1	NTN1	9423	ENSG00000065320
LINC00881	3.16423	-3.16423	-2.41805	5.82005e-07	4.02621e-05	UP	TRUE	long intergenic non-protein coding RNA 881	LINC00881	100498859	NA
HSD11B1	-2.18001	2.18001	1.86671	5.92327e-07	4.07944e-05	DOWN	TRUE	hydroxysteroid 11-beta dehydrogenase 1	HSD11B1	3290	ENSG00000117594
GCKR	2.19231	-2.19231	1.51768	5.93263e-07	4.07944e-05	UP	TRUE	glucokinase regulator	GCKR	2646	ENSG00000084734
ENSG00000268069	-2.59427	2.59427	-1.33245	5.96394e-07	4.08869e-05	DOWN	TRUE	NA	ENSG00000268069	NA	NA
KLHDC7B	-2.50889	2.50889	-1.05609	6.13017e-07	4.19011e-05	DOWN	TRUE	kelch domain containing 7B	KLHDC7B	113730	ENSG00000130487
ABCC9	2.18871	-2.18871	1.44491	6.38705e-07	4.33298e-05	UP	TRUE	ATP binding cassette subfamily C member 9	ABCC9	10060	ENSG00000069431
KIF26A	4.30358	-4.30358	-3.24229	6.39568e-07	4.33298e-05	UP	TRUE	kinesin family member 26A	KIF26A	26153	ENSG00000066735
VSTM1	2.31413	-2.31413	-0.0997577	6.39596e-07	4.33298e-05	UP	TRUE	V-set and transmembrane domain containing 1	VSTM1	284415	ENSG00000189068
LINC02983	-2.38134	2.38134	-0.529622	6.41987e-07	4.33635e-05	DOWN	TRUE	long intergenic non-protein coding RNA 2983	LINC02983	100129484	ENSG00000234432
IPCEF1	-2.91557	2.91557	-2.08294	6.72763e-07	4.51758e-05	DOWN	TRUE	interaction protein for cytohesin exchange factors 1	IPCEF1	26034	ENSG00000074706
ARNT2-DT	-2.15952	2.15952	2.225	6.73097e-07	4.51758e-05	DOWN	TRUE	ARNT2 divergent transcript	ARNT2-DT	101929560	NA
PCDHGB7	-2.28414	2.28414	0.129986	6.7528e-07	4.51758e-05	DOWN	TRUE	protocadherin gamma subfamily B, 7	PCDHGB7	56099	ENSG00000254122
SLC22A18AS	2.16046	-2.16046	2.20913	6.76709e-07	4.51758e-05	UP	TRUE	SLC22A18 antisense RNA	SLC22A18AS	5003	ENSG00000254827
GPR68	2.12328	-2.12328	5.30861	6.96958e-07	4.63923e-05	UP	TRUE	G protein-coupled receptor 68	GPR68	8111	ENSG00000119714
LINC01710	-2.76433	2.76433	-1.81314	7.02342e-07	4.66152e-05	DOWN	TRUE	long intergenic non-protein coding RNA 1710	LINC01710	105372925	NA
CD79A	-3.24157	3.24157	-2.53909	7.3456e-07	4.85621e-05	DOWN	TRUE	CD79a molecule	CD79A	973	ENSG00000105369
MINAR1	-2.19187	2.19187	1.20924	7.35917e-07	4.85621e-05	DOWN	TRUE	membrane integral NOTCH2 associated receptor 1	MINAR1	23251	ENSG00000169330
TUBA8	-7.86705	7.86705	-3.78041	7.40189e-07	4.87036e-05	DOWN	TRUE	tubulin alpha 8	TUBA8	51807	ENSG00000183785
CSMD3	2.40794	-2.40794	-0.783233	7.53031e-07	4.94066e-05	UP	TRUE	CUB and Sushi multiple domains 3	CSMD3	114788	ENSG00000164796
CD177	-2.17862	2.17862	1.44378	7.56033e-07	4.94618e-05	DOWN	TRUE	CD177 molecule	CD177	57126	ENSG00000204936
SFRP1	3.65386	-3.65386	-2.92043	7.6806e-07	5.01055e-05	UP	TRUE	secreted frizzled related protein 1	SFRP1	6422	ENSG00000104332
GSAP	2.11602	-2.11602	4.17156	7.90762e-07	5.13518e-05	UP	TRUE	gamma-secretase activating protein	GSAP	54103	ENSG00000186088
ENSG00000275437	2.15881	-2.15881	1.83584	7.9165e-07	5.13518e-05	UP	TRUE	NA	ENSG00000275437	NA	NA
PROX1-AS1	-2.2473	2.2473	0.260591	8.52126e-07	5.50694e-05	DOWN	TRUE	PROX1 antisense RNA 1	PROX1-AS1	100505832	ENSG00000230461
NANOS1	-2.11229	2.11229	3.65485	8.5377e-07	5.50694e-05	DOWN	TRUE	nanos C2HC-type zinc finger 1	NANOS1	340719	ENSG00000188613
FGB	-4.28004	4.28004	-3.27007	8.6112e-07	5.53874e-05	DOWN	TRUE	fibrinogen beta chain	FGB	2244	ENSG00000171564
SUSD2	-2.10102	2.10102	7.63399	8.65664e-07	5.55237e-05	DOWN	TRUE	sushi domain containing 2	SUSD2	56241	ENSG00000099994
TUBAL3	2.31867	-2.31867	-0.364123	8.89803e-07	5.69126e-05	UP	TRUE	tubulin alpha like 3	TUBAL3	79861	ENSG00000178462
ALPG	-3.21992	3.21992	-2.55771	9.0029e-07	5.74229e-05	DOWN	TRUE	alkaline phosphatase, germ cell	ALPG	251	ENSG00000163286
ENSG00000289166	-2.80208	2.80208	-1.96642	9.23983e-07	5.87704e-05	DOWN	TRUE	NA	ENSG00000289166	NA	NA
LINC02122	3.62592	-3.62592	-2.94467	9.86692e-07	6.25166e-05	UP	TRUE	long intergenic non-protein coding RNA 2122	LINC02122	105379036	NA
DHH	2.36443	-2.36443	-0.719093	9.8834e-07	6.25166e-05	UP	TRUE	desert hedgehog signaling molecule	DHH	50846	ENSG00000139549
BEX2	-2.12057	2.12057	2.19332	1.03315e-06	6.48725e-05	DOWN	TRUE	brain expressed X-linked 2	BEX2	84707	ENSG00000133134
FCRLA	-3.11518	3.11518	-2.46694	1.03408e-06	6.48725e-05	DOWN	TRUE	Fc receptor like A	FCRLA	84824	ENSG00000132185
ENSG00000253524	-3.11518	3.11518	-2.46694	1.03408e-06	6.48725e-05	DOWN	TRUE	NA	ENSG00000253524	NA	NA
ENSG00000290105	2.23688	-2.23688	0.0971531	1.07259e-06	6.71041e-05	UP	TRUE	NA	ENSG00000290105	NA	NA
PHGDH	-2.07845	2.07845	6.69957	1.11821e-06	6.97676e-05	DOWN	TRUE	phosphoglycerate dehydrogenase	PHGDH	26227	ENSG00000092621
AMOT	-2.10276	2.10276	2.63882	1.13186e-06	7.04276e-05	DOWN	TRUE	angiomotin	AMOT	154796	ENSG00000126016
CEACAM19	-2.11291	2.11291	2.09913	1.14654e-06	7.11475e-05	DOWN	TRUE	CEA cell adhesion molecule 19	CEACAM19	56971	ENSG00000186567
HPGD	-2.1244	2.1244	1.67465	1.15625e-06	7.15561e-05	DOWN	TRUE	15-hydroxyprostaglandin dehydrogenase	HPGD	3248	ENSG00000164120
NXNP1	-4.24453	4.24453	-3.30112	1.16337e-06	7.18026e-05	DOWN	TRUE	nucleoredoxin pseudogene 1	NXNP1	100130251	NA
PTX3	2.07309	-2.07309	8.07521	1.17597e-06	7.23853e-05	UP	TRUE	pentraxin 3	PTX3	5806	ENSG00000163661
HTR1F	-2.12153	2.12153	1.66162	1.19705e-06	7.34851e-05	DOWN	TRUE	5-hydroxytryptamine receptor 1F	HTR1F	3355	ENSG00000179097
ENSG00000272482	-2.71045	2.71045	-1.85861	1.2006e-06	7.35061e-05	DOWN	TRUE	NA	ENSG00000272482	NA	NA
LINC00839	2.15232	-2.15232	0.960223	1.20557e-06	7.36139e-05	UP	TRUE	long intergenic non-protein coding RNA 839	LINC00839	84856	ENSG00000185904
SEC14L6	2.46212	-2.46212	-1.22765	1.22123e-06	7.43683e-05	UP	TRUE	SEC14 like lipid binding 6	SEC14L6	730005	ENSG00000214491
CCN5	-2.28994	2.28994	-0.393816	1.22442e-06	7.43683e-05	DOWN	TRUE	cellular communication network factor 5	CCN5	8839	ENSG00000064205
ENSG00000286938	-3.09446	3.09446	-2.48465	1.2558e-06	7.60722e-05	DOWN	TRUE	NA	ENSG00000286938	NA	NA
KRTAP20-2	-3.60871	3.60871	-2.96662	1.27052e-06	7.65586e-05	DOWN	TRUE	keratin associated protein 20-2	KRTAP20-2	337976	ENSG00000184032
ENSG00000285103	3.59742	-3.59742	-2.96931	1.27052e-06	7.65586e-05	UP	TRUE	NA	ENSG00000285103	NA	NA
RHOXF1-AS1	-2.19369	2.19369	0.402178	1.27847e-06	7.68359e-05	DOWN	TRUE	RHOXF1 antisense RNA 1	RHOXF1-AS1	101928969	ENSG00000258545
FER1L6	-2.36574	2.36574	-0.824297	1.32006e-06	7.91274e-05	DOWN	TRUE	fer-1 like family member 6	FER1L6	654463	ENSG00000214814
SERPINB2	-2.06126	2.06126	7.00826	1.34663e-06	8.05093e-05	DOWN	TRUE	serpin family B member 2	SERPINB2	5055	ENSG00000197632
CH25H	2.07268	-2.07268	2.95571	1.47199e-06	8.77751e-05	UP	TRUE	cholesterol 25-hydroxylase	CH25H	9023	ENSG00000138135
TNC	2.05078	-2.05078	6.50104	1.51708e-06	9.0229e-05	UP	TRUE	tenascin C	TNC	3371	ENSG00000041982
HTR2C	-2.13518	2.13518	0.966935	1.54614e-06	9.17191e-05	DOWN	TRUE	5-hydroxytryptamine receptor 2C	HTR2C	3358	ENSG00000147246
ENSG00000279853	-2.53098	2.53098	-1.50244	1.55701e-06	9.21252e-05	DOWN	TRUE	NA	ENSG00000279853	NA	NA
ENSG00000250917	-4.20812	4.20812	-3.33284	1.57716e-06	9.30766e-05	DOWN	TRUE	NA	ENSG00000250917	NA	NA
GLI2	-2.08749	2.08749	1.82952	1.60984e-06	9.45308e-05	DOWN	TRUE	GLI family zinc finger 2	GLI2	2736	ENSG00000074047
FFAR1	-7.76441	7.76441	-3.87066	1.61305e-06	9.45308e-05	DOWN	TRUE	free fatty acid receptor 1	FFAR1	2864	ENSG00000126266
BATF	2.1237	-2.1237	0.9635	1.61418e-06	9.45308e-05	UP	TRUE	basic leucine zipper ATF-like transcription factor	BATF	10538	ENSG00000156127
CCL7	2.97691	-2.97691	-2.418	1.67985e-06	9.81254e-05	UP	TRUE	C-C motif chemokine ligand 7	CCL7	6354	ENSG00000108688
PRRT3-AS1	2.11021	-2.11021	1.07018	1.7759e-06	0.000103472	UP	TRUE	PRRT3 antisense RNA 1	PRRT3-AS1	100874032	ENSG00000230082
LRRC32	2.90475	-2.90475	-2.33555	1.81721e-06	0.00010561	UP	TRUE	leucine rich repeat containing 32	LRRC32	2615	ENSG00000137507
PRAM1	-4.88533	4.88533	-3.57684	1.82875e-06	0.000106012	DOWN	TRUE	PML-RARA regulated adaptor molecule 1	PRAM1	84106	ENSG00000133246
TMPRSS9	-2.46954	2.46954	-1.38142	1.84573e-06	0.000106726	DOWN	TRUE	transmembrane serine protease 9	TMPRSS9	360200	ENSG00000178297
ZNF334	-2.09917	2.09917	1.25124	1.89322e-06	0.000109197	DOWN	TRUE	zinc finger protein 334	ZNF334	55713	ENSG00000198185
FGF17	-2.65448	2.65448	-1.90557	2.07336e-06	0.000119286	DOWN	TRUE	fibroblast growth factor 17	FGF17	8822	ENSG00000158815
FAM107A	3.53867	-3.53867	-3.01991	2.12165e-06	0.000121151	UP	TRUE	family with sequence similarity 107 member A	FAM107A	11170	ENSG00000168309
TESPA1	3.53867	-3.53867	-3.01991	2.12165e-06	0.000121151	UP	TRUE	thymocyte expressed, positive selection associated 1	TESPA1	9840	ENSG00000135426
SYT4	3.53867	-3.53867	-3.01991	2.12165e-06	0.000121151	UP	TRUE	synaptotagmin 4	SYT4	6860	ENSG00000132872
NTF3	-2.27685	2.27685	-0.644402	2.13311e-06	0.000121314	DOWN	TRUE	neurotrophin 3	NTF3	4908	ENSG00000185652
NOSTRIN	-4.17077	4.17077	-3.36529	2.1457e-06	0.000121314	DOWN	TRUE	nitric oxide synthase trafficking	NOSTRIN	115677	ENSG00000163072
C5orf47	-4.17077	4.17077	-3.36529	2.1457e-06	0.000121314	DOWN	TRUE	chromosome 5 open reading frame 47	C5orf47	133491	ENSG00000185056
SYNPO2L	-4.17077	4.17077	-3.36529	2.1457e-06	0.000121314	DOWN	TRUE	synaptopodin 2 like	SYNPO2L	79933	ENSG00000166317
ENSG00000280537	-2.89707	2.89707	-2.34877	2.17166e-06	0.00012248	DOWN	TRUE	NA	ENSG00000280537	NA	NA
ENSG00000287443	2.55867	-2.55867	-1.74002	2.24644e-06	0.000126386	UP	TRUE	NA	ENSG00000287443	NA	NA
LINC02915	3.01906	-3.01906	-2.54196	2.26756e-06	0.000127261	UP	TRUE	long intergenic non-protein coding RNA 2915	LINC02915	400360	ENSG00000175746
ENSG00000253369	-3.22702	3.22702	-2.75849	2.28665e-06	0.000128019	DOWN	TRUE	NA	ENSG00000253369	NA	NA
SIRPG	2.08529	-2.08529	1.02567	2.30204e-06	0.000128566	UP	TRUE	signal regulatory protein gamma	SIRPG	55423	ENSG00000089012
HCLS1	2.08521	-2.08521	1.05805	2.3083e-06	0.000128602	UP	TRUE	hematopoietic cell-specific Lyn substrate 1	HCLS1	3059	ENSG00000180353
LLGL2	-2.02653	2.02653	3.16517	2.34001e-06	0.000130052	DOWN	TRUE	LLGL scribble cell polarity complex component 2	LLGL2	3993	ENSG00000073350
SYT12	-2.07645	2.07645	1.28819	2.35118e-06	0.000130357	DOWN	TRUE	synaptotagmin 12	SYT12	91683	ENSG00000173227
LINC00327	2.62872	-2.62872	-1.92056	2.38066e-06	0.000131673	UP	TRUE	long intergenic non-protein coding RNA 327	LINC00327	100506697	ENSG00000232977
GOLGA6C	-7.71022	7.71022	-3.91799	2.40377e-06	0.000131994	DOWN	TRUE	golgin A6 family member C	GOLGA6C	653641	ENSG00000167195
TMEM255A	-7.71022	7.71022	-3.91799	2.40377e-06	0.000131994	DOWN	TRUE	transmembrane protein 255A	TMEM255A	55026	ENSG00000125355
SNX10-AS1	7.70451	-7.70451	-3.92012	2.40377e-06	0.000131994	UP	TRUE	SNX10 antisense RNA 1	SNX10-AS1	105375304	ENSG00000225792
ENSG00000289847	2.35487	-2.35487	-1.13405	2.41241e-06	0.000132152	UP	TRUE	NA	ENSG00000289847	NA	NA
LTBP3	-2.00559	2.00559	5.99366	2.48952e-06	0.00013605	DOWN	TRUE	latent transforming growth factor beta binding protein 3	LTBP3	4054	ENSG00000168056
SIRPA	2.10773	-2.10773	0.549583	2.51991e-06	0.000137383	UP	TRUE	signal regulatory protein alpha	SIRPA	140885	ENSG00000198053
ZNF727	2.09808	-2.09808	0.674207	2.53023e-06	0.000137618	UP	TRUE	zinc finger protein 727	ZNF727	442319	ENSG00000214652
ENSG00000286853	3.09512	-3.09512	-2.65741	2.54728e-06	0.000138217	UP	TRUE	NA	ENSG00000286853	NA	NA
GKN2	-4.84111	4.84111	-3.61534	2.58666e-06	0.000140022	DOWN	TRUE	gastrokine 2	GKN2	200504	ENSG00000183607
TMEM178B	-2.02591	2.02591	2.34631	2.71317e-06	0.000146524	DOWN	TRUE	transmembrane protein 178B	TMEM178B	100507421	ENSG00000261115
ENSG00000258976	2.3203	-2.3203	-1.07934	2.8784e-06	0.000155082	UP	TRUE	NA	ENSG00000258976	NA	NA
BEND4	2.51042	-2.51042	-1.70853	2.92107e-06	0.000156375	UP	TRUE	BEN domain containing 4	BEND4	389206	ENSG00000188848
LINC01341	-2.2461	2.2461	-0.669512	2.92119e-06	0.000156375	DOWN	TRUE	long intergenic non-protein coding RNA 1341	LINC01341	149134	NA
GPRIN2	-4.13242	4.13242	-3.39847	2.92973e-06	0.000156375	DOWN	TRUE	G protein regulated inducer of neurite outgrowth 2	GPRIN2	9721	ENSG00000204175
DNAH17-AS1	4.12129	-4.12129	-3.40089	2.92973e-06	0.000156375	UP	TRUE	DNAH17 antisense RNA 1	DNAH17-AS1	100996295	NA
TSPAN8	-1.99831	1.99831	3.51533	2.96633e-06	0.000157961	DOWN	TRUE	tetraspanin 8	TSPAN8	7103	ENSG00000127324
CFAP46	2.47065	-2.47065	-1.60831	2.98138e-06	0.000158394	UP	TRUE	cilia and flagella associated protein 46	CFAP46	54777	ENSG00000171811
VSTM2L	-1.98756	1.98756	5.35232	3.05551e-06	0.000161956	DOWN	TRUE	V-set and transmembrane domain containing 2 like	VSTM2L	128434	ENSG00000132821
TSSK3	-3.08269	3.08269	-2.67483	3.15101e-06	0.000166632	DOWN	TRUE	testis specific serine kinase 3	TSSK3	81629	ENSG00000162526
PCDH12	2.54399	-2.54399	-1.82745	3.23543e-06	0.000170703	UP	TRUE	protocadherin 12	PCDH12	51294	ENSG00000113555
MIR29B2CHG	-2.05561	2.05561	1.05225	3.30979e-06	0.000174224	DOWN	TRUE	MIR29B2 and MIR29C host gene	MIR29B2CHG	100128537	NA
LINC01792	2.97476	-2.97476	-2.57941	3.38582e-06	0.000177818	UP	TRUE	long intergenic non-protein coding RNA 1792	LINC01792	100507140	NA
SBSN	2.012	-2.012	1.98775	3.49723e-06	0.000183248	UP	TRUE	suprabasin	SBSN	374897	ENSG00000189001
ACOXL-AS1	-3.48873	3.48873	-3.06978	3.57765e-06	0.000186371	DOWN	TRUE	ACOXL antisense RNA 1	ACOXL-AS1	400997	ENSG00000204581
ENSG00000255179	3.47744	-3.47744	-3.07234	3.57765e-06	0.000186371	UP	TRUE	NA	ENSG00000255179	NA	NA
MGAT4C	2.01189	-2.01189	1.91299	3.59086e-06	0.000186371	UP	TRUE	MGAT4 family member C	MGAT4C	25834	ENSG00000182050
ENSG00000222032	3.16425	-3.16425	-2.80492	3.5979e-06	0.000186371	UP	TRUE	NA	ENSG00000222032	NA	NA
RNASE6	7.6482	-7.6482	-3.96901	3.60565e-06	0.000186371	UP	TRUE	ribonuclease A family member k6	RNASE6	6039	ENSG00000169413
LINC01721	7.6482	-7.6482	-3.96901	3.60565e-06	0.000186371	UP	TRUE	long intergenic non-protein coding RNA 1721	LINC01721	400839	ENSG00000230133
TMEM108	2.58483	-2.58483	-1.95706	3.61816e-06	0.000186596	UP	TRUE	transmembrane protein 108	TMEM108	66000	ENSG00000144868
TGFBI	1.96956	-1.96956	6.02527	3.65517e-06	0.000188081	UP	TRUE	transforming growth factor beta induced	TGFBI	7045	ENSG00000120708
LTF	-2.44157	2.44157	-1.57649	3.75475e-06	0.000192772	DOWN	TRUE	lactotransferrin	LTF	4057	ENSG00000012223
ENSG00000259354	2.10219	-2.10219	0.117855	3.86476e-06	0.000197976	UP	TRUE	NA	ENSG00000259354	NA	NA
CLIC3	-1.98941	1.98941	2.44428	3.90485e-06	0.000199583	DOWN	TRUE	chloride intracellular channel 3	CLIC3	9022	ENSG00000169583
LINC02208	-4.09303	4.09303	-3.43244	4.01499e-06	0.000204301	DOWN	TRUE	long intergenic non-protein coding RNA 2208	LINC02208	101927280	NA
MLC1	4.0819	-4.0819	-3.43482	4.01499e-06	0.000204301	UP	TRUE	modulator of VRAC current 1	MLC1	23209	ENSG00000100427
LINC02243	-2.35221	2.35221	-1.32455	4.11348e-06	0.000208848	DOWN	TRUE	long intergenic non-protein coding RNA 2243	LINC02243	340581	ENSG00000236091
MUC2	-2.20455	2.20455	-0.674604	4.25295e-06	0.000215451	DOWN	TRUE	mucin 2, oligomeric mucus/gel-forming	MUC2	4583	ENSG00000198788
C4BPB	-1.95667	1.95667	4.84651	4.29692e-06	0.000217198	DOWN	TRUE	complement component 4 binding protein beta	C4BPB	725	ENSG00000123843
LINC00939	-2.81814	2.81814	-2.41516	4.47935e-06	0.000225921	DOWN	TRUE	long intergenic non-protein coding RNA 939	LINC00939	400084	ENSG00000249267
UPB1	-3.14919	3.14919	-2.82462	4.52551e-06	0.000227747	DOWN	TRUE	beta-ureidopropionase 1	UPB1	51733	ENSG00000100024
PGBD5	2.14183	-2.14183	-0.368125	4.61353e-06	0.000231668	UP	TRUE	piggyBac transposable element derived 5	PGBD5	79605	ENSG00000177614
NPC1L1	-3.45711	3.45711	-3.09676	4.66319e-06	0.000233649	DOWN	TRUE	NPC1 like intracellular cholesterol transporter 1	NPC1L1	29881	ENSG00000015520
COL24A1	-2.59663	2.59663	-2.04313	4.78731e-06	0.000239345	DOWN	TRUE	collagen type XXIV alpha 1 chain	COL24A1	255631	ENSG00000171502
ADAM12	2.04459	-2.04459	0.498842	4.86339e-06	0.000242619	UP	TRUE	ADAM metallopeptidase domain 12	ADAM12	8038	ENSG00000148848
PARD6B	-1.94182	1.94182	5.80235	4.91413e-06	0.000244617	DOWN	TRUE	par-6 family cell polarity regulator beta	PARD6B	84612	ENSG00000124171
FAM110C	2.19972	-2.19972	-0.821897	5.03687e-06	0.000250183	UP	TRUE	family with sequence similarity 110 member C	FAM110C	642273	ENSG00000184731
PDE1B	2.18116	-2.18116	-0.745375	5.23736e-06	0.000259578	UP	TRUE	phosphodiesterase 1B	PDE1B	5153	ENSG00000123360
MYT1L	-2.43931	2.43931	-1.70551	5.35078e-06	0.000264627	DOWN	TRUE	myelin transcription factor 1 like	MYT1L	23040	ENSG00000186487
MGAM2	-7.59532	7.59532	-4.01758	5.44527e-06	0.000266828	DOWN	TRUE	maltase-glucoamylase 2 (putative)	MGAM2	93432	ENSG00000257743
ENSG00000287014	-7.59532	7.59532	-4.01758	5.44527e-06	0.000266828	DOWN	TRUE	NA	ENSG00000287014	NA	NA
PIK3R6	7.5896	-7.5896	-4.01961	5.44527e-06	0.000266828	UP	TRUE	phosphoinositide-3-kinase regulatory subunit 6	PIK3R6	146850	ENSG00000276231
NALF2	7.5896	-7.5896	-4.01961	5.44527e-06	0.000266828	UP	TRUE	NALCN channel auxiliary factor 2	NALF2	27112	ENSG00000130054
SLCO2A1	-2.20843	2.20843	-0.852834	5.45355e-06	0.000266828	DOWN	TRUE	solute carrier organic anion transporter family member 2A1	SLCO2A1	6578	ENSG00000174640
LINC02348	-4.05253	4.05253	-3.46723	5.52293e-06	0.000269072	DOWN	TRUE	long intergenic non-protein coding RNA 2348	LINC02348	101927505	ENSG00000286733
SULF2	4.0414	-4.0414	-3.46957	5.52293e-06	0.000269072	UP	TRUE	sulfatase 2	SULF2	55959	ENSG00000196562
KCP	-2.0258	2.0258	0.610314	5.72689e-06	0.000278417	DOWN	TRUE	kielin cysteine rich BMP regulator	KCP	375616	ENSG00000135253
CCL5	1.95647	-1.95647	2.212	5.77737e-06	0.000280276	UP	TRUE	C-C motif chemokine ligand 5	CCL5	6352	ENSG00000271503
SIGIRR	1.94936	-1.94936	2.33163	6.07243e-06	0.000293967	UP	TRUE	single Ig and TIR domain containing	SIGIRR	59307	ENSG00000185187
LINC01871	2.90563	-2.90563	-2.63747	6.24382e-06	0.000301626	UP	TRUE	long intergenic non-protein coding RNA 1871	LINC01871	101929531	NA
MT-TY	-2.17274	2.17274	-0.758291	6.37899e-06	0.000307508	DOWN	TRUE	NA	MT-TY	NA	NA
ENSG00000283265	2.01951	-2.01951	0.455519	6.39802e-06	0.000307777	UP	TRUE	NA	ENSG00000283265	NA	NA
ABAT	-2.59704	2.59704	-2.13802	6.48433e-06	0.000311275	DOWN	TRUE	4-aminobutyrate aminotransferase	ABAT	18	ENSG00000183044
ENSG00000260810	2.62212	-2.62212	-2.21265	6.51721e-06	0.000311789	UP	TRUE	NA	ENSG00000260810	NA	NA
FOLR1	-1.9791	1.9791	1.19667	6.52227e-06	0.000311789	DOWN	TRUE	folate receptor alpha	FOLR1	2348	ENSG00000110195
SIRPB1	1.92296	-1.92296	3.43037	6.58221e-06	0.000313999	UP	TRUE	signal regulatory protein beta 1	SIRPB1	10326	ENSG00000101307
WT1	2.00977	-2.00977	0.538753	6.61743e-06	0.000315023	UP	TRUE	WT1 transcription factor	WT1	7490	ENSG00000184937
ENSG00000287787	2.29122	-2.29122	-1.36803	6.65129e-06	0.000315978	UP	TRUE	NA	ENSG00000287787	NA	NA
LHFPL1	-3.65178	3.65178	-3.30118	6.95643e-06	0.000329789	DOWN	TRUE	LHFPL tetraspan subfamily member 1	LHFPL1	340596	ENSG00000182508
ENSG00000251574	-2.33316	2.33316	-1.49353	6.99826e-06	0.000331087	DOWN	TRUE	NA	ENSG00000251574	NA	NA
RARRES2	-2.17974	2.17974	-0.876028	7.23382e-06	0.000341526	DOWN	TRUE	retinoic acid receptor responder 2	RARRES2	5919	ENSG00000106538
IL16	1.95358	-1.95358	1.55935	7.29787e-06	0.000343841	UP	TRUE	interleukin 16	IL16	3603	ENSG00000172349
CAPN6	2.50858	-2.50858	-2.02003	7.36693e-06	0.000346382	UP	TRUE	calpain 6	CAPN6	827	ENSG00000077274
HLA-F	-2.05531	2.05531	-0.0728111	7.44354e-06	0.000349267	DOWN	TRUE	major histocompatibility complex, class I, F	HLA-F	3134	ENSG00000204642
CD55	-1.89794	1.89794	8.77608	7.6128e-06	0.000356382	DOWN	TRUE	CD55 molecule (Cromer blood group)	CD55	1604	ENSG00000196352
S100A9	3.99973	-3.99973	-3.50517	7.62631e-06	0.000356382	UP	TRUE	S100 calcium binding protein A9	S100A9	6280	ENSG00000163220
HOXB8	-1.99443	1.99443	0.626879	7.67607e-06	0.000357977	DOWN	TRUE	homeobox B8	HOXB8	3218	ENSG00000120068
COL27A1	1.91121	-1.91121	3.06836	7.97653e-06	0.00037079	UP	TRUE	collagen type XXVII alpha 1 chain	COL27A1	85301	ENSG00000196739
LCK	-3.3917	3.3917	-3.15229	7.9832e-06	0.00037079	DOWN	TRUE	LCK proto-oncogene, Src family tyrosine kinase	LCK	3932	ENSG00000182866
RPS25P3	-7.53424	7.53424	-4.07008	8.28134e-06	0.000383083	DOWN	TRUE	ribosomal protein S25 pseudogene 3	RPS25P3	100271101	ENSG00000233416
LINC00113	-7.53424	7.53424	-4.07008	8.28134e-06	0.000383083	DOWN	TRUE	long intergenic non-protein coding RNA 113	LINC00113	54088	ENSG00000225298
ADAMTSL1	1.89701	-1.89701	3.92081	8.31972e-06	0.000384083	UP	TRUE	ADAMTS like 1	ADAMTSL1	92949	ENSG00000178031
ROPN1L	2.20413	-2.20413	-1.13398	8.35413e-06	0.000384895	UP	TRUE	rhophilin associated tail protein 1 like	ROPN1L	83853	ENSG00000145491
GALNT14	1.89387	-1.89387	4.33637	8.41908e-06	0.000387109	UP	TRUE	polypeptide N-acetylgalactosaminyltransferase 14	GALNT14	79623	ENSG00000158089
COLGALT2	-1.89131	1.89131	4.63679	8.54426e-06	0.000392077	DOWN	TRUE	collagen beta(1-O)galactosyltransferase 2	COLGALT2	23127	ENSG00000198756
IL7R	1.88453	-1.88453	7.02618	8.80234e-06	0.000403112	UP	TRUE	interleukin 7 receptor	IL7R	3575	ENSG00000168685
ENSG00000258881	2.08224	-2.08224	-0.461191	8.88373e-06	0.000406027	UP	TRUE	NA	ENSG00000258881	NA	NA
MYPN	1.90098	-1.90098	3.01437	8.93218e-06	0.000407429	UP	TRUE	myopalladin	MYPN	84665	ENSG00000138347
ENSG00000288076	3.05557	-3.05557	-2.89649	9.10742e-06	0.000414596	UP	TRUE	NA	ENSG00000288076	NA	NA
CACNG7	-1.98964	1.98964	0.414055	9.23094e-06	0.000419385	DOWN	TRUE	calcium voltage-gated channel auxiliary subunit gamma 7	CACNG7	59284	ENSG00000105605
LARGE2	2.67085	-2.67085	-2.40105	9.30708e-06	0.000422007	UP	TRUE	LARGE xylosyl- and glucuronyltransferase 2	LARGE2	120071	ENSG00000165905
ENSG00000276850	-1.97187	1.97187	0.649362	9.4053e-06	0.000425618	DOWN	TRUE	NA	ENSG00000276850	NA	NA
ENSG00000259275	-1.98663	1.98663	0.411662	9.51377e-06	0.000429677	DOWN	TRUE	NA	ENSG00000259275	NA	NA
ENSG00000289478	2.45276	-2.45276	-1.98188	9.58679e-06	0.000432122	UP	TRUE	NA	ENSG00000289478	NA	NA
ENSG00000262198	2.14219	-2.14219	-0.932656	9.82888e-06	0.000441353	UP	TRUE	NA	ENSG00000262198	NA	NA
LCTL	2.47691	-2.47691	-2.046	9.83727e-06	0.000441353	UP	TRUE	lactase like	LCTL	197021	ENSG00000188501
MPP4	1.8785	-1.8785	4.35372	9.8494e-06	0.000441353	UP	TRUE	MAGUK p55 scaffold protein 4	MPP4	58538	ENSG00000082126
WBP2NL	-2.2701	2.2701	-1.44076	1.00886e-05	0.000451191	DOWN	TRUE	WBP2 N-terminal like	WBP2NL	164684	ENSG00000183066
PCDHB16	1.90857	-1.90857	1.90968	1.02141e-05	0.000455913	UP	TRUE	protocadherin beta 16	PCDHB16	57717	ENSG00000272674
STEAP4	-2.14305	2.14305	-0.905556	1.03352e-05	0.000460419	DOWN	TRUE	STEAP4 metalloreductase	STEAP4	79689	ENSG00000127954
ENSG00000267462	2.39689	-2.39689	-1.87319	1.03855e-05	0.00046176	UP	TRUE	NA	ENSG00000267462	NA	NA
LINC01844	-3.35786	3.35786	-3.18088	1.04861e-05	0.000465332	DOWN	TRUE	long intergenic non-protein coding RNA 1844	LINC01844	101926975	ENSG00000236714
MAL	-2.24385	2.24385	-1.36503	1.05366e-05	0.000466669	DOWN	TRUE	mal, T cell differentiation protein	MAL	4118	ENSG00000172005
CES4A	3.95682	-3.95682	-3.54167	1.05718e-05	0.000467324	UP	TRUE	carboxylesterase 4A	CES4A	283848	ENSG00000172824
ENSG00000270000	-2.1302	2.1302	-0.852873	1.06051e-05	0.00046789	DOWN	TRUE	NA	ENSG00000270000	NA	NA
CYSRT1	-1.95205	1.95205	0.720613	1.09158e-05	0.000480675	DOWN	TRUE	cysteine rich tail 1	CYSRT1	375791	ENSG00000197191
SNHG18	-2.00829	2.00829	-0.0267158	1.09863e-05	0.000482849	DOWN	TRUE	small nucleolar RNA host gene 18	SNHG18	100505806	NA
ENSG00000267127	-2.71297	2.71297	-2.50268	1.13627e-05	0.000498436	DOWN	TRUE	NA	ENSG00000267127	NA	NA
ENSG00000234147	2.0009	-2.0009	-0.0266169	1.14384e-05	0.000500795	UP	TRUE	NA	ENSG00000234147	NA	NA
PTPRZ1	2.76158	-2.76158	-2.59845	1.15476e-05	0.000504612	UP	TRUE	protein tyrosine phosphatase receptor type Z1	PTPRZ1	5803	ENSG00000106278
HAL	-2.23367	2.23367	-1.37325	1.15994e-05	0.000505911	DOWN	TRUE	histidine ammonia-lyase	HAL	3034	ENSG00000084110
ENSG00000287693	-2.84441	2.84441	-2.69536	1.16659e-05	0.000507843	DOWN	TRUE	NA	ENSG00000287693	NA	NA
HIC1	1.90005	-1.90005	1.62365	1.20895e-05	0.000525287	UP	TRUE	HIC ZBTB transcriptional repressor 1	HIC1	3090	ENSG00000177374
DCST2	-2.28689	2.28689	-1.58608	1.22702e-05	0.000532125	DOWN	TRUE	DC-STAMP domain containing 2	DCST2	127579	ENSG00000163354
ENSG00000224014	-7.47046	7.47046	-4.12455	1.26863e-05	0.000542138	DOWN	TRUE	NA	ENSG00000224014	NA	NA
CRISP3	-7.47046	7.47046	-4.12455	1.26863e-05	0.000542138	DOWN	TRUE	cysteine rich secretory protein 3	CRISP3	10321	ENSG00000096006
LINC00470	-7.47046	7.47046	-4.12455	1.26863e-05	0.000542138	DOWN	TRUE	long intergenic non-protein coding RNA 470	LINC00470	56651	NA
ENSG00000279712	-7.47046	7.47046	-4.12455	1.26863e-05	0.000542138	DOWN	TRUE	NA	ENSG00000279712	NA	NA
GPR84	7.46475	-7.46475	-4.12647	1.26863e-05	0.000542138	UP	TRUE	G protein-coupled receptor 84	GPR84	53831	ENSG00000139572
CKMT1B	7.46475	-7.46475	-4.12647	1.26863e-05	0.000542138	UP	TRUE	creatine kinase, mitochondrial 1B	CKMT1B	1159	ENSG00000237289
GP1BA	7.46475	-7.46475	-4.12647	1.26863e-05	0.000542138	UP	TRUE	glycoprotein Ib platelet subunit alpha	GP1BA	2811	ENSG00000185245
TRIM61	-1.87989	1.87989	2.10492	1.26905e-05	0.000542138	DOWN	TRUE	tripartite motif containing 61	TRIM61	391712	ENSG00000183439
ENSG00000288528	2.21195	-2.21195	-1.38448	1.27732e-05	0.000544655	UP	TRUE	NA	ENSG00000288528	NA	NA
SPINK1	-1.86973	1.86973	2.40087	1.32751e-05	0.00056413	DOWN	TRUE	serine peptidase inhibitor Kazal type 1	SPINK1	6690	ENSG00000164266
KCNQ4	2.03857	-2.03857	-0.519143	1.32792e-05	0.00056413	UP	TRUE	potassium voltage-gated channel subfamily Q member 4	KCNQ4	9132	ENSG00000117013
METTL7B	1.95136	-1.95136	0.30434	1.36465e-05	0.00057866	UP	TRUE	methyltransferase like 7B	METTL7B	196410	ENSG00000170439
MAPK6-DT	2.67959	-2.67959	-2.52349	1.37362e-05	0.00058139	UP	TRUE	MAPK6 divergent transcript	MAPK6-DT	112543478	ENSG00000259438
ENSG00000271590	-2.16284	2.16284	-1.17341	1.38199e-05	0.000583855	DOWN	TRUE	NA	ENSG00000271590	NA	NA
ENSG00000225963	2.03163	-2.03163	-0.478755	1.41835e-05	0.000598109	UP	TRUE	NA	ENSG00000225963	NA	NA
UPK3B	-2.50971	2.50971	-2.20986	1.42143e-05	0.000598307	DOWN	TRUE	uroplakin 3B	UPK3B	105375355	ENSG00000243566
LASTR	1.86084	-1.86084	2.44915	1.43886e-05	0.000603759	UP	TRUE	lncRNA associated with SART3 regulation of splicing	LASTR	105376382	ENSG00000242147
PTGES	-1.83579	1.83579	8.36221	1.43966e-05	0.000603759	DOWN	TRUE	prostaglandin E synthase	PTGES	9536	ENSG00000148344
FAM174B	-1.88436	1.88436	1.38387	1.45611e-05	0.000609543	DOWN	TRUE	family with sequence similarity 174 member B	FAM174B	400451	ENSG00000185442
SLC22A3	-1.85486	1.85486	2.7639	1.46252e-05	0.000611107	DOWN	TRUE	solute carrier family 22 member 3	SLC22A3	6581	ENSG00000146477
ENSG00000227733	-3.92372	3.92372	-3.57692	1.47133e-05	0.000612555	DOWN	TRUE	NA	ENSG00000227733	NA	NA
GOLGA6L4	-3.92372	3.92372	-3.57692	1.47133e-05	0.000612555	DOWN	TRUE	golgin A6 family like 4	GOLGA6L4	643707	ENSG00000184206
SNCAIP	1.88366	-1.88366	1.44509	1.51816e-05	0.000630905	UP	TRUE	synuclein alpha interacting protein	SNCAIP	9627	ENSG00000064692
TSPY26P	-2.13785	2.13785	-1.1171	1.53017e-05	0.000634743	DOWN	TRUE	testis specific protein Y-linked 26, pseudogene	TSPY26P	128854	ENSG00000235217
CTSS	1.83015	-1.83015	6.90908	1.53371e-05	0.00063506	UP	TRUE	cathepsin S	CTSS	1520	ENSG00000163131
C6orf58	1.9132	-1.9132	0.648215	1.54887e-05	0.000639493	UP	TRUE	chromosome 6 open reading frame 58	C6orf58	352999	ENSG00000184530
F13A1	-1.83604	1.83604	3.87219	1.55e-05	0.000639493	DOWN	TRUE	coagulation factor XIII A chain	F13A1	2162	ENSG00000124491
ESM1	1.83395	-1.83395	3.89696	1.58092e-05	0.000651077	UP	TRUE	endothelial cell specific molecule 1	ESM1	11082	ENSG00000164283
PAPLN	-1.88468	1.88468	1.27761	1.59131e-05	0.000654181	DOWN	TRUE	papilin, proteoglycan like sulfated glycoprotein	PAPLN	89932	ENSG00000100767
TRAV13-2	-2.62008	2.62008	-2.44958	1.59963e-05	0.000656421	DOWN	TRUE	T cell receptor alpha variable 13-2	TRAV13-2	28670	ENSG00000211791
CTSW	1.8319	-1.8319	3.86877	1.61621e-05	0.000662038	UP	TRUE	cathepsin W	CTSW	1521	ENSG00000172543
PPP1R14C	1.86338	-1.86338	1.82082	1.62015e-05	0.000662469	UP	TRUE	protein phosphatase 1 regulatory inhibitor subunit 14C	PPP1R14C	81706	ENSG00000198729
NYNRIN	1.89147	-1.89147	0.935691	1.62907e-05	0.000664928	UP	TRUE	NYN domain and retroviral integrase containing	NYNRIN	57523	ENSG00000205978
ENSG00000279406	-1.98102	1.98102	-0.202359	1.65307e-05	0.000672213	DOWN	TRUE	NA	ENSG00000279406	NA	NA
PDLIM2	1.8325	-1.8325	3.40667	1.65534e-05	0.000672213	UP	TRUE	PDZ and LIM domain 2	PDLIM2	64236	ENSG00000120913
RNASE1	1.89223	-1.89223	0.888443	1.65573e-05	0.000672213	UP	TRUE	ribonuclease A family member 1, pancreatic	RNASE1	6035	ENSG00000129538
TLL1	-2.66866	2.66866	-2.53923	1.66253e-05	0.000673782	DOWN	TRUE	tolloid like 1	TLL1	7092	ENSG00000038295
RAET1L	1.8819	-1.8819	1.11206	1.67615e-05	0.000678102	UP	TRUE	retinoic acid early transcript 1L	RAET1L	154064	ENSG00000155918
NOXA1	-1.83659	1.83659	2.56096	1.80522e-05	0.000729029	DOWN	TRUE	NADPH oxidase activator 1	NOXA1	10811	ENSG00000188747
SPOCK1	1.81583	-1.81583	4.55616	1.84242e-05	0.00074274	UP	TRUE	SPARC (osteonectin), cwcv and kazal like domains proteoglycan 1	SPOCK1	6695	ENSG00000152377
TRGV5	2.43517	-2.43517	-2.1691	1.85858e-05	0.00074794	UP	TRUE	T cell receptor gamma variable 5	TRGV5	6978	ENSG00000211697
LINC00261	-1.81107	1.81107	4.95362	1.90953e-05	0.000767095	DOWN	TRUE	long intergenic non-protein coding RNA 261	LINC00261	140828	ENSG00000259974
ENSG00000267404	-2.59875	2.59875	-2.46708	1.92024e-05	0.000770047	DOWN	TRUE	NA	ENSG00000267404	NA	NA
PTGFRN	1.81706	-1.81706	3.2836	1.94958e-05	0.000779769	UP	TRUE	prostaglandin F2 receptor inhibitor	PTGFRN	5738	ENSG00000134247
SMIM24	2.46182	-2.46182	-2.24233	1.95679e-05	0.000779769	UP	TRUE	small integral membrane protein 24	SMIM24	284422	ENSG00000095932
ENSG00000279594	-7.40374	7.40374	-4.18116	1.95811e-05	0.000779769	DOWN	TRUE	NA	ENSG00000279594	NA	NA
LMNTD1	7.39803	-7.39803	-4.18302	1.95811e-05	0.000779769	UP	TRUE	lamin tail domain containing 1	LMNTD1	160492	ENSG00000152936
GK4P	-2.64599	2.64599	-2.55786	2.01462e-05	0.000800882	DOWN	TRUE	glycerol kinase 4 pseudogene	GK4P	2716	NA
LINC02826	-3.8781	3.8781	-3.61541	2.05601e-05	0.000815918	DOWN	TRUE	long intergenic non-protein coding RNA 2826	LINC02826	105370057	ENSG00000275212
INHBE	-1.86848	1.86848	1.05366	2.0621e-05	0.000816184	DOWN	TRUE	inhibin subunit beta E	INHBE	83729	ENSG00000139269
LINC00622	1.83693	-1.83693	1.90888	2.06381e-05	0.000816184	UP	TRUE	long intergenic non-protein coding RNA 622	LINC00622	644242	ENSG00000260941
LINC01515	-1.96838	1.96838	-0.344654	2.12512e-05	0.000838984	DOWN	TRUE	long intergenic non-protein coding RNA 1515	LINC01515	101928913	NA
ADD2	1.83288	-1.83288	1.91731	2.14111e-05	0.000843842	UP	TRUE	adducin 2	ADD2	119	ENSG00000075340
ENSG00000271860	-2.18205	2.18205	-1.51164	2.28122e-05	0.000897515	DOWN	TRUE	NA	ENSG00000271860	NA	NA
ENSG00000259376	-4.54284	4.54284	-3.87074	2.29623e-05	0.000898899	DOWN	TRUE	NA	ENSG00000259376	NA	NA
ENSG00000289069	4.53203	-4.53203	-3.87276	2.29623e-05	0.000898899	UP	TRUE	NA	ENSG00000289069	NA	NA
EFCAB8	-2.84875	2.84875	-2.87051	2.30044e-05	0.000898899	DOWN	TRUE	EF-hand calcium binding domain 8	EFCAB8	388795	ENSG00000215529
ABCA17P	2.83738	-2.83738	-2.87299	2.30044e-05	0.000898899	UP	TRUE	ATP binding cassette subfamily A member 17, pseudogene	ABCA17P	650655	ENSG00000238098
C15orf48	1.79026	-1.79026	5.92485	2.30784e-05	0.000900256	UP	TRUE	chromosome 15 open reading frame 48	C15orf48	84419	ENSG00000166920
GBP5	1.81057	-1.81057	2.53661	2.31716e-05	0.000902351	UP	TRUE	guanylate binding protein 5	GBP5	115362	ENSG00000154451
ENSG00000289089	1.85506	-1.85506	0.907213	2.33154e-05	0.000906409	UP	TRUE	NA	ENSG00000289089	NA	NA
CNGA1	-1.95807	1.95807	-0.352766	2.344e-05	0.000909712	DOWN	TRUE	cyclic nucleotide gated channel subunit alpha 1	CNGA1	1259	ENSG00000198515
TFF1	-1.8445	1.8445	1.17701	2.42234e-05	0.000938522	DOWN	TRUE	trefoil factor 1	TFF1	7031	ENSG00000160182
ACTBL2	-2.62295	2.62295	-2.57673	2.44421e-05	0.000942215	DOWN	TRUE	actin beta like 2	ACTBL2	345651	ENSG00000169067
CACNA1H	-2.62295	2.62295	-2.57673	2.44421e-05	0.000942215	DOWN	TRUE	calcium voltage-gated channel subunit alpha1 H	CACNA1H	8912	ENSG00000196557
ZBTB32	2.61155	-2.61155	-2.57931	2.44421e-05	0.000942215	UP	TRUE	zinc finger and BTB domain containing 32	ZBTB32	27033	ENSG00000011590
SOX9-AS1	-1.92418	1.92418	-0.0931143	2.48514e-05	0.000956384	DOWN	TRUE	SOX9 antisense RNA 1	SOX9-AS1	400618	ENSG00000234899
ENSG00000277304	-2.25408	2.25408	-1.79113	2.50308e-05	0.000961669	DOWN	TRUE	NA	ENSG00000277304	NA	NA
CTSO	-1.80894	1.80894	2.087	2.55203e-05	0.000978834	DOWN	TRUE	cathepsin O	CTSO	1519	ENSG00000256043
MARCHF4	1.78081	-1.78081	4.92476	2.58113e-05	0.00098834	UP	TRUE	membrane associated ring-CH-type finger 4	MARCHF4	57574	ENSG00000144583
RIMS2	1.77698	-1.77698	5.00626	2.67539e-05	0.00102272	UP	TRUE	regulating synaptic membrane exocytosis 2	RIMS2	9699	ENSG00000176406
UBE2Q2P1	-2.01013	2.01013	-0.802105	2.6911e-05	0.00102701	DOWN	TRUE	UBE2Q2 pseudogene 1	UBE2Q2P1	388165	ENSG00000189136
CACNA2D3	1.83357	-1.83357	1.018	2.71179e-05	0.00103319	UP	TRUE	calcium voltage-gated channel auxiliary subunit alpha2delta 3	CACNA2D3	55799	ENSG00000157445
MT-TF	2.73017	-2.73017	-2.7828	2.74112e-05	0.00104263	UP	TRUE	NA	MT-TF	NA	NA
GRTP1	1.86476	-1.86476	0.446321	2.75142e-05	0.00104481	UP	TRUE	growth hormone regulated TBC protein 1	GRTP1	79774	ENSG00000139835
PSTPIP2	-1.78917	1.78917	2.79858	2.78261e-05	0.0010549	DOWN	TRUE	proline-serine-threonine phosphatase interacting protein 2	PSTPIP2	9050	ENSG00000152229
WEE2-AS1	-2.07797	2.07797	-1.20245	2.8468e-05	0.00107745	DOWN	TRUE	WEE2 antisense RNA 1	WEE2-AS1	285962	ENSG00000228775
CTLA4	-3.83099	3.83099	-3.65497	2.88486e-05	0.00108306	DOWN	TRUE	cytotoxic T-lymphocyte associated protein 4	CTLA4	1493	ENSG00000163599
H3Y1	-3.83099	3.83099	-3.65497	2.88486e-05	0.00108306	DOWN	TRUE	H3.Y histone 1	H3Y1	391769	ENSG00000269466
NXPH1	-3.83099	3.83099	-3.65497	2.88486e-05	0.00108306	DOWN	TRUE	neurexophilin 1	NXPH1	30010	ENSG00000122584
MALRD1	-3.83099	3.83099	-3.65497	2.88486e-05	0.00108306	DOWN	TRUE	MAM and LDL receptor class A domain containing 1	MALRD1	340895	ENSG00000204740
CXCL1	1.76627	-1.76627	7.98515	2.88527e-05	0.00108306	UP	TRUE	C-X-C motif chemokine ligand 1	CXCL1	2919	ENSG00000163739
PIPOX	-2.0448	2.0448	-1.04971	2.89627e-05	0.00108541	DOWN	TRUE	pipecolic acid and sarcosine oxidase	PIPOX	51268	ENSG00000179761
MIR3189	-2.59954	2.59954	-2.59586	2.96899e-05	0.00111085	DOWN	TRUE	microRNA 3189	MIR3189	100422943	ENSG00000264175
ENSG00000263952	-2.91844	2.91844	-3.0174	3.03616e-05	0.00111772	DOWN	TRUE	NA	ENSG00000263952	NA	NA
PHF24	2.90709	-2.90709	-3.01979	3.03616e-05	0.00111772	UP	TRUE	PHD finger protein 24	PHF24	23349	ENSG00000122733
ENSG00000270492	-7.33377	7.33377	-4.24009	3.04594e-05	0.00111772	DOWN	TRUE	NA	ENSG00000270492	NA	NA
ENSG00000218631	-7.33377	7.33377	-4.24009	3.04594e-05	0.00111772	DOWN	TRUE	NA	ENSG00000218631	NA	NA
ENSG00000273297	-7.33377	7.33377	-4.24009	3.04594e-05	0.00111772	DOWN	TRUE	NA	ENSG00000273297	NA	NA
MAPK15	-7.33377	7.33377	-4.24009	3.04594e-05	0.00111772	DOWN	TRUE	mitogen-activated protein kinase 15	MAPK15	225689	ENSG00000181085
EEF1DP7	-7.33377	7.33377	-4.24009	3.04594e-05	0.00111772	DOWN	TRUE	eukaryotic translation elongation factor 1 delta pseudogene 7	EEF1DP7	100422656	ENSG00000263883
HIF3A	-7.33377	7.33377	-4.24009	3.04594e-05	0.00111772	DOWN	TRUE	hypoxia inducible factor 3 subunit alpha	HIF3A	64344	ENSG00000124440
ENSG00000287045	7.32807	-7.32807	-4.24188	3.04594e-05	0.00111772	UP	TRUE	NA	ENSG00000287045	NA	NA
GRK5-IT1	7.32807	-7.32807	-4.24188	3.04594e-05	0.00111772	UP	TRUE	GRK5 intronic transcript 1	GRK5-IT1	101927868	NA
MFAP5	7.32807	-7.32807	-4.24188	3.04594e-05	0.00111772	UP	TRUE	microfibril associated protein 5	MFAP5	8076	ENSG00000197614
KIRREL2	7.32807	-7.32807	-4.24188	3.04594e-05	0.00111772	UP	TRUE	kirre like nephrin family adhesion molecule 2	KIRREL2	84063	ENSG00000126259
CPNE7	-1.9342	1.9342	-0.432147	3.12106e-05	0.00114253	DOWN	TRUE	copine 7	CPNE7	27132	ENSG00000178773
XAGE1A	1.83538	-1.83538	0.690198	3.12594e-05	0.00114253	UP	TRUE	X antigen family member 1A	XAGE1A	653220	ENSG00000204379
SLAMF7	-1.75858	1.75858	6.8254	3.12852e-05	0.00114253	DOWN	TRUE	SLAM family member 7	SLAMF7	57823	ENSG00000026751
SGK2	-3.45452	3.45452	-3.4673	3.14646e-05	0.00114529	DOWN	TRUE	serum/glucocorticoid regulated kinase 2	SGK2	10110	ENSG00000101049
ENSG00000229195	-3.04472	3.04472	-3.15235	3.15106e-05	0.00114529	DOWN	TRUE	NA	ENSG00000229195	NA	NA
ENSG00000259342	3.03339	-3.03339	-3.15469	3.15106e-05	0.00114529	UP	TRUE	NA	ENSG00000259342	NA	NA
PDXDC2P-NPIPB14P	-1.89143	1.89143	-0.0398129	3.17931e-05	0.00115222	DOWN	TRUE	PDXDC2P-NPIPB14P readthrough	PDXDC2P-NPIPB14P	283970	ENSG00000196696
RUNX1T1	-2.41675	2.41675	-2.28547	3.1802e-05	0.00115222	DOWN	TRUE	RUNX1 partner transcriptional co-repressor 1	RUNX1T1	862	ENSG00000079102
DMBT1	-1.9958	1.9958	-0.841493	3.19304e-05	0.00115425	DOWN	TRUE	deleted in malignant brain tumors 1	DMBT1	1755	ENSG00000187908
KCNU1	2.21492	-2.21492	-1.81609	3.19981e-05	0.00115425	UP	TRUE	potassium calcium-activated channel subfamily U member 1	KCNU1	157855	ENSG00000215262
PSD2	-3.21392	3.21392	-3.30125	3.20597e-05	0.00115425	DOWN	TRUE	pleckstrin and Sec7 domain containing 2	PSD2	84249	ENSG00000146005
CRYAB	-3.21392	3.21392	-3.30125	3.20597e-05	0.00115425	DOWN	TRUE	crystallin alpha B	CRYAB	1410	ENSG00000109846
KCNK3	2.34281	-2.34281	-2.15486	3.21569e-05	0.00115554	UP	TRUE	potassium two pore domain channel subfamily K member 3	KCNK3	3777	ENSG00000171303
CD74	1.75541	-1.75541	7.2354	3.21964e-05	0.00115554	UP	TRUE	CD74 molecule	CD74	972	ENSG00000019582
ADGRG1	1.75579	-1.75579	5.68357	3.25267e-05	0.00116557	UP	TRUE	adhesion G protein-coupled receptor G1	ADGRG1	9289	ENSG00000205336
CYP2S1	-1.77351	1.77351	2.68982	3.29301e-05	0.00117818	DOWN	TRUE	cytochrome P450 family 2 subfamily S member 1	CYP2S1	29785	ENSG00000167600
LINC03026	-2.08415	2.08415	-1.31673	3.30322e-05	0.00117999	DOWN	TRUE	long intergenic non-protein coding RNA 3026	LINC03026	102724156	ENSG00000287750
ZNF853	-4.48653	4.48653	-3.91807	3.36527e-05	0.00119841	DOWN	TRUE	zinc finger protein 853	ZNF853	54753	ENSG00000236609
ENSG00000289123	4.47572	-4.47572	-3.92004	3.36527e-05	0.00119841	UP	TRUE	NA	ENSG00000289123	NA	NA
PSG5	-2.23602	2.23602	-1.87038	3.42077e-05	0.00121629	DOWN	TRUE	pregnancy specific beta-1-glycoprotein 5	PSG5	5673	ENSG00000204941
C2CD6	-1.85333	1.85333	0.330378	3.44006e-05	0.00122087	DOWN	TRUE	C2 calcium dependent domain containing 6	C2CD6	151254	ENSG00000155754
GPR162	1.80698	-1.80698	1.03981	3.44482e-05	0.00122087	UP	TRUE	G protein-coupled receptor 162	GPR162	27239	ENSG00000250510
SUCNR1	-2.27385	2.27385	-1.9791	3.44966e-05	0.00122087	DOWN	TRUE	succinate receptor 1	SUCNR1	56670	ENSG00000198829
INSC	1.90567	-1.90567	-0.292158	3.45532e-05	0.00122099	UP	TRUE	INSC spindle orientation adaptor protein	INSC	387755	ENSG00000188487
ENSG00000289850	-2.08889	2.08889	-1.39827	3.68688e-05	0.0013008	DOWN	TRUE	NA	ENSG00000289850	NA	NA
TBX20	1.94608	-1.94608	-0.713662	3.70173e-05	0.00130403	UP	TRUE	T-box transcription factor 20	TBX20	57057	ENSG00000164532
DCLK1	1.76415	-1.76415	2.32733	3.75155e-05	0.00131955	UP	TRUE	doublecortin like kinase 1	DCLK1	9201	ENSG00000133083
LINC02765	1.84972	-1.84972	0.186575	3.76045e-05	0.00132065	UP	TRUE	long intergenic non-protein coding RNA 2765	LINC02765	105373110	NA
LINC02434	2.02816	-2.02816	-1.19801	3.79475e-05	0.00133066	UP	TRUE	long intergenic non-protein coding RNA 2434	LINC02434	105377606	NA
TRIM54	-2.07612	2.07612	-1.36511	3.82542e-05	0.00133936	DOWN	TRUE	tripartite motif containing 54	TRIM54	57159	ENSG00000138100
SKOR1	-2.01991	2.01991	-1.10342	3.83276e-05	0.00133989	DOWN	TRUE	SKI family transcriptional corepressor 1	SKOR1	390598	ENSG00000188779
ENSG00000227706	-1.85255	1.85255	0.1699	3.84603e-05	0.00134248	DOWN	TRUE	NA	ENSG00000227706	NA	NA
ENSG00000271659	-2.88682	2.88682	-3.04341	3.88578e-05	0.00135223	DOWN	TRUE	NA	ENSG00000271659	NA	NA
TRAV8-4	-2.88682	2.88682	-3.04341	3.88578e-05	0.00135223	DOWN	TRUE	T cell receptor alpha variable 8-4	TRAV8-4	28682	ENSG00000211790
IL6	1.73572	-1.73572	6.8724	3.91016e-05	0.00135865	UP	TRUE	interleukin 6	IL6	3569	ENSG00000136244
CALHM5	1.8569	-1.8569	0.0429273	3.93352e-05	0.00136469	UP	TRUE	calcium homeostasis modulator family member 5	CALHM5	254228	ENSG00000178033
SMIM44	2.99873	-2.99873	-3.18324	4.10672e-05	0.00142263	UP	TRUE	small integral membrane protein 44	SMIM44	122152363	ENSG00000284638
RTL9	2.21987	-2.21987	-1.94465	4.18813e-05	0.00144813	UP	TRUE	retrotransposon Gag like 9	RTL9	57529	ENSG00000243978
SNRPF-DT	-2.15071	2.15071	-1.69529	4.19732e-05	0.00144813	DOWN	TRUE	SNRPF divergent transcript	SNRPF-DT	105369921	ENSG00000258343
PRSS36	2.05425	-2.05425	-1.37614	4.19932e-05	0.00144813	UP	TRUE	serine protease 36	PRSS36	146547	ENSG00000178226
SCD	-1.72713	1.72713	9.80691	4.2168e-05	0.00145197	DOWN	TRUE	stearoyl-CoA desaturase	SCD	6319	ENSG00000099194
PROM1	-2.68723	2.68723	-2.82473	4.24015e-05	0.00145564	DOWN	TRUE	prominin 1	PROM1	8842	ENSG00000007062
ENSG00000226193	2.67585	-2.67585	-2.82716	4.24015e-05	0.00145564	UP	TRUE	NA	ENSG00000226193	NA	NA
ENSG00000289423	1.78829	-1.78829	0.953904	4.24865e-05	0.00145637	UP	TRUE	NA	ENSG00000289423	NA	NA
CGB5	3.40038	-3.40038	-3.5051	4.29727e-05	0.00147084	UP	TRUE	chorionic gonadotropin subunit beta 5	CGB5	93659	ENSG00000189052
GABBR2	1.796	-1.796	0.755633	4.33845e-05	0.00148271	UP	TRUE	gamma-aminobutyric acid type B receptor subunit 2	GABBR2	9568	ENSG00000136928
LINC02904	2.01955	-2.01955	-1.24239	4.35976e-05	0.00148778	UP	TRUE	long intergenic non-protein coding RNA 2904	LINC02904	286122	ENSG00000177335
CYTH4	1.76783	-1.76783	1.54974	4.39859e-05	0.00149879	UP	TRUE	cytohesin 4	CYTH4	27128	ENSG00000100055
CDH8-AS1	-2.45292	2.45292	-2.46712	4.43817e-05	0.00151003	DOWN	TRUE	CDH8 antisense RNA 1	CDH8-AS1	119863871	NA
AKR1C1	1.72273	-1.72273	4.8148	4.56229e-05	0.00154777	UP	TRUE	aldo-keto reductase family 1 member C1	AKR1C1	1645	ENSG00000187134
ENSG00000279748	-2.11608	2.11608	-1.61512	4.56261e-05	0.00154777	DOWN	TRUE	NA	ENSG00000279748	NA	NA
ENSG00000253238	-2.76151	2.76151	-2.94212	4.60098e-05	0.00155848	DOWN	TRUE	NA	ENSG00000253238	NA	NA
ASB9	1.74975	-1.74975	1.98872	4.6434e-05	0.0015696	UP	TRUE	ankyrin repeat and SOCS box containing 9	ASB9	140462	ENSG00000102048
ZNF382	-1.9362	1.9362	-0.753044	4.64751e-05	0.0015696	DOWN	TRUE	zinc finger protein 382	ZNF382	84911	ENSG00000161298
RNU6ATAC18P	-7.26024	7.26024	-4.30152	4.77659e-05	0.00160138	DOWN	TRUE	RNA, U6atac small nuclear 18, pseudogene	RNU6ATAC18P	106479551	ENSG00000221340
CYP4F29P	-7.26024	7.26024	-4.30152	4.77659e-05	0.00160138	DOWN	TRUE	cytochrome P450 family 4 subfamily F member 29, pseudogene	CYP4F29P	54055	ENSG00000228314
ENSG00000289424	7.25454	-7.25454	-4.30325	4.77659e-05	0.00160138	UP	TRUE	NA	ENSG00000289424	NA	NA
ENSG00000286594	7.25454	-7.25454	-4.30325	4.77659e-05	0.00160138	UP	TRUE	NA	ENSG00000286594	NA	NA
SAGE1	7.25454	-7.25454	-4.30325	4.77659e-05	0.00160138	UP	TRUE	sarcoma antigen 1	SAGE1	55511	ENSG00000181433
TFPT	1.71805	-1.71805	3.93698	4.92262e-05	0.00164793	UP	TRUE	TCF3 fusion partner	TFPT	29844	ENSG00000105619
KLF9	-1.71589	1.71589	4.31896	4.94687e-05	0.00165329	DOWN	TRUE	Kruppel like factor 9	KLF9	687	ENSG00000119138
CADM1	-1.71101	1.71101	7.359	4.95309e-05	0.00165329	DOWN	TRUE	cell adhesion molecule 1	CADM1	23705	ENSG00000182985
ENSG00000270681	-1.86983	1.86983	-0.344712	4.97074e-05	0.00165677	DOWN	TRUE	NA	ENSG00000270681	NA	NA
ENSG00000256802	1.83421	-1.83421	-0.0330006	5.09821e-05	0.00169365	UP	TRUE	NA	ENSG00000256802	NA	NA
ENSG00000253746	1.75868	-1.75868	1.36976	5.09848e-05	0.00169365	UP	TRUE	NA	ENSG00000253746	NA	NA
SARM1	-1.75451	1.75451	1.31126	5.10358e-05	0.00169365	DOWN	TRUE	sterile alpha and TIR motif containing 1	SARM1	23098	ENSG00000004139
C1QTNF1	1.71336	-1.71336	3.99709	5.13497e-05	0.0017016	UP	TRUE	C1q and TNF related 1	C1QTNF1	114897	ENSG00000173918
ITGAM	2.21465	-2.21465	-2.01991	5.19948e-05	0.001718	UP	TRUE	integrin subunit alpha M	ITGAM	3684	ENSG00000169896
SOST	2.21465	-2.21465	-2.01991	5.19948e-05	0.001718	UP	TRUE	sclerostin	SOST	50964	ENSG00000167941
EPHX2	2.34654	-2.34654	-2.33537	5.20713e-05	0.00171805	UP	TRUE	epoxide hydrolase 2	EPHX2	2053	ENSG00000120915
THEGL	2.6479	-2.6479	-2.84987	5.28572e-05	0.00173897	UP	TRUE	theg spermatid protein like	THEGL	100506564	ENSG00000249693
ENSG00000287403	2.6479	-2.6479	-2.84987	5.28572e-05	0.00173897	UP	TRUE	NA	ENSG00000287403	NA	NA
ACTG2	1.89253	-1.89253	-0.657456	5.39429e-05	0.00177214	UP	TRUE	actin gamma 2, smooth muscle	ACTG2	72	ENSG00000163017
POU6F2	-1.91199	1.91199	-0.721227	5.45447e-05	0.00178792	DOWN	TRUE	POU class 6 homeobox 2	POU6F2	11281	ENSG00000106536
AADAC	-1.74853	1.74853	1.26698	5.45792e-05	0.00178792	DOWN	TRUE	arylacetamide deacetylase	AADAC	13	ENSG00000114771
CCNYL2	2.09588	-2.09588	-1.67756	5.47538e-05	0.00179008	UP	TRUE	cyclin Y like 2 (pseudogene)	CCNYL2	414194	ENSG00000182632
FBXO36	-1.74434	1.74434	1.40075	5.48017e-05	0.00179008	DOWN	TRUE	F-box protein 36	FBXO36	130888	ENSG00000153832
LINC00311	2.30665	-2.30665	-2.27264	5.56786e-05	0.00181614	UP	TRUE	long intergenic non-protein coding RNA 311	LINC00311	197196	ENSG00000179219
ABCG1	-1.70056	1.70056	5.10658	5.60641e-05	0.00182611	DOWN	TRUE	ATP binding cassette subfamily G member 1	ABCG1	9619	ENSG00000160179
BANK1	-1.718	1.718	2.62522	5.62923e-05	0.00183094	DOWN	TRUE	B cell scaffold protein with ankyrin repeats 1	BANK1	55024	ENSG00000153064
TDRP	-1.70607	1.70607	3.37278	5.69867e-05	0.0018509	DOWN	TRUE	testis development related protein	TDRP	157695	ENSG00000180190
SEL1L3	-1.69743	1.69743	5.35734	5.74944e-05	0.0018524	DOWN	TRUE	SEL1L family member 3	SEL1L3	23231	ENSG00000091490
LINC00276	-3.73188	3.73188	-3.73748	5.75184e-05	0.0018524	DOWN	TRUE	long intergenic non-protein coding RNA 276	LINC00276	100499171	ENSG00000230448
ENSG00000277450	-3.73188	3.73188	-3.73748	5.75184e-05	0.0018524	DOWN	TRUE	NA	ENSG00000277450	NA	NA
WNT5A-AS1	3.72076	-3.72076	-3.73949	5.75184e-05	0.0018524	UP	TRUE	WNT5A antisense RNA 1	WNT5A-AS1	100874008	NA
CSNK1A1P1	3.72076	-3.72076	-3.73949	5.75184e-05	0.0018524	UP	TRUE	casein kinase 1 alpha 1 pseudogene 1	CSNK1A1P1	161635	NA
EMID1	3.72076	-3.72076	-3.73949	5.75184e-05	0.0018524	UP	TRUE	EMI domain containing 1	EMID1	129080	ENSG00000186998
ENSG00000272275	-2.01213	2.01213	-1.33271	5.8666e-05	0.0018867	DOWN	TRUE	NA	ENSG00000272275	NA	NA
ENSG00000279144	3.35615	-3.35615	-3.5416	5.88889e-05	0.00188857	UP	TRUE	NA	ENSG00000279144	NA	NA
SPNS2-AS1	3.35615	-3.35615	-3.5416	5.88889e-05	0.00188857	UP	TRUE	SPNS2 antisense RNA 1	SPNS2-AS1	107985053	NA
VTN	-1.98367	1.98367	-1.2025	5.91663e-05	0.00189481	DOWN	TRUE	vitronectin	VTN	7448	ENSG00000109072
OR2M4	2.19837	-2.19837	-2.03284	5.96822e-05	0.00190862	UP	TRUE	olfactory receptor family 2 subfamily M member 4	OR2M4	26245	ENSG00000171180
ENSG00000259940	-1.92317	1.92317	-0.870334	5.97642e-05	0.00190862	DOWN	TRUE	NA	ENSG00000259940	NA	NA
ENSG00000261305	-1.8099	1.8099	0.0703296	5.99196e-05	0.00191092	DOWN	TRUE	NA	ENSG00000261305	NA	NA
IL17RE	1.71903	-1.71903	2.05672	6.08863e-05	0.00193905	UP	TRUE	interleukin 17 receptor E	IL17RE	132014	ENSG00000163701
ANKRD30B	-1.72504	1.72504	1.7079	6.12086e-05	0.0019466	DOWN	TRUE	ankyrin repeat domain 30B	ANKRD30B	374860	ENSG00000180777
TRPC4	1.82596	-1.82596	-0.179939	6.18614e-05	0.00196463	UP	TRUE	transient receptor potential cation channel subfamily C member 4	TRPC4	7223	ENSG00000133107
DCDC2	-1.76993	1.76993	0.624675	6.19587e-05	0.001965	DOWN	TRUE	doublecortin domain containing 2	DCDC2	51473	ENSG00000146038
GAL3ST1	2.23833	-2.23833	-2.15481	6.2417e-05	0.0019768	UP	TRUE	galactose-3-O-sulfotransferase 1	GAL3ST1	9514	ENSG00000128242
LINP1	1.70207	-1.70207	2.90047	6.31969e-05	0.00199873	UP	TRUE	lncRNA in non-homologous end joining pathway 1	LINP1	108570035	NA
ENSG00000288045	2.10399	-2.10399	-1.78289	6.42272e-05	0.00202851	UP	TRUE	NA	ENSG00000288045	NA	NA
CXCL2	1.68592	-1.68592	4.72702	6.50346e-05	0.00205119	UP	TRUE	C-X-C motif chemokine ligand 2	CXCL2	2920	ENSG00000081041
ENSG00000264647	2.20884	-2.20884	-2.09932	6.55547e-05	0.00206205	UP	TRUE	NA	ENSG00000264647	NA	NA
LINC01605	1.69284	-1.69284	3.1715	6.55593e-05	0.00206205	UP	TRUE	long intergenic non-protein coding RNA 1605	LINC01605	100507420	ENSG00000253414
ENSG00000261888	-1.72073	1.72073	1.55491	6.57588e-05	0.00206549	DOWN	TRUE	NA	ENSG00000261888	NA	NA
GMNC	2.6194	-2.6194	-2.87293	6.59924e-05	0.00206999	UP	TRUE	geminin coiled-coil domain containing	GMNC	647309	ENSG00000205835
SLC6A9	-1.68187	1.68187	5.22889	6.6834e-05	0.00209352	DOWN	TRUE	solute carrier family 6 member 9	SLC6A9	6536	ENSG00000196517
NLRP3	1.73266	-1.73266	1.03056	6.84241e-05	0.0021404	UP	TRUE	NLR family pyrin domain containing 3	NLRP3	114548	ENSG00000162711
ENSG00000235563	-2.26361	2.26361	-2.22476	6.89718e-05	0.00215459	DOWN	TRUE	NA	ENSG00000235563	NA	NA
LNCOC1	-1.81163	1.81163	-0.180654	7.09736e-05	0.00221411	DOWN	TRUE	lncRNA associated with ovarian cancer 1	LNCOC1	100288181	ENSG00000253741
TENM2	1.6953	-1.6953	2.30763	7.19843e-05	0.00224258	UP	TRUE	teneurin transmembrane protein 2	TENM2	57451	ENSG00000145934
LINC02777	1.89467	-1.89467	-0.914456	7.21393e-05	0.00224435	UP	TRUE	long intergenic non-protein coding RNA 2777	LINC02777	105378753	ENSG00000232453
INHBC	-4.36686	4.36686	-4.01766	7.35111e-05	0.00227775	DOWN	TRUE	inhibin subunit beta C	INHBC	3626	ENSG00000175189
ENSG00000286176	4.35605	-4.35605	-4.01952	7.35111e-05	0.00227775	UP	TRUE	NA	ENSG00000286176	NA	NA
FXYD6	4.35605	-4.35605	-4.01952	7.35111e-05	0.00227775	UP	TRUE	FXYD domain containing ion transport regulator 6	FXYD6	53826	ENSG00000137726
SHANK2	-1.67211	1.67211	4.61317	7.43406e-05	0.00230034	DOWN	TRUE	SH3 and multiple ankyrin repeat domains 2	SHANK2	22941	ENSG00000162105
PAQR6	-1.71089	1.71089	1.3959	7.46282e-05	0.00230312	DOWN	TRUE	progestin and adipoQ receptor family member 6	PAQR6	79957	ENSG00000160781
GNLY	-7.18276	7.18276	-4.36568	7.55368e-05	0.00230312	DOWN	TRUE	granulysin	GNLY	10578	ENSG00000115523
ENSG00000251584	-7.18276	7.18276	-4.36568	7.55368e-05	0.00230312	DOWN	TRUE	NA	ENSG00000251584	NA	NA
LINC01484	-7.18276	7.18276	-4.36568	7.55368e-05	0.00230312	DOWN	TRUE	long intergenic non-protein coding RNA 1484	LINC01484	101928136	ENSG00000253686
ENSG00000286324	-7.18276	7.18276	-4.36568	7.55368e-05	0.00230312	DOWN	TRUE	NA	ENSG00000286324	NA	NA
TFAP2B	-7.18276	7.18276	-4.36568	7.55368e-05	0.00230312	DOWN	TRUE	transcription factor AP-2 beta	TFAP2B	7021	ENSG00000008196
ENSG00000226690	-7.18276	7.18276	-4.36568	7.55368e-05	0.00230312	DOWN	TRUE	NA	ENSG00000226690	NA	NA
OR7M1P	-7.18276	7.18276	-4.36568	7.55368e-05	0.00230312	DOWN	TRUE	olfactory receptor family 7 subfamily M member 1 pseudogene	OR7M1P	81352	ENSG00000273336
CASP12	-7.18276	7.18276	-4.36568	7.55368e-05	0.00230312	DOWN	TRUE	caspase 12 (gene/pseudogene)	CASP12	100506742	ENSG00000204403
KRTAP19-1	-7.18276	7.18276	-4.36568	7.55368e-05	0.00230312	DOWN	TRUE	keratin associated protein 19-1	KRTAP19-1	337882	ENSG00000184351
ENSG00000250046	7.17706	-7.17706	-4.36735	7.55368e-05	0.00230312	UP	TRUE	NA	ENSG00000250046	NA	NA
POLR2J4	-2.20302	2.20302	-2.11041	7.56834e-05	0.00230452	DOWN	TRUE	RNA polymerase II subunit J4, pseudogene	POLR2J4	84820	ENSG00000214783
ERBB4	-2.38593	2.38593	-2.52094	7.64132e-05	0.00232334	DOWN	TRUE	erb-b2 receptor tyrosine kinase 4	ERBB4	2066	ENSG00000178568
ODAPH	1.76081	-1.76081	0.299307	7.65045e-05	0.00232334	UP	TRUE	odontogenesis associated phosphoprotein	ODAPH	152816	ENSG00000174792
GRIK4	1.77398	-1.77398	0.115123	7.69748e-05	0.00233453	UP	TRUE	glutamate ionotropic receptor kainate type subunit 4	GRIK4	2900	ENSG00000149403
ENSG00000285108	-1.7086	1.7086	1.34168	7.72108e-05	0.00233859	DOWN	TRUE	NA	ENSG00000285108	NA	NA
ENSG00000286593	-2.47642	2.47642	-2.69546	7.99597e-05	0.00241546	DOWN	TRUE	NA	ENSG00000286593	NA	NA
HSH2D	-2.47642	2.47642	-2.69546	7.99597e-05	0.00241546	DOWN	TRUE	hematopoietic SH2 domain containing	HSH2D	84941	ENSG00000196684
ENSG00000223356	-3.32176	3.32176	-3.57699	8.09767e-05	0.00244296	DOWN	TRUE	NA	ENSG00000223356	NA	NA
HMCN2	2.32717	-2.32717	-2.45214	8.13336e-05	0.0024505	UP	TRUE	hemicentin 2	HMCN2	256158	ENSG00000148357
P2RX3	-2.08746	2.08746	-1.80226	8.14967e-05	0.00245218	DOWN	TRUE	purinergic receptor P2X 3	P2RX3	5024	ENSG00000109991
ENSG00000271755	-3.67965	3.67965	-3.78057	8.1742e-05	0.00245634	DOWN	TRUE	NA	ENSG00000271755	NA	NA
LINC02246	-1.87305	1.87305	-0.802181	8.21638e-05	0.00246578	DOWN	TRUE	long intergenic non-protein coding RNA 2246	LINC02246	107987295	NA
ABCB5	-2.78757	2.78757	-3.12438	8.24462e-05	0.00247101	DOWN	TRUE	ATP binding cassette subfamily B member 5	ABCB5	340273	ENSG00000004846
MLKL	1.65865	-1.65865	5.54373	8.27946e-05	0.00247821	UP	TRUE	mixed lineage kinase domain like pseudokinase	MLKL	197259	ENSG00000168404
HBEGF	1.65497	-1.65497	7.04163	8.45469e-05	0.00252736	UP	TRUE	heparin binding EGF like growth factor	HBEGF	1839	ENSG00000113070
SYT15-AS1	-1.77955	1.77955	-0.0662963	8.55916e-05	0.00255525	DOWN	TRUE	SYT15 antisense RNA 1	SYT15-AS1	101927699	NA
AK5	-1.6668	1.6668	2.91952	8.66953e-05	0.00258483	DOWN	TRUE	adenylate kinase 5	AK5	26289	ENSG00000154027
B4GALNT3	-1.7052	1.7052	1.18114	8.75585e-05	0.00260717	DOWN	TRUE	beta-1,4-N-acetyl-galactosaminyltransferase 3	B4GALNT3	283358	ENSG00000139044
ENSG00000284773	-2.15984	2.15984	-2.06978	9.05658e-05	0.00269322	DOWN	TRUE	NA	ENSG00000284773	NA	NA
MARCHF1	-1.92841	1.92841	-1.20987	9.11599e-05	0.00270737	DOWN	TRUE	membrane associated ring-CH-type finger 1	MARCHF1	55016	ENSG00000145416
SYNPO	1.64837	-1.64837	5.42657	9.13364e-05	0.0027091	UP	TRUE	synaptopodin	SYNPO	11346	ENSG00000171992
HOXB7	-1.68719	1.68719	1.3983	9.25245e-05	0.00274079	DOWN	TRUE	homeobox B7	HOXB7	3217	ENSG00000260027
PCDH1	-1.65492	1.65492	3.2141	9.32193e-05	0.0027578	DOWN	TRUE	protocadherin 1	PCDH1	5097	ENSG00000156453
ENSG00000251205	-2.13628	2.13628	-2.01731	9.35065e-05	0.00276272	DOWN	TRUE	NA	ENSG00000251205	NA	NA
ENSG00000279739	2.21428	-2.21428	-2.25735	9.40518e-05	0.00277526	UP	TRUE	NA	ENSG00000279739	NA	NA
WFDC21P	-1.66914	1.66914	1.93872	9.72577e-05	0.00286616	DOWN	TRUE	WAP four-disulfide core domain 21, pseudogene	WFDC21P	645638	ENSG00000261040
SLC28A3	1.76475	-1.76475	-0.116559	9.87908e-05	0.0029076	UP	TRUE	solute carrier family 28 member 3	SLC28A3	64078	ENSG00000197506
KCNE3	1.68561	-1.68561	1.12971	0.000100752	0.0029615	UP	TRUE	potassium voltage-gated channel subfamily E regulatory subunit 3	KCNE3	10008	ENSG00000175538
DCAF12L1	-2.16788	2.16788	-2.13818	0.00010106	0.00296676	DOWN	TRUE	DDB1 and CUL4 associated factor 12 like 1	DCAF12L1	139170	ENSG00000198889
PROM2	2.26422	-2.26422	-2.40091	0.000101663	0.00297683	UP	TRUE	prominin 2	PROM2	150696	ENSG00000155066
SH3PXD2A-AS1	2.26422	-2.26422	-2.40091	0.000101663	0.00297683	UP	TRUE	SH3PXD2A antisense RNA 1	SH3PXD2A-AS1	100505839	ENSG00000280693
ENSG00000234268	-3.05401	3.05401	-3.43258	0.000102431	0.00299168	DOWN	TRUE	NA	ENSG00000234268	NA	NA
LTA	3.04272	-3.04272	-3.43468	0.000102431	0.00299168	UP	TRUE	lymphotoxin alpha	LTA	4049	ENSG00000226979
IL18RAP	2.56066	-2.56066	-2.9202	0.000103342	0.00301443	UP	TRUE	interleukin 18 receptor accessory protein	IL18RAP	8807	ENSG00000115607
NHLH1	-1.98917	1.98917	-1.56723	0.000103571	0.00301727	DOWN	TRUE	nescient helix-loop-helix 1	NHLH1	4807	ENSG00000171786
CASP4LP	-2.39106	2.39106	-2.63493	0.000104403	0.00303379	DOWN	TRUE	caspase 4 like, pseudogene	CASP4LP	643733	ENSG00000235505
NID2	-2.39106	2.39106	-2.63493	0.000104403	0.00303379	DOWN	TRUE	nidogen 2	NID2	22795	ENSG00000087303
NPM2	-1.65798	1.65798	2.00443	0.000106619	0.00309424	DOWN	TRUE	nucleophosmin/nucleoplasmin 2	NPM2	10361	ENSG00000158806
CBLB	-1.63508	1.63508	4.06616	0.000107042	0.00310025	DOWN	TRUE	Cbl proto-oncogene B	CBLB	868	ENSG00000114423
AKR1C7P	2.10838	-2.10838	-2.0328	0.000107097	0.00310025	UP	TRUE	aldo-keto reductase family 1 member C7, pseudogene	AKR1C7P	648947	ENSG00000215267
LHPP	-1.63972	1.63972	3.07977	0.000108385	0.00313359	DOWN	TRUE	phospholysine phosphohistidine inorganic pyrophosphate phosphatase	LHPP	64077	ENSG00000107902
PRKCG	-1.85912	1.85912	-0.948062	0.000109219	0.00315371	DOWN	TRUE	protein kinase C gamma	PRKCG	5582	ENSG00000126583
FDPSP8	-4.30309	4.30309	-4.07016	0.000109596	0.00315857	DOWN	TRUE	farnesyl diphosphate synthase pseudogene 8	FDPSP8	401981	ENSG00000224763
C3AR1	1.70394	-1.70394	0.543311	0.000109663	0.00315857	UP	TRUE	complement C3a receptor 1	C3AR1	719	ENSG00000171860
CAPN8	-2.33948	2.33948	-2.55796	0.000110315	0.0031654	DOWN	TRUE	calpain 8	CAPN8	388743	ENSG00000203697
ENSG00000205959	-2.33948	2.33948	-2.55796	0.000110315	0.0031654	DOWN	TRUE	NA	ENSG00000205959	NA	NA
BARX2	2.32807	-2.32807	-2.56036	0.000110315	0.0031654	UP	TRUE	BARX homeobox 2	BARX2	8538	ENSG00000043039
BATF3	1.64506	-1.64506	2.48207	0.000111591	0.00319802	UP	TRUE	basic leucine zipper ATF-like transcription factor 3	BATF3	55509	ENSG00000123685
ENSG00000198580	-3.27465	3.27465	-3.61549	0.000111734	0.00319812	DOWN	TRUE	NA	ENSG00000198580	NA	NA
PLD5	-1.66337	1.66337	1.50192	0.000112133	0.00320553	DOWN	TRUE	phospholipase D family member 5	PLD5	200150	ENSG00000180287
SPANXD	-1.63233	1.63233	3.44171	0.0001132	0.003232	DOWN	TRUE	SPANX family member D	SPANXD	64648	ENSG00000196406
MBP	-1.623	1.623	7.3463	0.000113793	0.00324488	DOWN	TRUE	myelin basic protein	MBP	4155	ENSG00000197971
LGALS9B	-1.72095	1.72095	0.262933	0.000114709	0.00326693	DOWN	TRUE	galectin 9B	LGALS9B	284194	ENSG00000170298
ENSG00000286693	-1.6812	1.6812	1.03191	0.000115824	0.00329297	DOWN	TRUE	NA	ENSG00000286693	NA	NA
PTPRS	-1.62122	1.62122	6.94245	0.000115911	0.00329297	DOWN	TRUE	protein tyrosine phosphatase receptor type S	PTPRS	5802	ENSG00000105426
VTCN1	-3.62545	3.62545	-3.82499	0.000116677	0.0032943	DOWN	TRUE	V-set domain containing T cell activation inhibitor 1	VTCN1	79679	ENSG00000134258
ENSG00000286511	-3.62545	3.62545	-3.82499	0.000116677	0.0032943	DOWN	TRUE	NA	ENSG00000286511	NA	NA
TENT5D	-3.62545	3.62545	-3.82499	0.000116677	0.0032943	DOWN	TRUE	terminal nucleotidyltransferase 5D	TENT5D	169966	ENSG00000174016
TEX13A	-3.62545	3.62545	-3.82499	0.000116677	0.0032943	DOWN	TRUE	testis expressed 13A	TEX13A	56157	ENSG00000268629
ADH4	3.61434	-3.61434	-3.8269	0.000116677	0.0032943	UP	TRUE	alcohol dehydrogenase 4 (class II), pi polypeptide	ADH4	127	ENSG00000198099
ENSG00000286482	-2.42407	2.42407	-2.73731	0.000119861	0.00335668	DOWN	TRUE	NA	ENSG00000286482	NA	NA
GRM1	-1.93672	1.93672	-1.4323	0.000120442	0.00335668	DOWN	TRUE	glutamate metabotropic receptor 1	GRM1	2911	ENSG00000152822
ENSG00000231204	-7.10088	7.10088	-4.43283	0.000120499	0.00335668	DOWN	TRUE	NA	ENSG00000231204	NA	NA
ENSG00000226708	-7.10088	7.10088	-4.43283	0.000120499	0.00335668	DOWN	TRUE	NA	ENSG00000226708	NA	NA
TAS2R1	-7.10088	7.10088	-4.43283	0.000120499	0.00335668	DOWN	TRUE	taste 2 receptor member 1	TAS2R1	50834	ENSG00000169777
ENSG00000287893	-7.10088	7.10088	-4.43283	0.000120499	0.00335668	DOWN	TRUE	NA	ENSG00000287893	NA	NA
ENSG00000285955	-7.10088	7.10088	-4.43283	0.000120499	0.00335668	DOWN	TRUE	NA	ENSG00000285955	NA	NA
NCOR1P2	-7.10088	7.10088	-4.43283	0.000120499	0.00335668	DOWN	TRUE	NCOR1 pseudogene 2	NCOR1P2	729490	NA
CYP2G1P	-7.10088	7.10088	-4.43283	0.000120499	0.00335668	DOWN	TRUE	cytochrome P450 family 2 subfamily G member 1, pseudogene	CYP2G1P	22952	ENSG00000130612
LINC01985	7.09519	-7.09519	-4.43443	0.000120499	0.00335668	UP	TRUE	long intergenic non-protein coding RNA 1985	LINC01985	101928015	ENSG00000227260
ENSG00000286393	7.09519	-7.09519	-4.43443	0.000120499	0.00335668	UP	TRUE	NA	ENSG00000286393	NA	NA
PROX1	-1.62737	1.62737	3.06424	0.000121575	0.00338252	DOWN	TRUE	prospero homeobox 1	PROX1	5629	ENSG00000117707
KCNK2	1.81017	-1.81017	-0.793892	0.000122056	0.00339181	UP	TRUE	potassium two pore domain channel subfamily K member 2	KCNK2	3776	ENSG00000082482
SRRM3	1.71869	-1.71869	0.123928	0.000122905	0.00341125	UP	TRUE	serine/arginine repetitive matrix 3	SRRM3	222183	ENSG00000177679
GABRG1	-1.65102	1.65102	1.53853	0.000124333	0.0034467	DOWN	TRUE	gamma-aminobutyric acid type A receptor subunit gamma1	GABRG1	2565	ENSG00000163285
IRX5	-1.6305	1.6305	2.65881	0.000126241	0.00349537	DOWN	TRUE	iroquois homeobox 5	IRX5	10265	ENSG00000176842
ENSG00000224376	-1.7155	1.7155	0.152738	0.000127964	0.0035388	DOWN	TRUE	NA	ENSG00000224376	NA	NA
LINC02067	-2.18678	2.18678	-2.28556	0.00012861	0.00355238	DOWN	TRUE	long intergenic non-protein coding RNA 2067	LINC02067	101243545	ENSG00000240567
CEACAMP10	-2.04609	2.04609	-1.89393	0.000129844	0.00357834	DOWN	TRUE	CEA cell adhesion molecule pseudogene 10	CEACAMP10	1098	NA
RNF112	-1.7429	1.7429	-0.217227	0.000129863	0.00357834	DOWN	TRUE	ring finger protein 112	RNF112	7732	ENSG00000128482
GAPLINC	1.83287	-1.83287	-1.01994	0.000133353	0.0036701	UP	TRUE	gastric adenocarcinoma associated, positive CD44 regulator, long intergenic non-coding RNA	GAPLINC	100505592	ENSG00000266835
SLCO4C1	-1.61096	1.61096	3.78974	0.000135256	0.003718	DOWN	TRUE	solute carrier organic anion transporter family member 4C1	SLCO4C1	353189	ENSG00000173930
SEMA4D	1.61976	-1.61976	2.79191	0.00013721	0.00376718	UP	TRUE	semaphorin 4D	SEMA4D	10507	ENSG00000187764
ENSG00000230526	-2.71739	2.71739	-3.18101	0.000137515	0.00376846	DOWN	TRUE	NA	ENSG00000230526	NA	NA
ENSG00000255983	-3.0111	3.0111	-3.46737	0.000137915	0.00376846	DOWN	TRUE	NA	ENSG00000255983	NA	NA
ZBED2	2.99981	-2.99981	-3.46942	0.000137915	0.00376846	UP	TRUE	zinc finger BED-type containing 2	ZBED2	79413	ENSG00000177494
ENSG00000267016	2.99981	-2.99981	-3.46942	0.000137915	0.00376846	UP	TRUE	NA	ENSG00000267016	NA	NA
SNAI3	2.07488	-2.07488	-2.05901	0.000140709	0.00384022	UP	TRUE	snail family transcriptional repressor 3	SNAI3	333929	ENSG00000185669
RBPMS2	1.76812	-1.76812	-0.617859	0.000141998	0.0038708	UP	TRUE	RNA binding protein, mRNA processing factor 2	RBPMS2	348093	ENSG00000166831
KANK3	-2.23266	2.23266	-2.43243	0.000142756	0.00388223	DOWN	TRUE	KN motif and ankyrin repeat domains 3	KANK3	256949	ENSG00000186994
KRT32	2.22123	-2.22123	-2.43483	0.000142756	0.00388223	UP	TRUE	keratin 32	KRT32	3882	ENSG00000108759
ENSG00000259712	1.66984	-1.66984	0.554189	0.000146554	0.00398079	UP	TRUE	NA	ENSG00000259712	NA	NA
ENSG00000285922	2.18656	-2.18656	-2.36773	0.000146896	0.00398393	UP	TRUE	NA	ENSG00000285922	NA	NA
PKP1	2.38577	-2.38577	-2.76101	0.000147018	0.00398393	UP	TRUE	plakophilin 1	PKP1	5317	ENSG00000081277
OLIG1	2.15549	-2.15549	-2.3036	0.000150551	0.00407484	UP	TRUE	oligodendrocyte transcription factor 1	OLIG1	116448	ENSG00000184221
MTUS1-DT	-2.60324	2.60324	-3.06996	0.000151266	0.00408455	DOWN	TRUE	MTUS1 divergent transcript	MTUS1-DT	101930275	ENSG00000253671
ENSG00000273674	-2.60324	2.60324	-3.06996	0.000151266	0.00408455	DOWN	TRUE	NA	ENSG00000273674	NA	NA
SPINT1	-1.61157	1.61157	2.45102	0.00015267	0.00411758	DOWN	TRUE	serine peptidase inhibitor, Kunitz type 1	SPINT1	6692	ENSG00000166145
DNAJC6	-1.59191	1.59191	5.79089	0.000153171	0.00412624	DOWN	TRUE	DnaJ heat shock protein family (Hsp40) member C6	DNAJC6	9829	ENSG00000116675
CCNP	-1.70713	1.70713	-0.0497773	0.000155566	0.00418406	DOWN	TRUE	cyclin P	CCNP	79935	ENSG00000105219
TNFSF10	-1.6265	1.6265	1.50639	0.000155682	0.00418406	DOWN	TRUE	TNF superfamily member 10	TNFSF10	8743	ENSG00000121858
PLEKHA4	1.59546	-1.59546	3.4149	0.000158876	0.00426488	UP	TRUE	pleckstrin homology domain containing A4	PLEKHA4	57664	ENSG00000105559
ENSG00000287538	1.89162	-1.89162	-1.46093	0.000159911	0.00428763	UP	TRUE	NA	ENSG00000287538	NA	NA
ARHGEF16	-1.60003	1.60003	2.84436	0.000160436	0.00429669	DOWN	TRUE	Rho guanine nucleotide exchange factor 16	ARHGEF16	27237	ENSG00000130762
ENSG00000227241	-2.5108	2.5108	-2.96685	0.000162828	0.00435564	DOWN	TRUE	NA	ENSG00000227241	NA	NA
PLCZ1	4.22555	-4.22555	-4.12638	0.000164371	0.00439178	UP	TRUE	phospholipase C zeta 1	PLCZ1	89869	ENSG00000139151
CYP1A1	-1.58482	1.58482	5.02791	0.000165266	0.00441055	DOWN	TRUE	cytochrome P450 family 1 subfamily A member 1	CYP1A1	1543	ENSG00000140465
DMGDH	-1.82344	1.82344	-1.06307	0.000165491	0.00441142	DOWN	TRUE	dimethylglycine dehydrogenase	DMGDH	29958	ENSG00000132837
ENSG00000246130	1.79905	-1.79905	-0.988076	0.000166145	0.0044237	UP	TRUE	NA	ENSG00000246130	NA	NA
NKX1-2	-1.65866	1.65866	0.593303	0.000166485	0.00442762	DOWN	TRUE	NK1 homeobox 2	NKX1-2	390010	ENSG00000229544
ENSG00000234967	3.55803	-3.55803	-3.87268	0.000167283	0.00444368	UP	TRUE	NA	ENSG00000234967	NA	NA
ENSG00000259436	-1.70375	1.70375	-0.124134	0.000168026	0.00445824	DOWN	TRUE	NA	ENSG00000259436	NA	NA
WNT2B	-1.64516	1.64516	0.846111	0.000169331	0.00448768	DOWN	TRUE	Wnt family member 2B	WNT2B	7482	ENSG00000134245
LINC02964	-1.97256	1.97256	-1.78028	0.000170467	0.00451254	DOWN	TRUE	long intergenic non-protein coding RNA 2964	LINC02964	105375746	NA
TNFRSF1B	1.59007	-1.59007	3.02164	0.000171271	0.00452859	UP	TRUE	TNF receptor superfamily member 1B	TNFRSF1B	7133	ENSG00000028137
ELOVL3	1.68345	-1.68345	0.0461169	0.000173876	0.00459217	UP	TRUE	ELOVL fatty acid elongase 3	ELOVL3	83401	ENSG00000119915
TACSTD2	-1.57672	1.57672	5.79369	0.000175873	0.00463751	DOWN	TRUE	tumor associated calcium signal transducer 2	TACSTD2	4070	ENSG00000184292
LINC02298	-1.71522	1.71522	-0.320759	0.000175998	0.00463751	DOWN	TRUE	long intergenic non-protein coding RNA 2298	LINC02298	102723354	NA
SREBF1	-1.57545	1.57545	7.05147	0.000176249	0.00463834	DOWN	TRUE	sterol regulatory element binding transcription factor 1	SREBF1	6720	ENSG00000072310
ENSG00000289869	1.72231	-1.72231	-0.396858	0.000176434	0.00463834	UP	TRUE	NA	ENSG00000289869	NA	NA
ENSG00000239739	-1.85654	1.85654	-1.30108	0.000177305	0.00465587	DOWN	TRUE	NA	ENSG00000239739	NA	NA
ZNF723	-2.68098	2.68098	-3.21017	0.000178139	0.00466707	DOWN	TRUE	zinc finger protein 723	ZNF723	646864	ENSG00000268696
ENSG00000287463	2.66964	-2.66964	-3.2123	0.000178139	0.00466707	UP	TRUE	NA	ENSG00000287463	NA	NA
RAB15	1.57475	-1.57475	5.2154	0.000180476	0.0047229	UP	TRUE	RAB15, member RAS oncogene family	RAB15	376267	ENSG00000139998
IRAG1	-2.09493	2.09493	-2.19537	0.00018149	0.004744	DOWN	TRUE	inositol 1,4,5-triphosphate receptor associated 1	IRAG1	10335	ENSG00000072952
CERS4	-1.59763	1.59763	2.05121	0.000182204	0.00475724	DOWN	TRUE	ceramide synthase 4	CERS4	79603	ENSG00000090661
GACAT2	-1.60142	1.60142	1.79843	0.000184514	0.00481208	DOWN	TRUE	gastric cancer associated transcript 2	GACAT2	100287082	ENSG00000265962
BST2	1.57348	-1.57348	4.47841	0.000185512	0.0048326	UP	TRUE	bone marrow stromal cell antigen 2	BST2	684	ENSG00000130303
LYPD2	-2.96687	2.96687	-3.50301	0.000186219	0.00484549	DOWN	TRUE	LY6/PLAUR domain containing 2	LYPD2	137797	ENSG00000197353
OLFM3	-1.74733	1.74733	-0.639726	0.000187749	0.00487977	DOWN	TRUE	olfactomedin 3	OLFM3	118427	ENSG00000118733
RN7SL1	1.57476	-1.57476	3.53896	0.000190214	0.00493823	UP	TRUE	RNA component of signal recognition particle 7SL1	RN7SL1	6029	ENSG00000276168
INHBA	1.56735	-1.56735	6.07439	0.000190892	0.00495022	UP	TRUE	inhibin subunit beta A	INHBA	3624	ENSG00000122641
MYO16-AS1	-1.94635	1.94635	-1.74787	0.000191868	0.00495717	DOWN	TRUE	MYO16 antisense RNA 1	MYO16-AS1	100885782	ENSG00000236242
LINC03036	-2.5694	2.5694	-3.09695	0.00019293	0.00495717	DOWN	TRUE	NA	LINC03036	NA	NA
LGI2	2.55803	-2.55803	-3.09911	0.00019293	0.00495717	UP	TRUE	leucine rich repeat LGI family member 2	LGI2	55203	ENSG00000153012
ENSG00000250129	-7.01408	7.01408	-4.50326	0.000193974	0.00495717	DOWN	TRUE	NA	ENSG00000250129	NA	NA
GUSBP13	-7.01408	7.01408	-4.50326	0.000193974	0.00495717	DOWN	TRUE	GUSB pseudogene 13	GUSBP13	100287046	NA
ENSG00000279399	-7.01408	7.01408	-4.50326	0.000193974	0.00495717	DOWN	TRUE	NA	ENSG00000279399	NA	NA
NTS	-7.01408	7.01408	-4.50326	0.000193974	0.00495717	DOWN	TRUE	neurotensin	NTS	4922	ENSG00000133636
LINC02185	-7.01408	7.01408	-4.50326	0.000193974	0.00495717	DOWN	TRUE	long intergenic non-protein coding RNA 2185	LINC02185	101927311	NA
ADH1A	7.00838	-7.00838	-4.50479	0.000193974	0.00495717	UP	TRUE	alcohol dehydrogenase 1A (class I), alpha polypeptide	ADH1A	124	ENSG00000187758
NKX2-5	7.00838	-7.00838	-4.50479	0.000193974	0.00495717	UP	TRUE	NK2 homeobox 5	NKX2-5	1482	ENSG00000183072
ENSG00000288987	7.00838	-7.00838	-4.50479	0.000193974	0.00495717	UP	TRUE	NA	ENSG00000288987	NA	NA
ENSG00000287427	7.00838	-7.00838	-4.50479	0.000193974	0.00495717	UP	TRUE	NA	ENSG00000287427	NA	NA
ENSG00000242737	7.00838	-7.00838	-4.50479	0.000193974	0.00495717	UP	TRUE	NA	ENSG00000242737	NA	NA
LINC01822	-2.22515	2.22515	-2.53938	0.000197348	0.00503775	DOWN	TRUE	long intergenic non-protein coding RNA 1822	LINC01822	645949	ENSG00000229621
ENSG00000277159	1.73376	-1.73376	-0.687732	0.000199337	0.00508286	UP	TRUE	NA	ENSG00000277159	NA	NA
SERPINF1	1.59842	-1.59842	1.60936	0.000199874	0.0050909	UP	TRUE	serpin family F member 1	SERPINF1	5176	ENSG00000132386
ENSG00000250318	2.17693	-2.17693	-2.46957	0.000201115	0.00511681	UP	TRUE	NA	ENSG00000250318	NA	NA
ULK2	-1.5809	1.5809	2.40668	0.000201607	0.00512363	DOWN	TRUE	unc-51 like autophagy activating kinase 2	ULK2	9706	ENSG00000083290
TSPYL5	-1.57822	1.57822	2.63181	0.00020246	0.00513962	DOWN	TRUE	TSPY like 5	TSPYL5	85453	ENSG00000180543
STK32A	-1.77205	1.77205	-0.905759	0.000203465	0.00515424	DOWN	TRUE	serine/threonine kinase 32A	STK32A	202374	ENSG00000169302
CFAP54	1.6065	-1.6065	1.10635	0.000203486	0.00515424	UP	TRUE	cilia and flagella associated protein 54	CFAP54	144535	ENSG00000188596
ENSG00000286633	-2.15563	2.15563	-2.3985	0.000204205	0.00516672	DOWN	TRUE	NA	ENSG00000286633	NA	NA
PSME2P2	1.77412	-1.77412	-1.00708	0.000205278	0.00518815	UP	TRUE	proteasome activator subunit 2 pseudogene 2	PSME2P2	338099	ENSG00000225131
TUBB	-1.55732	1.55732	8.07601	0.000206908	0.00522356	DOWN	TRUE	tubulin beta class I	TUBB	203068	ENSG00000196230
TBX18	2.08855	-2.08855	-2.27256	0.000208768	0.00526471	UP	TRUE	T-box transcription factor 18	TBX18	9096	ENSG00000112837
FLI1	2.06467	-2.06467	-2.21244	0.000210407	0.00529948	UP	TRUE	Fli-1 proto-oncogene, ETS transcription factor	FLI1	2313	ENSG00000151702
BTNL9	1.72485	-1.72485	-0.672461	0.000210609	0.00529948	UP	TRUE	butyrophilin like 9	BTNL9	153579	ENSG00000165810
LINC00968	-2.78254	2.78254	-3.36549	0.000211448	0.00530892	DOWN	TRUE	long intergenic non-protein coding RNA 968	LINC00968	100507632	ENSG00000246430
LINC00898	-2.78254	2.78254	-3.36549	0.000211448	0.00530892	DOWN	TRUE	long intergenic non-protein coding RNA 898	LINC00898	400932	ENSG00000205634
XKR3	-1.89278	1.89278	-1.59586	0.000213881	0.00536396	DOWN	TRUE	XK related 3	XKR3	150165	ENSG00000172967
ATP9A	-1.55629	1.55629	4.96193	0.000214109	0.00536396	DOWN	TRUE	ATPase phospholipid transporting 9A (putative)	ATP9A	10079	ENSG00000054793
ENSG00000289635	1.91011	-1.91011	-1.71868	0.00021465	0.00537164	UP	TRUE	NA	ENSG00000289635	NA	NA
CYP27B1	1.63559	-1.63559	0.355076	0.000216532	0.00541166	UP	TRUE	cytochrome P450 family 27 subfamily B member 1	CYP27B1	1594	ENSG00000111012
RADX	-1.57282	1.57282	2.39825	0.000216722	0.00541166	DOWN	TRUE	RPA1 related single stranded DNA binding protein, X-linked	RADX	55086	ENSG00000147231
SCART1	-1.77045	1.77045	-0.960445	0.000218858	0.00545904	DOWN	TRUE	scavenger receptor family member expressed on T cells 1	SCART1	619207	ENSG00000214279
TMEM178A	-2.34181	2.34181	-2.80246	0.000221986	0.00553106	DOWN	TRUE	transmembrane protein 178A	TMEM178A	130733	ENSG00000152154
PTCHD1	-2.28819	2.28819	-2.71629	0.00022797	0.00567397	DOWN	TRUE	patched domain containing 1	PTCHD1	139411	ENSG00000165186
NEDD9	-1.55105	1.55105	4.25244	0.000228387	0.00567818	DOWN	TRUE	neural precursor cell expressed, developmentally down-regulated 9	NEDD9	4739	ENSG00000111859
ENSG00000229191	-2.64363	2.64363	-3.23994	0.000231229	0.00573637	DOWN	TRUE	NA	ENSG00000229191	NA	NA
RND2	2.63228	-2.63228	-3.24203	0.000231229	0.00573637	UP	TRUE	Rho family GTPase 2	RND2	8153	ENSG00000108830
DCN	-2.24184	2.24184	-2.63498	0.000232646	0.00575928	DOWN	TRUE	decorin	DCN	1634	ENSG00000011465
DCAF8L1	-1.55518	1.55518	3.10174	0.000232655	0.00575928	DOWN	TRUE	DDB1 and CUL4 associated factor 8 like 1	DCAF8L1	139425	ENSG00000226372
SMPX	-1.88888	1.88888	-1.64478	0.000237884	0.00588228	DOWN	TRUE	small muscle protein X-linked	SMPX	23676	ENSG00000091482
MYO15B	-1.65919	1.65919	-0.100086	0.000238138	0.00588228	DOWN	TRUE	myosin XVB	MYO15B	80022	ENSG00000266714
SHANK1	1.55154	-1.55154	3.22216	0.000238422	0.00588296	UP	TRUE	SH3 and multiple ankyrin repeat domains 1	SHANK1	50944	ENSG00000161681
CCL26	-1.57425	1.57425	1.65925	0.000239495	0.00590307	DOWN	TRUE	C-C motif chemokine ligand 26	CCL26	10344	ENSG00000006606
ENSG00000287692	-3.51055	3.51055	-3.91816	0.000240916	0.00590632	DOWN	TRUE	NA	ENSG00000287692	NA	NA
HRAT17	-3.51055	3.51055	-3.91816	0.000240916	0.00590632	DOWN	TRUE	heart tissue-associated transcript 17	HRAT17	101928036	ENSG00000234520
SPRR2A	3.49944	-3.49944	-3.91996	0.000240916	0.00590632	UP	TRUE	small proline rich protein 2A	SPRR2A	6700	ENSG00000241794
ENSG00000254303	3.49944	-3.49944	-3.91996	0.000240916	0.00590632	UP	TRUE	NA	ENSG00000254303	NA	NA
FAM189A1	3.49944	-3.49944	-3.91996	0.000240916	0.00590632	UP	TRUE	family with sequence similarity 189 member A1	FAM189A1	23359	ENSG00000104059
PPP2CA-DT	1.95675	-1.95675	-1.95681	0.000243382	0.00596038	UP	TRUE	PPP2CA divergent transcript	PPP2CA-DT	118732304	NA
CRTC1P1	-2.05703	2.05703	-2.22484	0.000244075	0.00596461	DOWN	TRUE	CRTC1 pseudogene 1	CRTC1P1	129656	ENSG00000204993
IL12A-AS1	2.0456	-2.0456	-2.22723	0.000244075	0.00596461	UP	TRUE	IL12A antisense RNA 1	IL12A-AS1	101928376	ENSG00000244040
ENSG00000258303	1.72902	-1.72902	-0.855714	0.000244694	0.00597335	UP	TRUE	NA	ENSG00000258303	NA	NA
TNFRSF19	1.56383	-1.56383	2.06824	0.000246222	0.00600425	UP	TRUE	TNF receptor superfamily member 19	TNFRSF19	55504	ENSG00000127863
CRTAM	-1.80492	1.80492	-1.27007	0.000247407	0.0060226	DOWN	TRUE	cytotoxic and regulatory T cell molecule	CRTAM	56253	ENSG00000109943
ENSG00000282742	-4.1664	4.1664	-4.18125	0.000248027	0.0060226	DOWN	TRUE	NA	ENSG00000282742	NA	NA
OOEP	-4.1664	4.1664	-4.18125	0.000248027	0.0060226	DOWN	TRUE	oocyte expressed protein	OOEP	441161	ENSG00000203907
ENSG00000269482	-4.1664	4.1664	-4.18125	0.000248027	0.0060226	DOWN	TRUE	NA	ENSG00000269482	NA	NA
ENSG00000286035	-2.92125	2.92125	-3.53956	0.000252157	0.00610994	DOWN	TRUE	NA	ENSG00000286035	NA	NA
IGFL4	-2.92125	2.92125	-3.53956	0.000252157	0.00610994	DOWN	TRUE	IGF like family member 4	IGFL4	444882	ENSG00000204869
LINC02910	1.56335	-1.56335	1.92588	0.000254517	0.0061606	UP	TRUE	long intergenic non-protein coding RNA 2910	LINC02910	284756	ENSG00000176659
RGL3	-1.57479	1.57479	1.30342	0.000254841	0.00616194	DOWN	TRUE	ral guanine nucleotide dissociation stimulator like 3	RGL3	57139	ENSG00000205517
ENSG00000288885	1.61012	-1.61012	0.434789	0.000257423	0.00621779	UP	TRUE	NA	ENSG00000288885	NA	NA
LINC01366	1.83373	-1.83373	-1.50528	0.000257696	0.00621783	UP	TRUE	long intergenic non-protein coding RNA 1366	LINC01366	257358	ENSG00000235172
FABP6	2.43547	-2.43547	-3.01967	0.000258125	0.00622162	UP	TRUE	fatty acid binding protein 6	FABP6	2172	ENSG00000170231
RHOBTB1	-1.54606	1.54606	2.86675	0.000259148	0.00623971	DOWN	TRUE	Rho related BTB domain containing 1	RHOBTB1	9886	ENSG00000072422
ENSG00000229962	1.59484	-1.59484	0.652472	0.000265378	0.00638302	UP	TRUE	NA	ENSG00000229962	NA	NA
TMA7	1.52983	-1.52983	6.23052	0.000266772	0.00640981	UP	TRUE	translation machinery associated 7 homolog	TMA7	51372	ENSG00000232112
ENSG00000285744	1.63536	-1.63536	-0.0296275	0.000271164	0.0065085	UP	TRUE	NA	ENSG00000285744	NA	NA
TRIM71	2.30191	-2.30191	-2.82705	0.000273264	0.00654518	UP	TRUE	tripartite motif containing 71	TRIM71	131405	ENSG00000206557
ENSG00000286538	2.30191	-2.30191	-2.82705	0.000273264	0.00654518	UP	TRUE	NA	ENSG00000286538	NA	NA
ENSG00000265702	-1.98205	1.98205	-2.06986	0.000279483	0.00668715	DOWN	TRUE	NA	ENSG00000265702	NA	NA
LINC02941	-2.74087	2.74087	-3.39868	0.000280171	0.00669661	DOWN	TRUE	long intergenic non-protein coding RNA 2941	LINC02941	100507477	ENSG00000236013
DISC1FP1	-2.21636	2.21636	-2.65489	0.000281038	0.00671033	DOWN	TRUE	DISC1 fusion partner 1	DISC1FP1	101929222	ENSG00000261645
ENSG00000259972	-1.6214	1.6214	0.117907	0.000285431	0.00680813	DOWN	TRUE	NA	ENSG00000259972	NA	NA
LRRC2	-1.53963	1.53963	2.38305	0.000292416	0.00696748	DOWN	TRUE	leucine rich repeat containing 2	LRRC2	79442	ENSG00000163827
GLUL	-1.51724	1.51724	7.41107	0.000296346	0.00705377	DOWN	TRUE	glutamate-ammonia ligase	GLUL	2752	ENSG00000135821
MACROD1	-1.52325	1.52325	3.79588	0.000297076	0.00706381	DOWN	TRUE	mono-ADP ribosylhydrolase 1	MACROD1	28992	ENSG00000133315
PPP1R32	-2.60528	2.60528	-3.27034	0.000300744	0.0071436	DOWN	TRUE	protein phosphatase 1 regulatory subunit 32	PPP1R32	220004	ENSG00000162148
MTMR7	1.56365	-1.56365	1.16704	0.000302393	0.00717532	UP	TRUE	myotubularin related protein 7	MTMR7	9108	ENSG00000003987
ENSG00000227992	-1.58996	1.58996	0.524127	0.000305695	0.00724617	DOWN	TRUE	NA	ENSG00000227992	NA	NA
ENSG00000270127	-1.62606	1.62606	-0.0831537	0.00030797	0.00729255	DOWN	TRUE	NA	ENSG00000270127	NA	NA
PIEZO2	-1.52202	1.52202	3.24588	0.000308764	0.00729653	DOWN	TRUE	piezo type mechanosensitive ion channel component 2	PIEZO2	63895	ENSG00000154864
TMEM106B	-1.51294	1.51294	6.68452	0.000308775	0.00729653	DOWN	TRUE	transmembrane protein 106B	TMEM106B	54664	ENSG00000106460
RILP	1.52353	-1.52353	2.94664	0.000310958	0.00734053	UP	TRUE	Rab interacting lysosomal protein	RILP	83547	ENSG00000167705
RHEX	-6.92171	6.92171	-4.57729	0.000315208	0.00738755	DOWN	TRUE	regulator of hemoglobinization and erythroid cell expansion	RHEX	440712	ENSG00000263961
GRM7	-6.92171	6.92171	-4.57729	0.000315208	0.00738755	DOWN	TRUE	glutamate metabotropic receptor 7	GRM7	2917	ENSG00000196277
ASB5	-6.92171	6.92171	-4.57729	0.000315208	0.00738755	DOWN	TRUE	ankyrin repeat and SOCS box containing 5	ASB5	140458	ENSG00000164122
SCARA5	-6.92171	6.92171	-4.57729	0.000315208	0.00738755	DOWN	TRUE	scavenger receptor class A member 5	SCARA5	286133	ENSG00000168079
FTLP6	-6.92171	6.92171	-4.57729	0.000315208	0.00738755	DOWN	TRUE	ferritin light chain pseudogene 6	FTLP6	100462788	NA
COL2A1	-6.92171	6.92171	-4.57729	0.000315208	0.00738755	DOWN	TRUE	collagen type II alpha 1 chain	COL2A1	1280	ENSG00000139219
MIR205HG	6.91602	-6.91602	-4.57875	0.000315208	0.00738755	UP	TRUE	MIR205 host gene	MIR205HG	642587	ENSG00000230937
FABP5P7	1.83031	-1.83031	-1.63736	0.000322744	0.00755642	UP	TRUE	fatty acid binding protein 5 pseudogene 7	FABP5P7	728641	NA
ENSG00000271943	1.51335	-1.51335	3.67824	0.000325687	0.00761755	UP	TRUE	NA	ENSG00000271943	NA	NA
CYGB	-1.56113	1.56113	1.03027	0.000326606	0.00763125	DOWN	TRUE	cytoglobin	CYGB	114757	ENSG00000161544
DCAF8L2	-1.52884	1.52884	2.17118	0.000327942	0.00765465	DOWN	TRUE	DDB1 and CUL4 associated factor 8 like 2	DCAF8L2	347442	ENSG00000189186
EDARADD	2.02811	-2.02811	-2.31931	0.000331776	0.00773626	UP	TRUE	EDAR associated death domain	EDARADD	128178	ENSG00000186197
ENSG00000250920	-2.34335	2.34335	-2.94223	0.000332559	0.00774662	DOWN	TRUE	NA	ENSG00000250920	NA	NA
GNG7	-1.59725	1.59725	0.19219	0.000334378	0.00778109	DOWN	TRUE	G protein subunit gamma 7	GNG7	2788	ENSG00000176533
ENSG00000287481	-2.08966	2.08966	-2.44976	0.000336548	0.00782364	DOWN	TRUE	NA	ENSG00000287481	NA	NA
ENSG00000287235	2.86285	-2.86285	-3.57898	0.000342416	0.00795197	UP	TRUE	NA	ENSG00000287235	NA	NA
DDR2	-1.53044	1.53044	1.75283	0.000344302	0.00798766	DOWN	TRUE	discoidin domain receptor tyrosine kinase 2	DDR2	4921	ENSG00000162733
PPIAP22	1.49963	-1.49963	6.41105	0.000347658	0.00805737	UP	TRUE	peptidylprolyl isomerase A pseudogene 22	PPIAP22	653214	NA
ENSG00000257894	-1.6495	1.6495	-0.475916	0.000350249	0.00810919	DOWN	TRUE	NA	ENSG00000257894	NA	NA
ENSG00000266980	-1.90712	1.90712	-1.9421	0.000351831	0.0081294	DOWN	TRUE	NA	ENSG00000266980	NA	NA
ENSG00000271109	1.89568	-1.89568	-1.9445	0.000351831	0.0081294	UP	TRUE	NA	ENSG00000271109	NA	NA
SDK2	1.66348	-1.66348	-0.718711	0.000352801	0.00814359	UP	TRUE	sidekick cell adhesion molecule 2	SDK2	54549	ENSG00000069188
MAPK10	-1.82872	1.82872	-1.64481	0.000357944	0.00824569	DOWN	TRUE	mitogen-activated protein kinase 10	MAPK10	5602	ENSG00000109339
MYLK3	-1.82872	1.82872	-1.64481	0.000357944	0.00824569	DOWN	TRUE	myosin light chain kinase 3	MYLK3	91807	ENSG00000140795
ENSG00000225140	1.73164	-1.73164	-1.21987	0.000361485	0.00831089	UP	TRUE	NA	ENSG00000225140	NA	NA
SLC7A10	-1.93258	1.93258	-2.0434	0.000361501	0.00831089	DOWN	TRUE	solute carrier family 7 member 10	SLC7A10	56301	ENSG00000130876
TCP11L2	-1.50303	1.50303	3.27771	0.000363646	0.00834408	DOWN	TRUE	t-complex 11 like 2	TCP11L2	255394	ENSG00000166046
ENSG00000234961	1.51461	-1.51461	2.26941	0.000363673	0.00834408	UP	TRUE	NA	ENSG00000234961	NA	NA
TMEM163	1.52967	-1.52967	1.54121	0.000367359	0.0084202	UP	TRUE	transmembrane protein 163	TMEM163	81615	ENSG00000152128
MT1A	1.5717	-1.5717	0.347652	0.00036856	0.00843929	UP	TRUE	metallothionein 1A	MT1A	4489	ENSG00000205362
PRDM16	-2.69796	2.69796	-3.43265	0.000372105	0.00850264	DOWN	TRUE	PR/SET domain 16	PRDM16	63976	ENSG00000142611
ENSG00000260955	2.68664	-2.68664	-3.43461	0.000372105	0.00850264	UP	TRUE	NA	ENSG00000260955	NA	NA
AADACP1	-1.49569	1.49569	4.21073	0.000372441	0.00850264	DOWN	TRUE	arylacetamide deacetylase pseudogene 1	AADACP1	201651	ENSG00000240602
SPARC	1.59087	-1.59087	0.0150875	0.00037753	0.00861025	UP	TRUE	secreted protein acidic and cysteine rich	SPARC	6678	ENSG00000113140
ENSG00000237870	1.51864	-1.51864	1.74256	0.000384542	0.00876143	UP	TRUE	NA	ENSG00000237870	NA	NA
FAM20C	-1.48846	1.48846	5.72538	0.000385478	0.00877404	DOWN	TRUE	FAM20C golgi associated secretory pathway kinase	FAM20C	56975	ENSG00000177706
GRB14	1.86875	-1.86875	-1.90828	0.000391852	0.008888	UP	TRUE	growth factor receptor bound protein 14	GRB14	2888	ENSG00000115290
PRF1	-2.56589	2.56589	-3.30138	0.000391938	0.008888	DOWN	TRUE	perforin 1	PRF1	5551	ENSG00000180644
PSG1	-2.56589	2.56589	-3.30138	0.000391938	0.008888	DOWN	TRUE	pregnancy specific beta-1-glycoprotein 1	PSG1	5669	ENSG00000231924
ENSG00000267009	-1.76569	1.76569	-1.40686	0.000392038	0.008888	DOWN	TRUE	NA	ENSG00000267009	NA	NA
PCDH17	1.52529	-1.52529	1.41826	0.000393705	0.00891697	UP	TRUE	protocadherin 17	PCDH17	27253	ENSG00000118946
KREMEN2	1.64949	-1.64949	-0.729193	0.000396005	0.0089602	UP	TRUE	kringle containing transmembrane protein 2	KREMEN2	79412	ENSG00000131650
ITGA9-AS1	-1.5896	1.5896	-0.0432821	0.000402648	0.00909171	DOWN	TRUE	ITGA9 antisense RNA 1	ITGA9-AS1	101928153	ENSG00000235257
DDTL	-2.09542	2.09542	-2.53943	0.000403008	0.00909171	DOWN	TRUE	D-dopachrome tautomerase like	DDTL	100037417	ENSG00000099974
IMPDH1P8	2.084	-2.084	-2.54166	0.000403008	0.00909171	UP	TRUE	inosine monophosphate dehydrogenase 1 pseudogene 8	IMPDH1P8	131961	NA
ZAP70	-2.46281	2.46281	-3.18107	0.000404469	0.00911569	DOWN	TRUE	zeta chain of T cell receptor associated protein kinase 70	ZAP70	7535	ENSG00000115085
AIG1	-1.48178	1.48178	6.31655	0.000406379	0.00914973	DOWN	TRUE	androgen induced 1	AIG1	51390	ENSG00000146416
ENSG00000267731	-2.12751	2.12751	-2.61539	0.000407477	0.00916543	DOWN	TRUE	NA	ENSG00000267731	NA	NA
GALNT5	-1.48195	1.48195	5.49846	0.000408938	0.00918417	DOWN	TRUE	polypeptide N-acetylgalactosaminyltransferase 5	GALNT5	11227	ENSG00000136542
CCR1	1.59212	-1.59212	-0.130284	0.000409112	0.00918417	UP	TRUE	C-C motif chemokine receptor 1	CCR1	1230	ENSG00000163823
ENSG00000255689	-1.77969	1.77969	-1.51184	0.000410795	0.00921292	DOWN	TRUE	NA	ENSG00000255689	NA	NA
ENSG00000265478	2.19452	-2.19452	-2.78264	0.000414119	0.00927058	UP	TRUE	NA	ENSG00000265478	NA	NA
LMO2	1.49054	-1.49054	2.93342	0.000414316	0.00927058	UP	TRUE	LIM domain only 2	LMO2	4005	ENSG00000135363
ENSG00000273151	-1.58523	1.58523	-0.0334811	0.000414581	0.00927058	DOWN	TRUE	NA	ENSG00000273151	NA	NA
AGBL1	-3.06912	3.06912	-3.78065	0.000419448	0.00936536	DOWN	TRUE	AGBL carboxypeptidase 1	AGBL1	123624	ENSG00000273540
EVA1A	1.47956	-1.47956	5.13379	0.000419638	0.00936536	UP	TRUE	eva-1 homolog A, regulator of programmed cell death	EVA1A	84141	ENSG00000115363
FIBCD1	-1.48217	1.48217	4.05268	0.000420842	0.0093831	DOWN	TRUE	fibrinogen C domain containing 1	FIBCD1	84929	ENSG00000130720
ENSG00000272941	-1.55726	1.55726	0.379938	0.000424287	0.00945069	DOWN	TRUE	NA	ENSG00000272941	NA	NA
LINGO2	-1.52805	1.52805	1.07171	0.00042564	0.00947163	DOWN	TRUE	leucine rich repeat and Ig domain containing 2	LINGO2	158038	ENSG00000174482
IL6R	1.48922	-1.48922	2.78189	0.000432974	0.00962548	UP	TRUE	interleukin 6 receptor	IL6R	3570	ENSG00000160712
IFIT1	1.4708	-1.4708	7.43549	0.000444472	0.00987151	UP	TRUE	interferon induced protein with tetratricopeptide repeats 1	IFIT1	3434	ENSG00000185745
PFN1	1.47018	-1.47018	9.66073	0.000445272	0.00987968	UP	TRUE	profilin 1	PFN1	5216	ENSG00000108518
ACOT11	1.66336	-1.66336	-0.98171	0.000454915	0.0100839	UP	TRUE	acyl-CoA thioesterase 11	ACOT11	26027	ENSG00000162390
PCDHAC1	1.51473	-1.51473	1.15857	0.000456555	0.0101104	UP	TRUE	protocadherin alpha subfamily C, 1	PCDHAC1	56135	ENSG00000248383
TBX15	-1.59474	1.59474	-0.328809	0.000459831	0.0101732	DOWN	TRUE	T-box transcription factor 15	TBX15	6913	ENSG00000092607
PSAT1	-1.46542	1.46542	8.25896	0.000464653	0.0102651	DOWN	TRUE	phosphoserine aminotransferase 1	PSAT1	29968	ENSG00000135069
XAGE2	-1.47159	1.47159	3.81586	0.000464883	0.0102651	DOWN	TRUE	X antigen family member 2	XAGE2	9502	ENSG00000155622
FGF21	-2.82543	2.82543	-3.61556	0.000466301	0.0102667	DOWN	TRUE	fibroblast growth factor 21	FGF21	26291	ENSG00000105550
ALPL	2.81415	-2.81415	-3.61743	0.000466301	0.0102667	UP	TRUE	alkaline phosphatase, biomineralization associated	ALPL	249	ENSG00000162551
CAND2	2.81415	-2.81415	-3.61743	0.000466301	0.0102667	UP	TRUE	cullin associated and neddylation dissociated 2 (putative)	CAND2	23066	ENSG00000144712
GOLGA6L10	-1.67795	1.67795	-1.03028	0.000468731	0.0103103	DOWN	TRUE	golgin A6 family like 10	GOLGA6L10	647042	ENSG00000278662
LINC02701	1.52504	-1.52504	0.656557	0.0004721	0.0103744	UP	TRUE	long intergenic non-protein coding RNA 2701	LINC02701	105369364	ENSG00000250508
PSG4	-1.49587	1.49587	1.54824	0.000475931	0.0104486	DOWN	TRUE	pregnancy specific beta-1-glycoprotein 4	PSG4	5672	ENSG00000243137
ENSG00000260855	-1.55811	1.55811	0.106086	0.000477873	0.0104812	DOWN	TRUE	NA	ENSG00000260855	NA	NA
EFHD2-AS1	1.64093	-1.64093	-0.873005	0.000482017	0.0105619	UP	TRUE	EFHD2 antisense RNA 1	EFHD2-AS1	101927441	NA
NECTIN1	1.46349	-1.46349	4.60747	0.000486724	0.0106549	UP	TRUE	nectin cell adhesion molecule 1	NECTIN1	5818	ENSG00000110400
GABRR2	-1.5794	1.5794	-0.232208	0.000487233	0.0106558	DOWN	TRUE	gamma-aminobutyric acid type A receptor subunit rho2	GABRR2	2570	ENSG00000111886
ENSG00000289275	1.52474	-1.52474	0.575757	0.000488434	0.0106719	UP	TRUE	NA	ENSG00000289275	NA	NA
ENSG00000287125	2.09062	-2.09062	-2.63721	0.000489496	0.0106849	UP	TRUE	NA	ENSG00000287125	NA	NA
SULT1C2	-1.47266	1.47266	2.80565	0.000490282	0.0106919	DOWN	TRUE	sulfotransferase family 1C member 2	SULT1C2	6819	ENSG00000198203
MYOSLID	1.51322	-1.51322	0.796624	0.000494151	0.010766	UP	TRUE	myocardin-induced smooth muscle lncRNA, inducer of differentiation	MYOSLID	105373853	ENSG00000229647
BCO2	-2.13711	2.13711	-2.71634	0.000498242	0.0108448	DOWN	TRUE	beta-carotene oxygenase 2	BCO2	83875	ENSG00000197580
PCSK9	-1.45673	1.45673	6.30628	0.000504378	0.0109316	DOWN	TRUE	proprotein convertase subtilisin/kexin type 9	PCSK9	255738	ENSG00000169174
PCDHAC2	1.63223	-1.63223	-0.855655	0.000505631	0.0109316	UP	TRUE	protocadherin alpha subfamily C, 2	PCDHAC2	56134	ENSG00000243232
LRRC4C	-2.17743	2.17743	-2.80251	0.000506343	0.0109316	DOWN	TRUE	leucine rich repeat containing 4C	LRRC4C	57689	ENSG00000148948
ENSG00000287396	2.16602	-2.16602	-2.80465	0.000506343	0.0109316	UP	TRUE	NA	ENSG00000287396	NA	NA
BTLA	-3.3857	3.3857	-4.01775	0.000506526	0.0109316	DOWN	TRUE	B and T lymphocyte associated	BTLA	151888	ENSG00000186265
SPATA12	3.37459	-3.37459	-4.01944	0.000506526	0.0109316	UP	TRUE	spermatogenesis associated 12	SPATA12	353324	ENSG00000186451
HPD	3.37459	-3.37459	-4.01944	0.000506526	0.0109316	UP	TRUE	4-hydroxyphenylpyruvate dioxygenase	HPD	3242	ENSG00000158104
BMP7	3.37459	-3.37459	-4.01944	0.000506526	0.0109316	UP	TRUE	bone morphogenetic protein 7	BMP7	655	ENSG00000101144
CT45A10	3.37459	-3.37459	-4.01944	0.000506526	0.0109316	UP	TRUE	cancer/testis antigen family 45 member A10	CT45A10	102723631	ENSG00000269586
ENSG00000278192	-1.76003	1.76003	-1.56735	0.000507493	0.0109422	DOWN	TRUE	NA	ENSG00000278192	NA	NA
C19orf18	-1.85828	1.85828	-1.97929	0.000511591	0.0110038	DOWN	TRUE	chromosome 19 open reading frame 18	C19orf18	147685	ENSG00000177025
HMGB1P31	-2.52539	2.52539	-3.33312	0.000511792	0.0110038	DOWN	TRUE	high mobility group box 1 pseudogene 31	HMGB1P31	100873894	ENSG00000233266
ENSG00000284196	-2.52539	2.52539	-3.33312	0.000511792	0.0110038	DOWN	TRUE	NA	ENSG00000284196	NA	NA
ENSG00000278743	2.26801	-2.26801	-2.99409	0.000518548	0.0111386	UP	TRUE	NA	ENSG00000278743	NA	NA
ENSG00000270504	-1.46192	1.46192	3.10796	0.000522874	0.011221	DOWN	TRUE	NA	ENSG00000270504	NA	NA
ARID3C	-1.8688	1.8688	-2.03037	0.000524355	0.0112422	DOWN	TRUE	AT-rich interaction domain 3C	ARID3C	138715	ENSG00000205143
RHBDL2	1.55946	-1.55946	-0.12679	0.00052754	0.0112999	UP	TRUE	rhomboid like 2	RHBDL2	54933	ENSG00000158315
CASC15	-1.55778	1.55778	-0.0933487	0.000531862	0.0113819	DOWN	TRUE	cancer susceptibility 15	CASC15	401237	NA
ENSG00000270020	-1.60171	1.60171	-0.548558	0.000534411	0.0114257	DOWN	TRUE	NA	ENSG00000270020	NA	NA
MUSK	-1.61693	1.61693	-0.695407	0.00053639	0.0114573	DOWN	TRUE	muscle associated receptor tyrosine kinase	MUSK	4593	ENSG00000030304
CFAP70	-1.63597	1.63597	-0.858914	0.000538104	0.0114832	DOWN	TRUE	cilia and flagella associated protein 70	CFAP70	118491	ENSG00000156042
ELMO1	1.45588	-1.45588	3.45205	0.000540077	0.0115146	UP	TRUE	engulfment and cell motility 1	ELMO1	9844	ENSG00000155849
ENSG00000289513	1.50488	-1.50488	0.725421	0.000542249	0.0115502	UP	TRUE	NA	ENSG00000289513	NA	NA
LCP1	1.44672	-1.44672	7.62483	0.000546216	0.0116151	UP	TRUE	lymphocyte cytosolic protein 1	LCP1	3936	ENSG00000136167
THBS4	-1.74321	1.74321	-1.53934	0.000546819	0.0116151	DOWN	TRUE	thrombospondin 4	THBS4	7060	ENSG00000113296
DNAJC12	-1.74321	1.74321	-1.53934	0.000546819	0.0116151	DOWN	TRUE	DnaJ heat shock protein family (Hsp40) member C12	DNAJC12	56521	ENSG00000108176
SHE	1.66769	-1.66769	-1.20512	0.000560262	0.0118896	UP	TRUE	Src homology 2 domain containing E	SHE	126669	ENSG00000169291
LINC01537	1.56253	-1.56253	-0.268798	0.000564637	0.0119713	UP	TRUE	long intergenic non-protein coding RNA 1537	LINC01537	101928555	ENSG00000227467
MASP1	-1.90602	1.90602	-2.19545	0.000567833	0.012028	DOWN	TRUE	MBL associated serine protease 1	MASP1	5648	ENSG00000127241
ENSG00000287918	-1.75192	1.75192	-1.6153	0.000573135	0.0121071	DOWN	TRUE	NA	ENSG00000287918	NA	NA
SLC7A8	-2.04662	2.04662	-2.57693	0.000573157	0.0121071	DOWN	TRUE	solute carrier family 7 member 8	SLC7A8	23428	ENSG00000092068
LRRC55	2.0352	-2.0352	-2.57911	0.000573157	0.0121071	UP	TRUE	leucine rich repeat containing 55	LRRC55	219527	ENSG00000183908
ENSG00000227088	-4.01539	4.01539	-4.30161	0.000575412	0.0121436	DOWN	TRUE	NA	ENSG00000227088	NA	NA
ENSG00000239572	-1.55509	1.55509	-0.206294	0.000579078	0.0122097	DOWN	TRUE	NA	ENSG00000239572	NA	NA
OASL	1.43964	-1.43964	6.61648	0.00058241	0.0122686	UP	TRUE	2'-5'-oligoadenylate synthetase like	OASL	8638	ENSG00000135114
ENSG00000249328	-1.79371	1.79371	-1.81355	0.000585652	0.0123256	DOWN	TRUE	NA	ENSG00000249328	NA	NA
ENSG00000232716	-3.01281	3.01281	-3.82507	0.000589	0.0123847	DOWN	TRUE	NA	ENSG00000232716	NA	NA
HLX	1.47862	-1.47862	1.34642	0.00059129	0.0124214	UP	TRUE	H2.0 like homeobox	HLX	3142	ENSG00000136630
ENSG00000290385	-1.55435	1.55435	-0.235968	0.000592662	0.0124388	DOWN	TRUE	NA	ENSG00000290385	NA	NA
RAB3B	-1.65404	1.65404	-1.10362	0.000601104	0.0126045	DOWN	TRUE	RAB3B, member RAS oncogene family	RAB3B	5865	ENSG00000169213
PTH1R	1.55244	-1.55244	-0.261159	0.000607084	0.0127182	UP	TRUE	parathyroid hormone 1 receptor	PTH1R	5745	ENSG00000160801
TRAV8-1	-1.70871	1.70871	-1.44971	0.000613706	0.0128299	DOWN	TRUE	T cell receptor alpha variable 8-1	TRAV8-1	28685	ENSG00000211782
KAZN	1.48146	-1.48146	0.920953	0.000614497	0.0128299	UP	TRUE	kazrin, periplakin interacting protein	KAZN	23254	ENSG00000189337
KIF5C	-1.8623	1.8623	-2.09689	0.000614658	0.0128299	DOWN	TRUE	kinesin family member 5C	KIF5C	3800	ENSG00000168280
RBM20	1.85085	-1.85085	-2.09917	0.000614658	0.0128299	UP	TRUE	RNA binding motif protein 20	RBM20	282996	ENSG00000203867
VWDE	-1.45994	1.45994	1.81017	0.000618034	0.0128887	DOWN	TRUE	von Willebrand factor D and EGF domains	VWDE	221806	ENSG00000146530
CDH11	-1.43186	1.43186	7.69522	0.000619569	0.0129006	DOWN	TRUE	cadherin 11	CDH11	1009	ENSG00000140937
PNPLA1	-2.14835	2.14835	-2.8249	0.000619733	0.0129006	DOWN	TRUE	patatin like phospholipase domain containing 1	PNPLA1	285848	ENSG00000180316
KDM4A-AS1	1.60993	-1.60993	-0.920285	0.000632164	0.0131418	UP	TRUE	KDM4A antisense RNA 1	KDM4A-AS1	100132774	NA
RASL10B	-1.67278	1.67278	-1.27015	0.000632469	0.0131418	DOWN	TRUE	RAS like family 10 member B	RASL10B	91608	ENSG00000270885
FGD3	1.86253	-1.86253	-2.15465	0.0006339	0.0131596	UP	TRUE	FYVE, RhoGEF and PH domain containing 3	FGD3	89846	ENSG00000127084
SELENBP1	-2.19332	2.19332	-2.91802	0.000634842	0.0131672	DOWN	TRUE	selenium binding protein 1	SELENBP1	8991	ENSG00000143416
ACP3	-2.77503	2.77503	-3.65512	0.000636793	0.0131838	DOWN	TRUE	acid phosphatase 3	ACP3	55	ENSG00000014257
CNTNAP2	-2.77503	2.77503	-3.65512	0.000636793	0.0131838	DOWN	TRUE	contactin associated protein 2	CNTNAP2	26047	ENSG00000174469
RASSF6	-1.60376	1.60376	-0.791287	0.000641572	0.0132708	DOWN	TRUE	Ras association domain family member 6	RASSF6	166824	ENSG00000169435
BCHE	-1.45693	1.45693	1.65412	0.000647051	0.013372	DOWN	TRUE	butyrylcholinesterase	BCHE	590	ENSG00000114200
PKHD1	-1.61252	1.61252	-0.876348	0.000648912	0.0133984	DOWN	TRUE	PKHD1 ciliary IPT domain containing fibrocystin/polyductin	PKHD1	5314	ENSG00000170927
SERPIND1	1.46898	-1.46898	1.28128	0.000651237	0.0134343	UP	TRUE	serpin family D member 1	SERPIND1	3053	ENSG00000099937
KCNH1	-1.44597	1.44597	2.19007	0.000659508	0.0135862	DOWN	TRUE	potassium voltage-gated channel subfamily H member 1	KCNH1	3756	ENSG00000143473
TMEM9B-AS1	-1.5182	1.5182	0.0882087	0.000659797	0.0135862	DOWN	TRUE	TMEM9B antisense RNA 1	TMEM9B-AS1	493900	ENSG00000254860
RHOT1P2	-2.60811	2.60811	-3.50309	0.000660977	0.0135862	DOWN	TRUE	ras homolog family member T1 pseudogene 2	RHOT1P2	100462811	NA
LINC01050	2.59679	-2.59679	-3.50495	0.000660977	0.0135862	UP	TRUE	long intergenic non-protein coding RNA 1050	LINC01050	103689845	NA
TRIML1	1.98532	-1.98532	-2.52325	0.000661742	0.0135898	UP	TRUE	tripartite motif family like 1	TRIML1	339976	ENSG00000184108
LINC02870	1.44979	-1.44979	1.94754	0.00066276	0.0135985	UP	TRUE	long intergenic non-protein coding RNA 2870	LINC02870	170393	NA
ENSG00000260918	-2.48372	2.48372	-3.36556	0.0006696	0.0137265	DOWN	TRUE	NA	ENSG00000260918	NA	NA
ENO3	1.4244	-1.4244	4.57988	0.000678522	0.0138875	UP	TRUE	enolase 3	ENO3	2027	ENSG00000108515
STMN3	1.46558	-1.46558	1.01982	0.000678665	0.0138875	UP	TRUE	stathmin 3	STMN3	50861	ENSG00000197457
ENSG00000286134	-1.83409	1.83409	-2.05663	0.000679363	0.0138893	DOWN	TRUE	NA	ENSG00000286134	NA	NA
PKD1P5	-1.6347	1.6347	-1.09002	0.000679977	0.0138895	DOWN	TRUE	polycystin 1, transient receptor potential channel interacting pseudogene 5	PKD1P5	348156	ENSG00000254681
CCDC116	-2.02158	2.02158	-2.59605	0.000684293	0.0139652	DOWN	TRUE	coiled-coil domain containing 116	CCDC116	164592	ENSG00000161180
PLSCR4	-1.42373	1.42373	4.35355	0.000685904	0.0139856	DOWN	TRUE	phospholipid scramblase 4	PLSCR4	57088	ENSG00000114698
PLAT	-1.41919	1.41919	9.4178	0.000687737	0.0140105	DOWN	TRUE	plasminogen activator, tissue type	PLAT	5327	ENSG00000104368
MANBA	-1.42334	1.42334	4.20723	0.000690869	0.0140618	DOWN	TRUE	mannosidase beta	MANBA	4126	ENSG00000109323
SOX6	-1.45045	1.45045	1.5558	0.0006922	0.0140764	DOWN	TRUE	SRY-box transcription factor 6	SOX6	55553	ENSG00000110693
ABCA4	-1.49172	1.49172	0.451449	0.000696694	0.0141552	DOWN	TRUE	ATP binding cassette subfamily A member 4	ABCA4	24	ENSG00000198691
PADI4	-1.91592	1.91592	-2.33299	0.000700863	0.0142273	DOWN	TRUE	peptidyl arginine deiminase 4	PADI4	23569	ENSG00000159339
ENSG00000235934	1.65261	-1.65261	-1.31144	0.000702468	0.0142472	UP	TRUE	NA	ENSG00000235934	NA	NA
PDE7B	-1.43676	1.43676	2.31682	0.000703831	0.0142622	DOWN	TRUE	phosphodiesterase 7B	PDE7B	27115	ENSG00000171408
PTK2B	1.45111	-1.45111	1.53361	0.000706454	0.0143027	UP	TRUE	protein tyrosine kinase 2 beta	PTK2B	2185	ENSG00000120899
CYP24A1	1.63797	-1.63797	-1.22724	0.000707172	0.0143046	UP	TRUE	cytochrome P450 family 24 subfamily A member 1	CYP24A1	1591	ENSG00000019186
FOLR3	-2.04968	2.04968	-2.67514	0.000708139	0.0143115	DOWN	TRUE	folate receptor gamma	FOLR3	2352	ENSG00000110203
NTN4	-1.4151	1.4151	6.9615	0.00071529	0.0144433	DOWN	TRUE	netrin 4	NTN4	59277	ENSG00000074527
GPR35	-1.4946	1.4946	0.304601	0.000721276	0.0145513	DOWN	TRUE	G protein-coupled receptor 35	GPR35	2859	ENSG00000178623
GLIPR1	1.41401	-1.41401	6.75888	0.000722518	0.0145636	UP	TRUE	GLI pathogenesis related 1	GLIPR1	11010	ENSG00000139278
NEAT1	-1.41353	1.41353	7.07506	0.000724428	0.0145892	DOWN	TRUE	nuclear paraspeckle assembly transcript 1	NEAT1	283131	ENSG00000245532
NTN5	-2.08175	2.08175	-2.75881	0.000733197	0.0147399	DOWN	TRUE	netrin 5	NTN5	126147	ENSG00000142233
SNORD69	2.07034	-2.07034	-2.7609	0.000733197	0.0147399	UP	TRUE	small nucleolar RNA, C/D box 69	SNORD69	692109	ENSG00000212452
ADAMTS9	1.41575	-1.41575	4.12749	0.000737856	0.0148147	UP	TRUE	ADAM metallopeptidase with thrombospondin type 1 motif 9	ADAMTS9	56999	ENSG00000163638
NR5A2	1.55739	-1.55739	-0.65225	0.000738412	0.0148147	UP	TRUE	nuclear receptor subfamily 5 group A member 2	NR5A2	2494	ENSG00000116833
ENSG00000260254	-3.31897	3.31897	-4.07025	0.000739506	0.0148147	DOWN	TRUE	NA	ENSG00000260254	NA	NA
MMP28	-3.31897	3.31897	-4.07025	0.000739506	0.0148147	DOWN	TRUE	matrix metallopeptidase 28	MMP28	79148	ENSG00000271447
IL6-AS1	1.48446	-1.48446	0.322536	0.000748994	0.0149917	UP	TRUE	IL6 antisense RNA 1	IL6-AS1	541472	ENSG00000179428
SH3BP5	1.41525	-1.41525	3.68105	0.000752356	0.0150458	UP	TRUE	SH3 domain binding protein 5	SH3BP5	9467	ENSG00000131370
RPL35P1	1.94016	-1.94016	-2.46948	0.000754736	0.0150802	UP	TRUE	ribosomal protein L35 pseudogene 1	RPL35P1	440737	ENSG00000237991
MAGEA11	-1.52058	1.52058	-0.217374	0.000758926	0.0151317	DOWN	TRUE	MAGE family member A11	MAGEA11	4110	ENSG00000185247
TMEM59L	-2.11868	2.11868	-2.84764	0.000759269	0.0151317	DOWN	TRUE	transmembrane protein 59 like	TMEM59L	25789	ENSG00000105696
ENSG00000231412	-1.76969	1.76969	-1.88229	0.000759296	0.0151317	DOWN	TRUE	NA	ENSG00000231412	NA	NA
KLHL30	-1.55714	1.55714	-0.581541	0.000764561	0.0152234	DOWN	TRUE	kelch like family member 30	KLHL30	377007	ENSG00000168427
EPM2A	-1.41332	1.41332	3.46766	0.000771476	0.0153477	DOWN	TRUE	EPM2A glucan phosphatase, laforin	EPM2A	7957	ENSG00000112425
NLGN3	-1.81641	1.81641	-2.06993	0.000773721	0.0153657	DOWN	TRUE	neuroligin 3	NLGN3	54413	ENSG00000196338
CCDC110	1.80497	-1.80497	-2.07218	0.000773721	0.0153657	UP	TRUE	coiled-coil domain containing 110	CCDC110	256309	ENSG00000168491
HLA-DMA	-1.44761	1.44761	1.10901	0.00077769	0.0154311	DOWN	TRUE	major histocompatibility complex, class II, DM alpha	HLA-DMA	3108	ENSG00000204257
ENSG00000290086	1.67888	-1.67888	-1.54172	0.000778828	0.0154403	UP	TRUE	NA	ENSG00000290086	NA	NA
ARMC12	-1.67136	1.67136	-1.44106	0.000781642	0.0154827	DOWN	TRUE	armadillo repeat containing 12	ARMC12	221481	ENSG00000157343
IL36RN	1.64343	-1.64343	-1.3514	0.000783401	0.0155042	UP	TRUE	interleukin 36 receptor antagonist	IL36RN	26525	ENSG00000136695
ENSG00000280219	1.60487	-1.60487	-1.10605	0.000784774	0.015508	UP	TRUE	NA	ENSG00000280219	NA	NA
ENSG00000262429	1.96112	-1.96112	-2.54161	0.000784949	0.015508	UP	TRUE	NA	ENSG00000262429	NA	NA
ENSG00000230107	2.15031	-2.15031	-2.94432	0.000785983	0.015515	UP	TRUE	NA	ENSG00000230107	NA	NA
CECR2	-1.44395	1.44395	1.16543	0.000791849	0.0156174	DOWN	TRUE	CECR2 histone acetyl-lysine reader	CECR2	27443	ENSG00000099954
EFR3B	1.42874	-1.42874	1.77268	0.000805609	0.0158751	UP	TRUE	EFR3 homolog B	EFR3B	22979	ENSG00000084710
SEMA3D	1.42416	-1.42416	1.83988	0.000825578	0.0162546	UP	TRUE	semaphorin 3D	SEMA3D	223117	ENSG00000153993
ARNT2	-1.39823	1.39823	5.83862	0.000829177	0.0162853	DOWN	TRUE	aryl hydrocarbon receptor nuclear translocator 2	ARNT2	9915	ENSG00000172379
GRIN2A	-1.67558	1.67558	-1.51189	0.000829498	0.0162853	DOWN	TRUE	glutamate ionotropic receptor NMDA type subunit 2A	GRIN2A	2903	ENSG00000183454
LRP8-DT	2.94299	-2.94299	-3.8726	0.000829981	0.0162853	UP	TRUE	LRP8 divergent transcript	LRP8-DT	105378732	ENSG00000225675
MARCHF11-AS1	2.94299	-2.94299	-3.8726	0.000829981	0.0162853	UP	TRUE	MARCHF11 antisense RNA 1	MARCHF11-AS1	107986407	NA
RPS6KA2	-1.39783	1.39783	5.70672	0.000832975	0.01633	DOWN	TRUE	ribosomal protein S6 kinase A2	RPS6KA2	6196	ENSG00000071242
QKILA	-2.27334	2.27334	-3.15254	0.00083827	0.0164198	DOWN	TRUE	QKI interacting lncRNA	QKILA	101927490	NA
KCNJ5-AS1	1.41054	-1.41054	2.65204	0.00084473	0.0165322	UP	TRUE	KCNJ5 antisense RNA 1	KCNJ5-AS1	219833	ENSG00000174370
NRAP	-1.79048	1.79048	-2.03041	0.000847048	0.0165634	DOWN	TRUE	nebulin related anchoring protein	NRAP	4892	ENSG00000197893
CPA4	-1.39565	1.39565	5.64517	0.000848713	0.0165738	DOWN	TRUE	carboxypeptidase A4	CPA4	51200	ENSG00000128510
FSTL5	1.56171	-1.56171	-0.861369	0.000849028	0.0165738	UP	TRUE	follistatin like 5	FSTL5	56884	ENSG00000168843
ENSG00000287484	-1.9105	1.9105	-2.41548	0.000851639	0.0165984	DOWN	TRUE	NA	ENSG00000287484	NA	NA
KCTD16	-1.42687	1.42687	1.45144	0.000851738	0.0165984	DOWN	TRUE	potassium channel tetramerization domain containing 16	KCTD16	57528	ENSG00000183775
EBF4	-1.39988	1.39988	3.53563	0.000859677	0.0167349	DOWN	TRUE	EBF family member 4	EBF4	57593	ENSG00000088881
LINC02044	2.33635	-2.33635	-3.27232	0.000860935	0.0167349	UP	TRUE	long intergenic non-protein coding RNA 2044	LINC02044	101929717	ENSG00000243795
ENSG00000255299	2.33635	-2.33635	-3.27232	0.000860935	0.0167349	UP	TRUE	NA	ENSG00000255299	NA	NA
NDP	1.49262	-1.49262	-0.0958673	0.000866909	0.0168367	UP	TRUE	norrin cystine knot growth factor NDP	NDP	4693	ENSG00000124479
ENSG00000197813	-2.7228	2.7228	-3.69578	0.000872039	0.016922	DOWN	TRUE	NA	ENSG00000197813	NA	NA
IER5L	-1.39247	1.39247	5.40626	0.000873615	0.0169382	DOWN	TRUE	immediate early response 5 like	IER5L	389792	ENSG00000188483
SDK1	-1.39736	1.39736	3.62448	0.000874461	0.0169403	DOWN	TRUE	sidekick cell adhesion molecule 1	SDK1	221935	ENSG00000146555
COX6B2	-2.44081	2.44081	-3.39875	0.000877744	0.0169751	DOWN	TRUE	cytochrome c oxidase subunit 6B2	COX6B2	125965	ENSG00000160471
ENSG00000228120	2.42947	-2.42947	-3.40062	0.000877744	0.0169751	UP	TRUE	NA	ENSG00000228120	NA	NA
BRK1	1.39024	-1.39024	7.17576	0.00087931	0.0169911	UP	TRUE	BRICK1 subunit of SCAR/WAVE actin nucleating complex	BRK1	55845	ENSG00000254999
ENSG00000236457	3.92271	-3.92271	-4.36726	0.000884859	0.0170839	UP	TRUE	NA	ENSG00000236457	NA	NA
CYCSP6	-1.46528	1.46528	0.350225	0.000890358	0.0171371	DOWN	TRUE	CYCS pseudogene 6	CYCSP6	360159	NA
CYP51A1P2	-2.05325	2.05325	-2.78052	0.000890608	0.0171371	DOWN	TRUE	cytochrome P450 family 51 subfamily A member 1 pseudogene 2	CYP51A1P2	83530	NA
ENSG00000230972	-2.05325	2.05325	-2.78052	0.000890608	0.0171371	DOWN	TRUE	NA	ENSG00000230972	NA	NA
ENSG00000288940	2.04184	-2.04184	-2.78258	0.000890608	0.0171371	UP	TRUE	NA	ENSG00000288940	NA	NA
LINC01607	-1.85946	1.85946	-2.3013	0.000909654	0.0174808	DOWN	TRUE	long intergenic non-protein coding RNA 1607	LINC01607	101927067	ENSG00000272138
LINC01111	-1.66331	1.66331	-1.52101	0.000909997	0.0174808	DOWN	TRUE	long intergenic non-protein coding RNA 1111	LINC01111	101926978	ENSG00000254300
SYT2	-1.49104	1.49104	-0.155834	0.00091784	0.0176167	DOWN	TRUE	synaptotagmin 2	SYT2	127833	ENSG00000143858
EEF1AKMT1	1.40732	-1.40732	2.05466	0.000920298	0.0176491	UP	TRUE	EEF1A lysine methyltransferase 1	EEF1AKMT1	221143	ENSG00000150456
PPFIA2	1.43967	-1.43967	0.692437	0.000923006	0.0176862	UP	TRUE	PTPRF interacting protein alpha 2	PPFIA2	8499	ENSG00000139220
ENSG00000254607	-1.47463	1.47463	0.0791698	0.000927317	0.0177539	DOWN	TRUE	NA	ENSG00000254607	NA	NA
MYH7B	-2.08839	2.08839	-2.87074	0.000931128	0.017812	DOWN	TRUE	myosin heavy chain 7B	MYH7B	57644	ENSG00000078814
FPR3	1.46559	-1.46559	0.155807	0.000935697	0.0178845	UP	TRUE	formyl peptide receptor 3	FPR3	2359	ENSG00000187474
SLFN12L	1.40095	-1.40095	2.21649	0.000945201	0.0180511	UP	TRUE	schlafen family member 12 like	SLFN12L	100506736	ENSG00000205045
GGT8P	1.69793	-1.69793	-1.78269	0.000954072	0.0182053	UP	TRUE	gamma-glutamyltransferase 8 pseudogene	GGT8P	645367	NA
LHX9	1.51008	-1.51008	-0.537138	0.000960968	0.0183216	UP	TRUE	LIM homeobox 9	LHX9	56956	ENSG00000143355
PDGFA-DT	-1.6494	1.6494	-1.49387	0.000964984	0.0183829	DOWN	TRUE	PDGFA divergent transcript	PDGFA-DT	441307	ENSG00000223855
ATOH8	-1.40103	1.40103	1.98428	0.000971285	0.0184875	DOWN	TRUE	atonal bHLH transcription factor 8	ATOH8	84913	ENSG00000168874
ADAMTS8	-2.12937	2.12937	-2.96697	0.000974164	0.0185269	DOWN	TRUE	ADAM metallopeptidase with thrombospondin type 1 motif 8	ADAMTS8	11095	ENSG00000134917
SNRPA1-DT	-1.52065	1.52065	-0.553274	0.000979848	0.0186196	DOWN	TRUE	SNRPA1 divergent transcript	SNRPA1-DT	120766138	NA
RND1	-1.39503	1.39503	2.27466	0.000993428	0.018862	DOWN	TRUE	Rho family GTPase 1	RND1	27289	ENSG00000172602
CHRM3-AS2	-1.4028	1.4028	1.72027	0.000995875	0.0188928	DOWN	TRUE	CHRM3 antisense RNA 2	CHRM3-AS2	100506915	ENSG00000233355
TG	-1.82709	1.82709	-2.25501	0.0010055	0.0190437	DOWN	TRUE	thyroglobulin	TG	7038	ENSG00000042832
CD69	1.81565	-1.81565	-2.25718	0.0010055	0.0190437	UP	TRUE	CD69 molecule	CD69	969	ENSG00000110848
CHD5	-1.56307	1.56307	-0.985558	0.00101946	0.0192921	DOWN	TRUE	chromodomain helicase DNA binding protein 5	CHD5	26038	ENSG00000116254
ENSG00000250397	-1.54305	1.54305	-0.83607	0.00103292	0.0195309	DOWN	TRUE	NA	ENSG00000250397	NA	NA
IQCK	-1.39528	1.39528	1.88353	0.00103773	0.0196057	DOWN	TRUE	IQ motif containing K	IQCK	124152	ENSG00000174628
RPS3AP25	-1.78841	1.78841	-2.15243	0.00105185	0.0198559	DOWN	TRUE	RPS3A pseudogene 25	RPS3AP25	645968	ENSG00000232385
ATP2A1	-1.45526	1.45526	0.120721	0.00105524	0.0199035	DOWN	TRUE	ATPase sarcoplasmic/endoplasmic reticulum Ca2+ transporting 1	ATP2A1	487	ENSG00000196296
LINC01444	1.40085	-1.40085	1.52153	0.00106131	0.0200016	UP	TRUE	long intergenic non-protein coding RNA 1444	LINC01444	101927642	ENSG00000264301
FCGR2A	2.22461	-2.22461	-3.18305	0.0010655	0.020031	UP	TRUE	Fc gamma receptor IIa	FCGR2A	2212	ENSG00000143226
OGDHL	2.22461	-2.22461	-3.18305	0.0010655	0.020031	UP	TRUE	oxoglutarate dehydrogenase L	OGDHL	55753	ENSG00000197444
SCG5	2.22461	-2.22461	-3.18305	0.0010655	0.020031	UP	TRUE	secretogranin V	SCG5	6447	ENSG00000166922
ANKRD20A11P	-1.6543	1.6543	-1.60564	0.00107337	0.0201624	DOWN	TRUE	ankyrin repeat domain 20 family member A11, pseudogene	ANKRD20A11P	391267	ENSG00000215559
IL27RA	1.36662	-1.36662	5.34787	0.00108121	0.0202074	UP	TRUE	interleukin 27 receptor subunit alpha	IL27RA	9466	ENSG00000104998
IDO2	-2.02418	2.02418	-2.80257	0.00108274	0.0202074	DOWN	TRUE	indoleamine 2,3-dioxygenase 2	IDO2	169355	ENSG00000188676
ENSG00000288845	-3.24901	3.24901	-4.12473	0.00108459	0.0202074	DOWN	TRUE	NA	ENSG00000288845	NA	NA
ENSG00000290958	-3.24901	3.24901	-4.12473	0.00108459	0.0202074	DOWN	TRUE	NA	ENSG00000290958	NA	NA
ENSG00000287815	3.2379	-3.2379	-4.12629	0.00108459	0.0202074	UP	TRUE	NA	ENSG00000287815	NA	NA
PRRT4	3.2379	-3.2379	-4.12629	0.00108459	0.0202074	UP	TRUE	proline rich transmembrane protein 4	PRRT4	401399	ENSG00000224940
GDA	3.2379	-3.2379	-4.12629	0.00108459	0.0202074	UP	TRUE	guanine deaminase	GDA	9615	ENSG00000119125
ENSG00000255581	3.2379	-3.2379	-4.12629	0.00108459	0.0202074	UP	TRUE	NA	ENSG00000255581	NA	NA
ENSG00000223870	3.2379	-3.2379	-4.12629	0.00108459	0.0202074	UP	TRUE	NA	ENSG00000223870	NA	NA
ENSG00000229925	3.2379	-3.2379	-4.12629	0.00108459	0.0202074	UP	TRUE	NA	ENSG00000229925	NA	NA
ENSG00000287513	-1.9229	1.9229	-2.57698	0.00110661	0.0205842	DOWN	TRUE	NA	ENSG00000287513	NA	NA
ENSG00000286650	-1.9229	1.9229	-2.57698	0.00110661	0.0205842	DOWN	TRUE	NA	ENSG00000286650	NA	NA
KRTAP21-2	-1.85095	1.85095	-2.38194	0.00111032	0.0206169	DOWN	TRUE	keratin associated protein 21-2	KRTAP21-2	337978	ENSG00000187026
FSTL3	-1.36227	1.36227	6.3693	0.00111053	0.0206169	DOWN	TRUE	follistatin like 3	FSTL3	10272	ENSG00000070404
C9	-2.30722	2.30722	-3.30145	0.00111107	0.0206169	DOWN	TRUE	complement C9	C9	735	ENSG00000113600
ENSG00000232110	-1.42606	1.42606	0.578296	0.00111401	0.0206457	DOWN	TRUE	NA	ENSG00000232110	NA	NA
EFHD1	-1.37228	1.37228	2.89298	0.00111442	0.0206457	DOWN	TRUE	EF-hand domain family member D1	EFHD1	80303	ENSG00000115468
EFNB2	1.36278	-1.36278	5.24994	0.00111697	0.0206762	UP	TRUE	ephrin B2	EFNB2	1948	ENSG00000125266
SLC1A3	-1.36218	1.36218	5.12705	0.00112415	0.0207923	DOWN	TRUE	solute carrier family 1 member 3	SLC1A3	6507	ENSG00000079215
MPZL2	1.53513	-1.53513	-0.975372	0.00113147	0.0209107	UP	TRUE	myelin protein zero like 2	MPZL2	10205	ENSG00000149573
ENSG00000253500	-1.6769	1.6769	-1.75874	0.0011363	0.020983	DOWN	TRUE	NA	ENSG00000253500	NA	NA
LINC01615	-1.36351	1.36351	3.89875	0.00114203	0.0210718	DOWN	TRUE	long intergenic non-protein coding RNA 1615	LINC01615	101929484	ENSG00000223485
PCDHB6	1.39459	-1.39459	1.39922	0.00114666	0.0211403	UP	TRUE	protocadherin beta 6	PCDHB6	56130	ENSG00000113211
SCN9A	-1.37403	1.37403	2.48591	0.00115094	0.0212012	DOWN	TRUE	sodium voltage-gated channel alpha subunit 9	SCN9A	6335	ENSG00000169432
RPL17P10	-2.39659	2.39659	-3.43272	0.00115274	0.0212012	DOWN	TRUE	ribosomal protein L17 pseudogene 10	RPL17P10	100270936	NA
ENSG00000287232	-2.39659	2.39659	-3.43272	0.00115274	0.0212012	DOWN	TRUE	NA	ENSG00000287232	NA	NA
AMY2B	-1.56894	1.56894	-1.16657	0.00115977	0.0213133	DOWN	TRUE	amylase alpha 2B	AMY2B	280	ENSG00000240038
ENSG00000279425	-1.5002	1.5002	-0.586349	0.00116323	0.0213598	DOWN	TRUE	NA	ENSG00000279425	NA	NA
PLLP	-1.3587	1.3587	4.56292	0.00116746	0.0214203	DOWN	TRUE	plasmolipin	PLLP	51090	ENSG00000102934
CNTNAP1	1.35752	-1.35752	5.01338	0.00116947	0.0214261	UP	TRUE	contactin associated protein 1	CNTNAP1	8506	ENSG00000108797
TFCP2L1	1.39573	-1.39573	1.28133	0.00116965	0.0214261	UP	TRUE	transcription factor CP2 like 1	TFCP2L1	29842	ENSG00000115112
SERPINB5	1.85336	-1.85336	-2.45196	0.00117135	0.0214299	UP	TRUE	serpin family B member 5	SERPINB5	5268	ENSG00000206075
CDO1	-2.89314	2.89314	-3.91824	0.0011736	0.0214299	DOWN	TRUE	cysteine dioxygenase type 1	CDO1	1036	ENSG00000129596
ENSG00000272158	-2.89314	2.89314	-3.91824	0.0011736	0.0214299	DOWN	TRUE	NA	ENSG00000272158	NA	NA
FXYD6P2	2.88191	-2.88191	-3.91988	0.0011736	0.0214299	UP	TRUE	FXYD domain containing ion transport regulator 6 pseudogene 2	FXYD6P2	100128512	NA
DNER	1.36101	-1.36101	3.56994	0.00117936	0.0214839	UP	TRUE	delta/notch like EGF repeat containing	DNER	92737	ENSG00000187957
CORO1A	1.37908	-1.37908	1.86193	0.00118082	0.0214839	UP	TRUE	coronin 1A	CORO1A	11151	ENSG00000102879
MOCS2-DT	1.36036	-1.36036	3.65586	0.00118155	0.0214839	UP	TRUE	MOCS2 divergent transcript	MOCS2-DT	257396	ENSG00000247796
ENSG00000290796	-1.42116	1.42116	0.510667	0.00118228	0.0214839	DOWN	TRUE	NA	ENSG00000290796	NA	NA
FOXD4L4	-2.51229	2.51229	-3.57714	0.00118483	0.0214839	DOWN	TRUE	forkhead box D4 like 4	FOXD4L4	349334	ENSG00000184659
LINC02641	-2.51229	2.51229	-3.57714	0.00118483	0.0214839	DOWN	TRUE	long intergenic non-protein coding RNA 2641	LINC02641	105378531	ENSG00000286344
CYP2B7P	-2.51229	2.51229	-3.57714	0.00118483	0.0214839	DOWN	TRUE	cytochrome P450 family 2 subfamily B member 7, pseudogene	CYP2B7P	1556	ENSG00000256612
GDF5-AS1	2.50098	-2.50098	-3.5789	0.00118483	0.0214839	UP	TRUE	GDF5 antisense RNA 1	GDF5-AS1	554250	NA
BNC1	1.52103	-1.52103	-0.914231	0.001185	0.0214839	UP	TRUE	basonuclin 1	BNC1	646	ENSG00000169594
MROCKI	-1.46147	1.46147	-0.232289	0.00119131	0.0215054	DOWN	TRUE	MARCKS cis regulating lncRNA promoter of cytokines and inflammation	MROCKI	285758	ENSG00000227502
ENSG00000272121	1.37444	-1.37444	2.08045	0.00119333	0.0215054	UP	TRUE	NA	ENSG00000272121	NA	NA
ENSG00000279203	-1.54499	1.54499	-1.02388	0.00119676	0.0215054	DOWN	TRUE	NA	ENSG00000279203	NA	NA
ENSG00000238260	-2.66861	2.66861	-3.73763	0.00119746	0.0215054	DOWN	TRUE	NA	ENSG00000238260	NA	NA
ENSG00000290125	-2.66861	2.66861	-3.73763	0.00119746	0.0215054	DOWN	TRUE	NA	ENSG00000290125	NA	NA
ENSG00000249741	-2.66861	2.66861	-3.73763	0.00119746	0.0215054	DOWN	TRUE	NA	ENSG00000249741	NA	NA
NEBL-AS1	-2.66861	2.66861	-3.73763	0.00119746	0.0215054	DOWN	TRUE	NEBL antisense RNA 1	NEBL-AS1	100128511	ENSG00000231920
LINC00844	-2.66861	2.66861	-3.73763	0.00119746	0.0215054	DOWN	TRUE	long intergenic non-protein coding RNA 844	LINC00844	100507008	NA
NPIPB7	-2.66861	2.66861	-3.73763	0.00119746	0.0215054	DOWN	TRUE	nuclear pore complex interacting protein family member B7	NPIPB7	440350	ENSG00000233232
CREB3L3	-2.66861	2.66861	-3.73763	0.00119746	0.0215054	DOWN	TRUE	cAMP responsive element binding protein 3 like 3	CREB3L3	84699	ENSG00000060566
NFILZ	-2.66861	2.66861	-3.73763	0.00119746	0.0215054	DOWN	TRUE	NFIL3 like basic leucine zipper	NFILZ	105372267	ENSG00000268480
CCDC13-AS2	2.65732	-2.65732	-3.73934	0.00119746	0.0215054	UP	TRUE	CCDC13 antisense RNA 2	CCDC13-AS2	729083	ENSG00000225611
LINC02795	-2.0963	2.0963	-2.99208	0.00120867	0.0216898	DOWN	TRUE	long intergenic non-protein coding RNA 2795	LINC02795	105378824	NA
TBX19	-1.41526	1.41526	0.578288	0.00121066	0.0217085	DOWN	TRUE	T-box transcription factor 19	TBX19	9095	ENSG00000143178
GPR160	1.37042	-1.37042	2.16928	0.00121595	0.0217863	UP	TRUE	G protein-coupled receptor 160	GPR160	26996	ENSG00000173890
GHRLOS	1.56614	-1.56614	-1.2802	0.00122297	0.0218948	UP	TRUE	ghrelin opposite strand/antisense RNA	GHRLOS	100126793	ENSG00000240288
ANXA8	-1.35237	1.35237	4.62522	0.0012273	0.0219552	DOWN	TRUE	annexin A8	ANXA8	653145	ENSG00000265190
ENSG00000235912	1.86876	-1.86876	-2.5232	0.00123927	0.0221295	UP	TRUE	NA	ENSG00000235912	NA	NA
PI16	-1.96742	1.96742	-2.73747	0.00123951	0.0221295	DOWN	TRUE	peptidase inhibitor 16	PI16	221476	ENSG00000164530
ENSG00000289046	1.67119	-1.67119	-1.84977	0.00123994	0.0221295	UP	TRUE	NA	ENSG00000289046	NA	NA
LINC01179	-1.62684	1.62684	-1.58641	0.00125118	0.0223128	DOWN	TRUE	long intergenic non-protein coding RNA 1179	LINC01179	101928151	ENSG00000249500
ENSG00000257732	-1.40953	1.40953	0.597337	0.00125764	0.0224104	DOWN	TRUE	NA	ENSG00000257732	NA	NA
DEPP1	-1.36631	1.36631	2.07691	0.00127145	0.0226389	DOWN	TRUE	DEPP1 autophagy regulator	DEPP1	11067	ENSG00000165507
PACERR	-1.43775	1.43775	-0.0173906	0.0012793	0.022736	DOWN	TRUE	PTGS2 antisense NFKB1 complex-mediated expression regulator RNA	PACERR	103752588	NA
SLC16A1	-1.3665	1.3665	1.98827	0.0012797	0.022736	DOWN	TRUE	solute carrier family 16 member 1	SLC16A1	6566	ENSG00000155380
RNA5SP408	2.13091	-2.13091	-3.09898	0.00127988	0.022736	UP	TRUE	RNA, 5S ribosomal pseudogene 408	RNA5SP408	100873660	ENSG00000251924
ST6GALNAC3	-1.34926	1.34926	3.77962	0.00128642	0.0228274	DOWN	TRUE	ST6 N-acetylgalactosaminide alpha-2,6-sialyltransferase 3	ST6GALNAC3	256435	ENSG00000184005
SYNGR3	-1.39979	1.39979	0.777045	0.00128702	0.0228274	DOWN	TRUE	synaptogyrin 3	SYNGR3	9143	ENSG00000127561
RPS6KA6	-1.36519	1.36519	1.97295	0.00129487	0.0229446	DOWN	TRUE	ribosomal protein S6 kinase A6	RPS6KA6	27330	ENSG00000072133
ENSG00000279432	1.81719	-1.81719	-2.40073	0.00129563	0.0229446	UP	TRUE	NA	ENSG00000279432	NA	NA
SHC3	1.34811	-1.34811	3.58723	0.0013076	0.0231386	UP	TRUE	SHC adaptor protein 3	SHC3	53358	ENSG00000148082
ENSG00000232546	-1.89742	1.89742	-2.5961	0.00131516	0.0232365	DOWN	TRUE	NA	ENSG00000232546	NA	NA
SEC1P	-1.89742	1.89742	-2.5961	0.00131516	0.0232365	DOWN	TRUE	secretory blood group 1, pseudogene	SEC1P	653677	ENSG00000232871
RAPGEF5	1.38274	-1.38274	0.965622	0.00132643	0.0234012	UP	TRUE	Rap guanine nucleotide exchange factor 5	RAPGEF5	9771	ENSG00000136237
KLHL5	-1.33957	1.33957	8.37649	0.00132665	0.0234012	DOWN	TRUE	kelch like family member 5	KLHL5	51088	ENSG00000109790
HMGN2P46	1.42892	-1.42892	0.00574082	0.00132755	0.0234012	UP	TRUE	high mobility group nucleosomal binding domain 2 pseudogene 46	HMGN2P46	283651	NA
ZNF385B	-1.41418	1.41418	0.322465	0.00133031	0.0234319	DOWN	TRUE	zinc finger protein 385B	ZNF385B	151126	ENSG00000144331
ENSG00000224945	1.43723	-1.43723	-0.123242	0.00133334	0.0234671	UP	TRUE	NA	ENSG00000224945	NA	NA
KCNJ6	-2.19764	2.19764	-3.2103	0.00135615	0.0238503	DOWN	TRUE	potassium inwardly rectifying channel subfamily J member 6	KCNJ6	3763	ENSG00000157542
RHOU	1.67774	-1.67774	-1.94439	0.00136416	0.0239393	UP	TRUE	ras homolog family member U	RHOU	58480	ENSG00000116574
SERPINA1	1.34884	-1.34884	2.78522	0.00136835	0.0239393	UP	TRUE	serpin family A member 1	SERPINA1	5265	ENSG00000197249
ADORA2BP1	-3.8467	3.8467	-4.43293	0.00136958	0.0239393	DOWN	TRUE	adenosine A2b receptor pseudogene 1	ADORA2BP1	137	NA
PGM5P4	-3.8467	3.8467	-4.43293	0.00136958	0.0239393	DOWN	TRUE	phosphoglucomutase 5 pseudogene 4	PGM5P4	729468	NA
UNC80	-3.8467	3.8467	-4.43293	0.00136958	0.0239393	DOWN	TRUE	unc-80 homolog, NALCN channel complex subunit	UNC80	285175	ENSG00000144406
GOLGA6L17P	-3.8467	3.8467	-4.43293	0.00136958	0.0239393	DOWN	TRUE	golgin A6 family like 17, pseudogene	GOLGA6L17P	642402	ENSG00000230373
DGKB	3.8359	-3.8359	-4.43434	0.00136958	0.0239393	UP	TRUE	diacylglycerol kinase beta	DGKB	1607	ENSG00000136267
RNA5SP413	3.8359	-3.8359	-4.43434	0.00136958	0.0239393	UP	TRUE	RNA, 5S ribosomal pseudogene 413	RNA5SP413	100873664	ENSG00000252182
PCOTH	1.38327	-1.38327	0.823889	0.00137348	0.0239892	UP	TRUE	prostate and testis expressed opposite C1QTNF9B and MIPEP	PCOTH	542767	ENSG00000205861
FAM172BP	1.82994	-1.82994	-2.46943	0.00137481	0.0239942	UP	TRUE	family with sequence similarity 172 member B, pseudogene	FAM172BP	131909	NA
SERPING1	1.44674	-1.44674	-0.384186	0.00138295	0.0241179	UP	TRUE	serpin family G member 1	SERPING1	710	ENSG00000149131
ANKRD55	-1.54848	1.54848	-1.21009	0.00139	0.0242224	DOWN	TRUE	ankyrin repeat domain 55	ANKRD55	79722	ENSG00000164512
CD83	1.33785	-1.33785	4.12701	0.00139512	0.0242932	UP	TRUE	CD83 molecule	CD83	9308	ENSG00000112149
CCDC198	1.90543	-1.90543	-2.67721	0.00140025	0.024364	UP	TRUE	coiled-coil domain containing 198	CCDC198	55195	ENSG00000100557
ENSG00000259003	2.01442	-2.01442	-2.92003	0.00140429	0.0244157	UP	TRUE	NA	ENSG00000259003	NA	NA
MB21D2	1.33829	-1.33829	3.4151	0.0014245	0.0247482	UP	TRUE	Mab-21 domain containing 2	MB21D2	151963	ENSG00000180611
FGF10-AS1	-1.3924	1.3924	0.607802	0.0014289	0.0248059	DOWN	TRUE	FGF10 antisense RNA 1	FGF10-AS1	101927075	ENSG00000248464
MYO15A	-2.26555	2.26555	-3.33318	0.0014361	0.0248554	DOWN	TRUE	myosin XVA	MYO15A	51168	ENSG00000091536
TPM3P8	2.25419	-2.25419	-3.33501	0.0014361	0.0248554	UP	TRUE	tropomyosin 3 pseudogene 8	TPM3P8	646839	NA
FAT2	2.25419	-2.25419	-3.33501	0.0014361	0.0248554	UP	TRUE	FAT atypical cadherin 2	FAT2	2196	ENSG00000086570
LRFN1	2.25419	-2.25419	-3.33501	0.0014361	0.0248554	UP	TRUE	leucine rich repeat and fibronectin type III domain containing 1	LRFN1	57622	ENSG00000128011
GJA5	-1.48372	1.48372	-0.732024	0.00145067	0.0250887	DOWN	TRUE	gap junction protein alpha 5	GJA5	2702	ENSG00000265107
DGKG	1.41119	-1.41119	0.0946981	0.00145237	0.0250991	UP	TRUE	diacylglycerol kinase gamma	DGKG	1608	ENSG00000058866
ENSG00000286133	-1.75712	1.75712	-2.23993	0.00146	0.0252119	DOWN	TRUE	NA	ENSG00000286133	NA	NA
KCNN3	1.33002	-1.33002	4.90975	0.00146172	0.0252226	UP	TRUE	potassium calcium-activated channel subfamily N member 3	KCNN3	3782	ENSG00000143603
BCAN-AS1	-1.46537	1.46537	-0.557988	0.00146553	0.0252693	DOWN	TRUE	BCAN antisense RNA 1	BCAN-AS1	105371453	NA
TC2N	-1.35109	1.35109	1.92179	0.00146758	0.0252856	DOWN	TRUE	tandem C2 domains, nuclear	TC2N	123036	ENSG00000165929
RBX1P2	-1.64934	1.64934	-1.82485	0.00147529	0.0253993	DOWN	TRUE	RBX1 pseudogene 2	RBX1P2	100500934	NA
ERBB3	-1.3393	1.3393	2.73274	0.00147669	0.0254044	DOWN	TRUE	erb-b2 receptor tyrosine kinase 3	ERBB3	2065	ENSG00000065361
CPM	1.33291	-1.33291	3.21517	0.00150059	0.0257867	UP	TRUE	carboxypeptidase M	CPM	1368	ENSG00000135678
PXDNL	-2.06245	2.06245	-3.01764	0.00150116	0.0257867	DOWN	TRUE	peroxidasin like	PXDNL	137902	ENSG00000147485
LINC00958	2.33962	-2.33962	-3.46928	0.00151665	0.0260331	UP	TRUE	long intergenic non-protein coding RNA 958	LINC00958	100506305	ENSG00000251381
PRR36	-1.41979	1.41979	-0.103666	0.00151976	0.0260671	DOWN	TRUE	proline rich 36	PRR36	80164	ENSG00000183248
ODAD4	-1.56477	1.56477	-1.41543	0.00153837	0.0263664	DOWN	TRUE	outer dynein arm docking complex subunit 4	ODAD4	83538	ENSG00000204815
ENSG00000288947	1.364	-1.364	0.934398	0.00154482	0.0264573	UP	TRUE	NA	ENSG00000288947	NA	NA
MYO5B	1.35853	-1.35853	1.30598	0.0015528	0.026574	UP	TRUE	myosin VB	MYO5B	4645	ENSG00000167306
ENSG00000235609	-1.37578	1.37578	0.739404	0.0015623	0.0267167	DOWN	TRUE	NA	ENSG00000235609	NA	NA
LINC01203	-1.87148	1.87148	-2.61549	0.00156395	0.0267249	DOWN	TRUE	long intergenic non-protein coding RNA 1203	LINC01203	100133123	ENSG00000226985
MN1	-1.40234	1.40234	0.114818	0.00157308	0.0268473	DOWN	TRUE	MN1 proto-oncogene, transcriptional regulator	MN1	4330	ENSG00000169184
ENSG00000263745	1.40278	-1.40278	0.0555091	0.00157401	0.0268473	UP	TRUE	NA	ENSG00000263745	NA	NA
SYCE2	-1.47882	1.47882	-0.796886	0.00157463	0.0268473	DOWN	TRUE	synaptonemal complex central element protein 2	SYCE2	256126	ENSG00000161860
STYK1	1.32707	-1.32707	3.057	0.0015846	0.0269972	UP	TRUE	serine/threonine/tyrosine kinase 1	STYK1	55359	ENSG00000060140
PRECSIT	1.36034	-1.36034	0.937721	0.00158727	0.0270225	UP	TRUE	p53 regulated carcinoma associated Stat3 activating long intergenic non-protein coding transcript	PRECSIT	283487	ENSG00000255874
SYNGR4	-2.46189	2.46189	-3.61564	0.00159155	0.0270551	DOWN	TRUE	synaptogyrin 4	SYNGR4	23546	ENSG00000105467
ENSG00000268520	-2.46189	2.46189	-3.61564	0.00159155	0.0270551	DOWN	TRUE	NA	ENSG00000268520	NA	NA
ENSG00000272745	-3.17548	3.17548	-4.18134	0.00159793	0.0270832	DOWN	TRUE	NA	ENSG00000272745	NA	NA
ENSG00000289886	-3.17548	3.17548	-4.18134	0.00159793	0.0270832	DOWN	TRUE	NA	ENSG00000289886	NA	NA
ENSG00000280321	3.16437	-3.16437	-4.18284	0.00159793	0.0270832	UP	TRUE	NA	ENSG00000280321	NA	NA
ENSG00000258757	3.16437	-3.16437	-4.18284	0.00159793	0.0270832	UP	TRUE	NA	ENSG00000258757	NA	NA
MFGE8	-1.31601	1.31601	7.7201	0.00160394	0.0271471	DOWN	TRUE	milk fat globule EGF and factor V/VIII domain containing	MFGE8	4240	ENSG00000140545
DAP3P2	-1.96421	1.96421	-2.84769	0.00160424	0.0271471	DOWN	TRUE	death associated protein 3 pseudogene 2	DAP3P2	359774	NA
RASSF2	1.32592	-1.32592	2.98741	0.00160526	0.0271471	UP	TRUE	Ras association domain family member 2	RASSF2	9770	ENSG00000101265
ENSG00000257058	-2.10589	2.10589	-3.12457	0.00160897	0.0271655	DOWN	TRUE	NA	ENSG00000257058	NA	NA
IL7	1.34101	-1.34101	1.79946	0.00160927	0.0271655	UP	TRUE	interleukin 7	IL7	3574	ENSG00000104432
SPNS3	1.38086	-1.38086	0.394448	0.0016099	0.0271655	UP	TRUE	sphingolipid transporter 3 (putative)	SPNS3	201305	ENSG00000182557
ENSG00000272631	-1.38851	1.38851	0.322447	0.00161313	0.0271999	DOWN	TRUE	NA	ENSG00000272631	NA	NA
C10orf90	1.51671	-1.51671	-1.22716	0.00161513	0.0272136	UP	TRUE	chromosome 10 open reading frame 90	C10orf90	118611	ENSG00000154493
ENSG00000273010	1.66413	-1.66413	-2.00684	0.00162094	0.0272892	UP	TRUE	NA	ENSG00000273010	NA	NA
ENSG00000279118	-1.34877	1.34877	1.26537	0.00162224	0.0272892	DOWN	TRUE	NA	ENSG00000279118	NA	NA
MMP19	1.33255	-1.33255	2.24027	0.00162319	0.0272892	UP	TRUE	matrix metallopeptidase 19	MMP19	4327	ENSG00000123342
NT5M	-1.37169	1.37169	0.694885	0.00163095	0.0273995	DOWN	TRUE	5',3'-nucleotidase, mitochondrial	NT5M	56953	ENSG00000205309
ADAMTS5	-1.34765	1.34765	1.27854	0.00163302	0.0274141	DOWN	TRUE	ADAM metallopeptidase with thrombospondin type 1 motif 5	ADAMTS5	11096	ENSG00000154736
TNF	1.64197	-1.64197	-1.92013	0.00163503	0.0274278	UP	TRUE	tumor necrosis factor	TNF	7124	ENSG00000232810
ENSG00000187229	-1.33934	1.33934	1.75646	0.00163691	0.0274392	DOWN	TRUE	NA	ENSG00000187229	NA	NA
RSPH6A	-2.6123	2.6123	-3.78073	0.0016487	0.0275964	DOWN	TRUE	radial spoke head 6 homolog A	RSPH6A	81492	ENSG00000104941
KCNC4-DT	2.60102	-2.60102	-3.78238	0.0016487	0.0275964	UP	TRUE	KCNC4 divergent transcript	KCNC4-DT	100873974	NA
ENSG00000290003	-1.46357	1.46357	-0.726762	0.00166448	0.0277902	DOWN	TRUE	NA	ENSG00000290003	NA	NA
ENSG00000224228	-2.82936	2.82936	-3.96718	0.00166513	0.0277902	DOWN	TRUE	NA	ENSG00000224228	NA	NA
LINC02699	-2.82936	2.82936	-3.96718	0.00166513	0.0277902	DOWN	TRUE	long intergenic non-protein coding RNA 2699	LINC02699	105376596	NA
OMP	2.81814	-2.81814	-3.96876	0.00166513	0.0277902	UP	TRUE	olfactory marker protein	OMP	4975	ENSG00000254550
PGM5P3-AS1	-1.33464	1.33464	1.89807	0.00167279	0.0278788	DOWN	TRUE	PGM5P3 antisense RNA 1	PGM5P3-AS1	101929127	ENSG00000277631
ENSG00000287097	1.47776	-1.47776	-0.969105	0.00167287	0.0278788	UP	TRUE	NA	ENSG00000287097	NA	NA
ENSG00000250644	-1.50607	1.50607	-1.10371	0.00167586	0.0279083	DOWN	TRUE	NA	ENSG00000250644	NA	NA
BOLA1	-1.36583	1.36583	0.704675	0.00170028	0.0282846	DOWN	TRUE	bolA family member 1	BOLA1	51027	ENSG00000178096
BMP5	-1.70556	1.70556	-2.15247	0.00170093	0.0282846	DOWN	TRUE	bone morphogenetic protein 5	BMP5	653	ENSG00000112175
LINC02474	-1.67885	1.67885	-2.0567	0.00171636	0.0285205	DOWN	TRUE	long intergenic non-protein coding RNA 2474	LINC02474	110806276	NA
CACNA1A	1.34125	-1.34125	1.40407	0.00173404	0.0287908	UP	TRUE	calcium voltage-gated channel subunit alpha1 A	CACNA1A	773	ENSG00000141837
PRLR	1.32337	-1.32337	2.2781	0.00173514	0.0287908	UP	TRUE	prolactin receptor	PRLR	5618	ENSG00000113494
HSPB6	-1.51093	1.51093	-1.18097	0.00173892	0.0288218	DOWN	TRUE	heat shock protein family B (small) member 6	HSPB6	126393	ENSG00000004776
FBXO39	1.39113	-1.39113	0.0246257	0.00173953	0.0288218	UP	TRUE	F-box protein 39	FBXO39	162517	ENSG00000177294
LINC00996	1.35828	-1.35828	0.662711	0.00174255	0.0288509	UP	TRUE	long intergenic non-protein coding RNA 996	LINC00996	285972	ENSG00000242258
GNA14	1.53104	-1.53104	-1.40079	0.00174688	0.0289018	UP	TRUE	G protein subunit alpha 14	GNA14	9630	ENSG00000156049
FYB1	-1.3327	1.3327	1.55679	0.00176373	0.0291448	DOWN	TRUE	FYN binding protein 1	FYB1	2533	ENSG00000082074
ENSG00000286546	-1.78291	1.78291	-2.43261	0.00176666	0.0291448	DOWN	TRUE	NA	ENSG00000286546	NA	NA
KIAA1549L	1.77148	-1.77148	-2.43465	0.00176666	0.0291448	UP	TRUE	KIAA1549 like	KIAA1549L	25758	ENSG00000110427
PEAK3	1.77148	-1.77148	-2.43465	0.00176666	0.0291448	UP	TRUE	PEAK family member 3	PEAK3	374872	ENSG00000188305
LRP3	1.32429	-1.32429	2.0089	0.00178806	0.0294767	UP	TRUE	LDL receptor related protein 3	LRP3	4037	ENSG00000130881
PRKCQ-AS1	1.32153	-1.32153	2.14941	0.00179022	0.0294909	UP	TRUE	PRKCQ antisense RNA 1	PRKCQ-AS1	439949	ENSG00000237943
LINC01151	-1.49662	1.49662	-1.11058	0.00179652	0.0295736	DOWN	TRUE	long intergenic non-protein coding RNA 1151	LINC01151	104266958	NA
ENSG00000275329	-1.50273	1.50273	-1.15949	0.00180114	0.0296282	DOWN	TRUE	NA	ENSG00000275329	NA	NA
EP300-AS1	1.89843	-1.89843	-2.78253	0.00180693	0.029699	UP	TRUE	EP300 antisense RNA 1	EP300-AS1	101927279	NA
KIAA1755	1.39022	-1.39022	-0.0457578	0.00181035	0.029699	UP	TRUE	KIAA1755	KIAA1755	85449	ENSG00000149633
SNTN	-1.71054	1.71054	-2.2102	0.00181063	0.029699	DOWN	TRUE	sentan, cilia apical structure protein	SNTN	132203	ENSG00000188817
ENSG00000288658	1.6991	-1.6991	-2.21228	0.00181063	0.029699	UP	TRUE	NA	ENSG00000288658	NA	NA
RP1	1.51255	-1.51255	-1.31926	0.00181487	0.0297472	UP	TRUE	RP1 axonemal microtubule associated	RP1	6101	ENSG00000104237
FMOD	-1.30946	1.30946	3.06133	0.00181946	0.0298011	DOWN	TRUE	fibromodulin	FMOD	2331	ENSG00000122176
GRAMD2A	-1.54134	1.54134	-1.43252	0.00182346	0.0298454	DOWN	TRUE	GRAM domain containing 2A	GRAMD2A	196996	ENSG00000175318
TUBB4A	-1.61836	1.61836	-1.84759	0.00183694	0.0300445	DOWN	TRUE	tubulin beta 4A class IVa	TUBB4A	10382	ENSG00000104833
FAM166C	1.43747	-1.43747	-0.739624	0.00185666	0.0303185	UP	TRUE	family with sequence similarity 166 member C	FAM166C	339778	ENSG00000173557
ARL4AP2	-2.22264	2.22264	-3.36563	0.00185899	0.0303185	DOWN	TRUE	ADP ribosylation factor like GTPase 4A pseudogene 2	ARL4AP2	152709	NA
ENSG00000288094	-2.22264	2.22264	-3.36563	0.00185899	0.0303185	DOWN	TRUE	NA	ENSG00000288094	NA	NA
ENSG00000288737	2.21128	-2.21128	-3.3674	0.00185899	0.0303185	UP	TRUE	NA	ENSG00000288737	NA	NA
ENSG00000270179	-1.84507	1.84507	-2.63513	0.00186088	0.0303278	DOWN	TRUE	NA	ENSG00000270179	NA	NA
ENSG00000251399	-2.02779	2.02779	-3.04365	0.00186626	0.0303938	DOWN	TRUE	NA	ENSG00000251399	NA	NA
SWINGN	1.32177	-1.32177	1.78572	0.00187146	0.0304568	UP	TRUE	NA	SWINGN	NA	NA
ENSG00000253227	-1.30798	1.30798	2.64489	0.00189483	0.0308152	DOWN	TRUE	NA	ENSG00000253227	NA	NA
G0S2	1.29471	-1.29471	8.02446	0.00189704	0.0308293	UP	TRUE	G0/G1 switch 2	G0S2	50486	ENSG00000123689
TOB1	-1.29525	1.29525	5.16722	0.00191812	0.0311497	DOWN	TRUE	transducer of ERBB2, 1	TOB1	10140	ENSG00000141232
ENSG00000253683	1.41912	-1.41912	-0.603087	0.00192615	0.0312579	UP	TRUE	NA	ENSG00000253683	NA	NA
ENSG00000290098	-1.63863	1.63863	-1.9794	0.00194494	0.0315406	DOWN	TRUE	NA	ENSG00000290098	NA	NA
RIPOR3	-1.29397	1.29397	4.60662	0.00195385	0.0316463	DOWN	TRUE	RIPOR family member 3	RIPOR3	140876	ENSG00000042062
SELENOO-AS1	-1.93327	1.93327	-2.87079	0.00195502	0.0316463	DOWN	TRUE	SELENOO antisense RNA 1	SELENOO-AS1	105373095	NA
WNT5A	1.29267	-1.29267	5.23058	0.00195587	0.0316463	UP	TRUE	Wnt family member 5A	WNT5A	7474	ENSG00000114251
GPR37L1	-1.46543	1.46543	-0.960635	0.00195699	0.0316463	DOWN	TRUE	G protein-coupled receptor 37 like 1	GPR37L1	9283	ENSG00000170075
PLAC1	-1.30875	1.30875	2.28246	0.00196352	0.0317295	DOWN	TRUE	placenta enriched 1	PLAC1	10761	ENSG00000170965
ARHGEF17-AS1	-1.36982	1.36982	0.143883	0.00197552	0.0318993	DOWN	TRUE	ARHGEF17 antisense RNA 1	ARHGEF17-AS1	100287837	ENSG00000257038
LIPG	-1.2941	1.2941	4.03031	0.00197682	0.0318993	DOWN	TRUE	lipase G, endothelial type	LIPG	9388	ENSG00000101670
TNXB	-1.31387	1.31387	1.78719	0.00198586	0.0320227	DOWN	TRUE	tenascin XB	TNXB	7148	ENSG00000168477
GNG2	-1.35543	1.35543	0.430252	0.00199013	0.0320296	DOWN	TRUE	G protein subunit gamma 2	GNG2	54331	ENSG00000186469
EMSY-DT	1.30505	-1.30505	2.28334	0.00199812	0.0320296	UP	TRUE	EMSY divergent transcript	EMSY-DT	120883616	NA
ENSG00000288022	-2.30385	2.30385	-3.50316	0.00199893	0.0320296	DOWN	TRUE	NA	ENSG00000288022	NA	NA
IRF4	-2.30385	2.30385	-3.50316	0.00199893	0.0320296	DOWN	TRUE	interferon regulatory factor 4	IRF4	3662	ENSG00000137265
NRAD1	-2.30385	2.30385	-3.50316	0.00199893	0.0320296	DOWN	TRUE	non-coding RNA in the aldehyde dehydrogenase 1A pathway	NRAD1	121838	ENSG00000233725
ENSG00000260729	-2.30385	2.30385	-3.50316	0.00199893	0.0320296	DOWN	TRUE	NA	ENSG00000260729	NA	NA
TPSD1	-2.30385	2.30385	-3.50316	0.00199893	0.0320296	DOWN	TRUE	tryptase delta 1	TPSD1	23430	ENSG00000095917
ENSG00000284966	2.29251	-2.29251	-3.50488	0.00199893	0.0320296	UP	TRUE	NA	ENSG00000284966	NA	NA
ENSG00000269706	2.29251	-2.29251	-3.50488	0.00199893	0.0320296	UP	TRUE	NA	ENSG00000269706	NA	NA
TP53I11	1.39078	-1.39078	-0.249673	0.00200028	0.0320296	UP	TRUE	tumor protein p53 inducible protein 11	TP53I11	9537	ENSG00000175274
GYG2	-1.31579	1.31579	1.52949	0.00201451	0.032235	DOWN	TRUE	glycogenin 2	GYG2	8908	ENSG00000056998
SOX21	1.54897	-1.54897	-1.6372	0.00201852	0.0322767	UP	TRUE	SRY-box transcription factor 21	SOX21	11166	ENSG00000125285
RPL7AP22	-2.06853	2.06853	-3.15261	0.00202491	0.0323562	DOWN	TRUE	ribosomal protein L7a pseudogene 22	RPL7AP22	100271039	ENSG00000227331
FHIP2A	-1.28703	1.28703	5.5906	0.00203647	0.0325182	DOWN	TRUE	FHF complex subunit HOOK interacting protein 2A	FHIP2A	57700	ENSG00000151553
PPP1R1C	-1.44574	1.44574	-0.841825	0.00204462	0.0326103	DOWN	TRUE	protein phosphatase 1 regulatory inhibitor subunit 1C	PPP1R1C	151242	ENSG00000150722
NKAIN2	-1.80506	1.80506	-2.57703	0.00204509	0.0326103	DOWN	TRUE	sodium/potassium transporting ATPase interacting 2	NKAIN2	154215	ENSG00000188580
LINC01126	-1.7595	1.7595	-2.4499	0.00206432	0.032894	DOWN	TRUE	long intergenic non-protein coding RNA 1126	LINC01126	100129726	ENSG00000279873
CCDC113	-1.3197	1.3197	1.23051	0.00206635	0.0328994	DOWN	TRUE	coiled-coil domain containing 113	CCDC113	29070	ENSG00000103021
ENSG00000255142	-1.64044	1.64044	-2.03048	0.00206753	0.0328994	DOWN	TRUE	NA	ENSG00000255142	NA	NA
CPNE4	-1.3733	1.3733	-0.0401588	0.00207221	0.032951	DOWN	TRUE	copine 4	CPNE4	131034	ENSG00000196353
ENSG00000277342	1.67896	-1.67896	-2.22706	0.0020757	0.0329835	UP	TRUE	NA	ENSG00000277342	NA	NA
ENSG00000248964	1.5165	-1.5165	-1.47831	0.00207943	0.03302	UP	TRUE	NA	ENSG00000248964	NA	NA
ENSG00000284707	-1.41298	1.41298	-0.544038	0.00210278	0.0333677	DOWN	TRUE	NA	ENSG00000284707	NA	NA
COL11A1	1.53651	-1.53651	-1.60786	0.00210996	0.0334584	UP	TRUE	collagen type XI alpha 1 chain	COL11A1	1301	ENSG00000060718
ENSG00000253307	1.94902	-1.94902	-2.9689	0.00212538	0.033668	UP	TRUE	NA	ENSG00000253307	NA	NA
ITGB7	1.43543	-1.43543	-0.908202	0.00212718	0.033668	UP	TRUE	integrin subunit beta 7	ITGB7	3695	ENSG00000139626
SLC6A12	-1.31974	1.31974	1.05481	0.00212759	0.033668	DOWN	TRUE	solute carrier family 6 member 12	SLC6A12	6539	ENSG00000111181
MIR662	-3.75434	3.75434	-4.50335	0.00213372	0.0337183	DOWN	TRUE	microRNA 662	MIR662	724032	ENSG00000207579
SPDYE22P	3.74354	-3.74354	-4.50469	0.00213372	0.0337183	UP	TRUE	speedy/RINGO cell cycle regulator family member E22, pseudogene	SPDYE22P	100420854	NA
GGNBP1	2.39834	-2.39834	-3.65685	0.00214237	0.0338317	UP	TRUE	gametogenetin binding protein 1 (pseudogene)	GGNBP1	449520	ENSG00000204188
DEPDC7	1.33198	-1.33198	0.592847	0.00216659	0.0341906	UP	TRUE	DEP domain containing 7	DEPDC7	91614	ENSG00000121690
TBC1D3L	-1.36611	1.36611	-0.0336355	0.00217644	0.0343027	DOWN	TRUE	TBC1 domain family member 3L	TBC1D3L	101060376	ENSG00000274512
FER1L4	-1.45866	1.45866	-1.03693	0.00217669	0.0343027	DOWN	TRUE	fer-1 like family member 4 (pseudogene)	FER1L4	80307	ENSG00000088340
IL17REL	2.10637	-2.10637	-3.27225	0.00220539	0.0347311	UP	TRUE	interleukin 17 receptor E like	IL17REL	400935	ENSG00000188263
ENSG00000272630	-1.76877	1.76877	-2.52118	0.00222939	0.0350849	DOWN	TRUE	NA	ENSG00000272630	NA	NA
PBLD	-1.30485	1.30485	1.36381	0.00223581	0.0351618	DOWN	TRUE	phenazine biosynthesis like protein domain containing	PBLD	64081	ENSG00000108187
CYTIP	-1.57185	1.57185	-1.79147	0.00226613	0.0355962	DOWN	TRUE	cytohesin 1 interacting protein	CYTIP	9595	ENSG00000115165
STRA6	-1.29819	1.29819	1.64181	0.00227298	0.0355962	DOWN	TRUE	signaling receptor and transporter of retinol STRA6	STRA6	64220	ENSG00000137868
MIR320B2	-2.5537	2.5537	-3.82515	0.00227587	0.0355962	DOWN	TRUE	microRNA 320b-2	MIR320B2	100313769	NA
SH2D6	-2.5537	2.5537	-3.82515	0.00227587	0.0355962	DOWN	TRUE	SH2 domain containing 6	SH2D6	284948	ENSG00000152292
ENSG00000280057	-2.5537	2.5537	-3.82515	0.00227587	0.0355962	DOWN	TRUE	NA	ENSG00000280057	NA	NA
ENSG00000243004	-2.5537	2.5537	-3.82515	0.00227587	0.0355962	DOWN	TRUE	NA	ENSG00000243004	NA	NA
NPFFR1	-2.5537	2.5537	-3.82515	0.00227587	0.0355962	DOWN	TRUE	neuropeptide FF receptor 1	NPFFR1	64106	ENSG00000148734
HORMAD1	2.54242	-2.54242	-3.82675	0.00227587	0.0355962	UP	TRUE	HORMA domain containing 1	HORMAD1	84072	ENSG00000143452
FLG-AS1	1.27635	-1.27635	3.64556	0.00229546	0.0358781	UP	TRUE	FLG antisense RNA 1	FLG-AS1	339400	ENSG00000237975
XNDC1N	-1.44567	1.44567	-0.99829	0.002302	0.035943	DOWN	TRUE	XRCC1 N-terminal domain containing 1, N-terminal like	XNDC1N	100133315	ENSG00000254469
ACAP1	1.47942	-1.47942	-1.34322	0.00230275	0.035943	UP	TRUE	ArfGAP with coiled-coil, ankyrin repeat and PH domains 1	ACAP1	9744	ENSG00000072818
WNK2	-1.99228	1.99228	-3.07014	0.00232234	0.0361748	DOWN	TRUE	WNK lysine deficient protein kinase 2	WNK2	65268	ENSG00000165238
ENSG00000251393	1.98088	-1.98088	-3.07198	0.00232234	0.0361748	UP	TRUE	NA	ENSG00000251393	NA	NA
FLJ36000	1.98088	-1.98088	-3.07198	0.00232234	0.0361748	UP	TRUE	uncharacterized FLJ36000	FLJ36000	284124	ENSG00000276399
CALM2P3	-1.62254	1.62254	-2.04355	0.00233589	0.0363612	DOWN	TRUE	calmodulin 2 pseudogene 3	CALM2P3	807	NA
KIF6	-1.31631	1.31631	0.882574	0.00235682	0.0365629	DOWN	TRUE	kinesin family member 6	KIF6	221458	ENSG00000164627
PADI2	-3.098	3.098	-4.24027	0.00236482	0.0365629	DOWN	TRUE	peptidyl arginine deiminase 2	PADI2	11240	ENSG00000117115
ENSG00000240219	-3.098	3.098	-4.24027	0.00236482	0.0365629	DOWN	TRUE	NA	ENSG00000240219	NA	NA
ENSG00000223849	-3.098	3.098	-4.24027	0.00236482	0.0365629	DOWN	TRUE	NA	ENSG00000223849	NA	NA
LINC02489	-3.098	3.098	-4.24027	0.00236482	0.0365629	DOWN	TRUE	long intergenic non-protein coding RNA 2489	LINC02489	101928919	NA
TBX2	-3.098	3.098	-4.24027	0.00236482	0.0365629	DOWN	TRUE	T-box transcription factor 2	TBX2	6909	ENSG00000121068
OVOL3	-3.098	3.098	-4.24027	0.00236482	0.0365629	DOWN	TRUE	ovo like zinc finger 3	OVOL3	728361	ENSG00000105261
LCE2A	3.08689	-3.08689	-4.2417	0.00236482	0.0365629	UP	TRUE	late cornified envelope 2A	LCE2A	353139	ENSG00000187173
LINC02933	3.08689	-3.08689	-4.2417	0.00236482	0.0365629	UP	TRUE	long intergenic non-protein coding RNA 2933	LINC02933	122965334	NA
ARHGAP11A-SCG5	3.08689	-3.08689	-4.2417	0.00236482	0.0365629	UP	TRUE	ARHGAP11A-SCG5 readthrough	ARHGAP11A-SCG5	114118903	ENSG00000288864
MCEMP1	2.75141	-2.75141	-4.01935	0.00237037	0.036624	UP	TRUE	mast cell expressed membrane protein 1	MCEMP1	199675	ENSG00000183019
ENSG00000288873	-1.31612	1.31612	0.858208	0.00237328	0.0366266	DOWN	TRUE	NA	ENSG00000288873	NA	NA
AMTN	-1.55765	1.55765	-1.7588	0.00237374	0.0366266	DOWN	TRUE	amelotin	AMTN	401138	ENSG00000187689
SGMS1-AS1	-1.28566	1.28566	2.08512	0.00237698	0.0366283	DOWN	TRUE	SGMS1 antisense RNA 1	SGMS1-AS1	104355295	NA
PTGS1	-1.42723	1.42723	-0.876468	0.00237705	0.0366283	DOWN	TRUE	prostaglandin-endoperoxide synthase 1	PTGS1	5742	ENSG00000095303
ENSG00000271192	1.65853	-1.65853	-2.242	0.0023803	0.0366406	UP	TRUE	NA	ENSG00000271192	NA	NA
ZFP2	-1.90165	1.90165	-2.89427	0.00238425	0.0366406	DOWN	TRUE	ZFP2 zinc finger protein	ZFP2	80108	ENSG00000198939
C9orf152	-1.90165	1.90165	-2.89427	0.00238425	0.0366406	DOWN	TRUE	chromosome 9 open reading frame 152	C9orf152	401546	ENSG00000188959
ENSG00000289311	1.89024	-1.89024	-2.89615	0.00238425	0.0366406	UP	TRUE	NA	ENSG00000289311	NA	NA
CHRNA1	-1.27174	1.27174	3.50053	0.00239068	0.0367149	DOWN	TRUE	cholinergic receptor nicotinic alpha 1 subunit	CHRNA1	1134	ENSG00000138435
PCDHGA10	-1.32141	1.32141	0.64485	0.00240475	0.0369062	DOWN	TRUE	protocadherin gamma subfamily A, 10	PCDHGA10	56106	ENSG00000253846
ENSG00000286909	-2.17841	2.17841	-3.39882	0.00240987	0.0369299	DOWN	TRUE	NA	ENSG00000286909	NA	NA
ENSG00000287419	-2.17841	2.17841	-3.39882	0.00240987	0.0369299	DOWN	TRUE	NA	ENSG00000287419	NA	NA
PRR29	1.82157	-1.82157	-2.73944	0.00241222	0.0369299	UP	TRUE	proline rich 29	PRR29	92340	ENSG00000224383
MAGEB6	-1.7357	1.7357	-2.46741	0.00241313	0.0369299	DOWN	TRUE	MAGE family member B6	MAGEB6	158809	ENSG00000176746
ENSG00000284930	1.51144	-1.51144	-1.58861	0.00241436	0.0369299	UP	TRUE	NA	ENSG00000284930	NA	NA
RAD21L1	1.35119	-1.35119	-0.0856193	0.00244389	0.0373566	UP	TRUE	RAD21 cohesin complex component like 1	RAD21L1	642636	ENSG00000244588
TNFSF15	-1.26677	1.26677	3.92677	0.00244985	0.0374227	DOWN	TRUE	TNF superfamily member 15	TNFSF15	9966	ENSG00000181634
PLXNA4	1.30903	-1.30903	0.74465	0.00245606	0.037491	UP	TRUE	plexin A4	PLXNA4	91584	ENSG00000221866
B3GNT4	1.36476	-1.36476	-0.367642	0.0024576	0.037491	UP	TRUE	UDP-GlcNAc:betaGal beta-1,3-N-acetylglucosaminyltransferase 4	B3GNT4	79369	ENSG00000176383
CTSE	1.40254	-1.40254	-0.804688	0.00246709	0.0376108	UP	TRUE	cathepsin E	CTSE	1510	ENSG00000196188
FAM171B	-1.26323	1.26323	4.82111	0.00247129	0.0376497	DOWN	TRUE	family with sequence similarity 171 member B	FAM171B	165215	ENSG00000144369
CDK15	-1.29555	1.29555	1.16531	0.00250315	0.0381097	DOWN	TRUE	cyclin dependent kinase 15	CDK15	65061	ENSG00000138395
MCF2L	1.32668	-1.32668	0.265666	0.00251625	0.038277	UP	TRUE	MCF.2 cell line derived transforming sequence like	MCF2L	23263	ENSG00000126217
ENSG00000288792	-1.55661	1.55661	-1.80253	0.00251748	0.038277	DOWN	TRUE	NA	ENSG00000288792	NA	NA
CITED4	1.4076	-1.4076	-0.884535	0.00252184	0.0383179	UP	TRUE	Cbp/p300 interacting transactivator with Glu/Asp rich carboxy-terminal domain 4	CITED4	163732	ENSG00000179862
LMO7-AS1	-1.39243	1.39243	-0.610511	0.00252398	0.038325	DOWN	TRUE	LMO7 antisense RNA 1	LMO7-AS1	101927155	ENSG00000261105
MYCT1	-1.33501	1.33501	0.149606	0.00253633	0.038487	DOWN	TRUE	MYC target 1	MYCT1	80177	ENSG00000120279
GSDMC	1.45403	-1.45403	-1.27244	0.00253954	0.0385101	UP	TRUE	gasdermin C	GSDMC	56169	ENSG00000147697
TM4SF19-AS1	2.0188	-2.0188	-3.18298	0.00255104	0.0386245	UP	TRUE	TM4SF19 antisense RNA 1	TM4SF19-AS1	100874214	ENSG00000235897
LINC00989	-1.26326	1.26326	3.49263	0.00255196	0.0386245	DOWN	TRUE	long intergenic non-protein coding RNA 989	LINC00989	100506035	ENSG00000250334
FNDC10	1.26509	-1.26509	3.1573	0.00255214	0.0386245	UP	TRUE	fibronectin type III domain containing 10	FNDC10	643988	ENSG00000228594
SAA2	-1.26255	1.26255	3.49405	0.0025658	0.0388056	DOWN	TRUE	serum amyloid A2	SAA2	6289	ENSG00000134339
CSF1R	1.31726	-1.31726	0.392077	0.0025756	0.0389282	UP	TRUE	colony stimulating factor 1 receptor	CSF1R	1436	ENSG00000182578
ST14	1.34128	-1.34128	-0.068857	0.00260195	0.0393004	UP	TRUE	ST14 transmembrane serine protease matriptase	ST14	6768	ENSG00000149418
NR4A2	-1.27013	1.27013	2.43202	0.00261278	0.0394257	DOWN	TRUE	nuclear receptor subfamily 4 group A member 2	NR4A2	4929	ENSG00000153234
ENSG00000274414	-1.41626	1.41626	-0.905983	0.00261369	0.0394257	DOWN	TRUE	NA	ENSG00000274414	NA	NA
[truncated: 126 more rows]

## Sheet: Mapped KO1 KO2
gene name	diffexpressed KO1	gene symbol NTC-KO2	diffexpressed KO2
[truncated: 1,414 more rows]

[truncated: 2 more sheets: 603 Mapped KO1 and KO2 Overlap, 72 Mapped KO1vKO2vMartisova]
