# Supplementary material for: Genetic regulatory axis between AGR2 and ESR1 promotes breast cancer progression
Source: PLoS One. 2026 Jul 1;21(7):e0351873. doi: 10.1371/journal.pone.0351873 (PMC13322506; doi:10.1371/journal.pone.0351873)
Supplement: S4 Table — (XLSX) [file pone.0351873.s004.xlsx]

## Sheet: Fig 1E - qPCR 
1833-BoM (AGR2 expression)
(R1) Sample Name	Ct		(R2) Sample Name	Ct		(R3) Sample Name	Ct
NTC	25.33		NTC	25.32		NTC	25.53
NTC	25.78		NTC	25.34		NTC	25.31
KO1	27.42		KO1	27.35		KO1	27.14
KO1	27.33		KO1	27.24		KO1	27.02
KO2	27.1		KO2	27.13		KO2	26.98
KO2	27.19		KO2	27.05		KO2	26.92
B-actin (NTC)	17.89		B-actin (NTC)	20.88		B-actin (NTC)	17.93
B-actin (NTC)	17.75		B-actin (NTC)	17.69		B-actin (NTC)	17.63
B-actin (KO1)	17.61		B-actin (KO1)	17.52		B-actin (KO1)	16.84
B-actin (KO1)	17.61		B-actin (KO1)	17.39		B-actin (KO1)	17.33
B-actin (KO2)	17.54		B-actin (KO2)	17.42		B-actin (KO2)	17.34
B-actin (KO2)	17.61		B-actin (KO2)	17.5		B-actin (KO2)	17.35
	NTC	AGR2 KO1	AGR2 KO2
Rep1	1	0.244855	0.280292
Rep2	1	0.072043	0.083331
Rep3	1	0.195467	0.256139
	Ordinary one-way ANOVA
	Dunnett's multiple comparisons test	Mean Diff.	95.00% CI of diff.	Significant?	Summary	Adjusted P Value	A-
	NTC vs. KO1	0.8292	0.6409 to 1.018	Yes	****	<0.0001	B	KO1
	NTC vs. KO2	0.7934	0.6051 to 0.9817	Yes	****	<0.0001	C	KO2
	Test details	Mean 1	Mean 2	Mean Diff.	SE of diff.	n1	n2	q	DF
	NTC vs. KO1	1	0.1708	0.8292	0.06577	3	3	12.61	6
	NTC vs. KO2	1	0.2066	0.7934	0.06577	3	3	12.06	6

## Sheet: Fig S2 - qPCR
1833-BoM (AGR3 expression)
Sample Name	Ct		Sample Name	Ct		Sample Name	Ct
NTC	34.15		KO1	34.96		KO2	29.5
NTC	40		KO1	34.79		KO2	30.53
NTC	40		KO1	24.92		KO2	40
NTC	40		KO1	40		KO2	40
NTC	40		KO1	16.68		KO2	30.67
NTC	40		KO1	40		KO2	18.49
NTC	40		KO1	32.38		KO2	22.89
B-actin (NTC)	14.74		B-actin (KO1)	15.42		B-actin (KO2)	undetermined
B-actin (NTC)	20.44		B-actin (KO1)	15.24		B-actin (KO2)	20.52
B-actin (NTC)	20.51		B-actin (KO1)	20.66		B-actin (KO2)	20.73
B-actin (NTC)	18.53		B-actin (KO1)	20.93		B-actin (KO2)	20.52
B-actin (NTC)	20.24		B-actin (KO1)	21.11		B-actin (KO2)	20.73
B-actin (NTC)	19.88		B-actin (KO1)	26.54		B-actin (KO2)	15.86
B-actin (NTC)	20.7		B-actin (KO1)	16.22		B-actin (KO2)	15.53
Sample Name	Delta Ct		Sample Name	Delta Ct		Sample Name	Delta Ct
NTC	-18.9733		KO1	-19.63		KO2	-14.35
NTC	-19.525		KO1	-19.46		KO2	-9.905
NTC	-19.525		KO1	-4.13		KO2	-19.375
NTC	-20.615		KO1	-19.21		KO2	-19.375
NTC	-20.62		KO1	7.15		KO2	-10.045
NTC	-19.71		KO1	-16.18		KO2	-2.795
NTC	-19.71		KO1	-16.4		KO2	-7.195
	Column B	AGR2 KO1		Column C	AGR2 KO2
	vs.	vs.		vs.	vs.
	Column A	NTC		Column A	NTC
	Mann Whitney test			Mann Whitney test
	P value	0.0093		P value	0.0017
	Exact or approximate P value?	Exact		Exact or approximate P value?	Exact
	P value summary	**		P value summary	**
	Significantly different (P < 0.05)?	Yes		Significantly different (P < 0.05)?	Yes
	One- or two-tailed P value?	Two-tailed		One- or two-tailed P value?	Two-tailed
	Sum of ranks in column A,B	33 , 72		Sum of ranks in column A,C	30 , 75
	Mann-Whitney U	5		Mann-Whitney U	2
	Difference between medians			Difference between medians
	Median of column A	-19.71, n=7		Median of column A	-19.71, n=7
	Median of column B	-16.40, n=7		Median of column C	-10.05, n=7
	Difference: Actual	3.31		Difference: Actual	9.665
	Difference: Hodges-Lehmann	3.125		Difference: Hodges-Lehmann	9.48
	96.21% CI of difference	0.08000 to 16.49		96.21% CI of difference	0.3350 to 13.42
	Exact or approximate CI?	Exact		Exact or approximate CI?	Exact

## Sheet: Fig 4E - qPCR
	NTC (1)	NTC (2)	NTC (3)	KO1 (1)	KO1 (2)	KO1 (3)	KO2 (1)	KO2 (2)	KO2 (3)
ESR1	1	1	1	0.234068	0.0078045	0.067921	0.449066	0.170309	0.534033
AR	1	1	1	0.655076	0.800785	0.89067	0.650671	0.695348	0.721965
LCK	1	1	1	0.904379	0.748641	0.748721	0.488016	0.473597	0.790041
CD55	1	1	1	0.750019	0.824126	0.812252	0.692899	0.855222	0.896233
PRKN	1	1	1	0.806642	0.861893	0.694959	0.806642	0.631174	0.747425
CDH1	1	1	1	0.699793	0.923389	0.716978	0.576343	0.426317	0.182378
S100P	1	1	1	0.878842	0.669653	0.490464	0.626332	0.56515	0.50698
CXCL1	1	1	1	1.05458	1.19334	1.20999	0.856584	0.929805	0.96929
	ESR1								AR								LCK								CD55								PRKN								CDH1								S100P
	Unpaired t test								Unpaired t test								Unpaired t test								Unpaired t test								Unpaired t test								Unpaired t test								Unpaired t test
	Column B	KO1			Column C	KO2			Column B	KO1			Column C	KO2			Column B	KO1			Column C	KO2			Column B	KO1			Column C	KO2			Column B	KO1			Column C	KO2			Column B	KO1			Column C	KO2			Column B
	vs.	vs.			vs.	vs.			vs.	vs.			vs.	vs.			vs.	vs.			vs.	vs.			vs.	vs.			vs.	vs.			vs.	vs.			vs.	vs.			vs.	vs.			vs.	vs.			vs.
	Column A	NTC			Column A	NTC			Column A	NTC			Column A	NTC			Column A	NTC			Column A	NTC			Column A	NTC			Column A	NTC			Column A	NTC			Column A	NTC			Column A	NTC			Column A	NTC			Column A
	Unpaired t test				Unpaired t test				Unpaired t test				Unpaired t test				Unpaired t test				Unpaired t test				Unpaired t test				Unpaired t test				Unpaired t test				Unpaired t test				Unpaired t test				Unpaired t test				Unpaired t test
	P value	0.0002			P value	0.005			P value	0.0338			P value	0.0001			P value	0.0184			P value	0.0157			P value	0.0009			P value	0.0406			P value	0.0124			P value	0.0062			P value	0.0376			P value	0.0062			P value
	P value summary	***			P value summary	**			P value summary	*			P value summary	***			P value summary	*			P value summary	*			P value summary	***			P value summary	*			P value summary	*			P value summary	**			P value summary	*			P value summary	**			P value summary
	Significantly different (P < 0.05)?	Yes			Significantly different (P < 0.05)?	Yes			Significantly different (P < 0.05)?	Yes			Significantly different (P < 0.05)?	Yes			Significantly different (P < 0.05)?	Yes			Significantly different (P < 0.05)?	Yes			Significantly different (P < 0.05)?	Yes			Significantly different (P < 0.05)?	Yes			Significantly different (P < 0.05)?	Yes			Significantly different (P < 0.05)?	Yes			Significantly different (P < 0.05)?	Yes			Significantly different (P < 0.05)?	Yes			Significantly different (P < 0.05)?
	One- or two-tailed P value?	Two-tailed			One- or two-tailed P value?	Two-tailed			One- or two-tailed P value?	Two-tailed			One- or two-tailed P value?	Two-tailed			One- or two-tailed P value?	Two-tailed			One- or two-tailed P value?	Two-tailed			One- or two-tailed P value?	Two-tailed			One- or two-tailed P value?	Two-tailed			One- or two-tailed P value?	Two-tailed			One- or two-tailed P value?	Two-tailed			One- or two-tailed P value?	Two-tailed			One- or two-tailed P value?	Two-tailed			One- or two-tailed P value?
	t, df	t=13.25, df=4			t, df	t=5.603, df=4			t, df	t=3.173, df=4			t, df	t=14.94, df=4			t, df	t=3.842, df=4			t, df	t=4.034, df=4			t, df	t=8.900, df=4			t, df	t=2.983, df=4			t, df	t=4.321, df=4			t, df	t=5.270, df=4			t, df	t=3.062, df=4			t, df	t=5.270, df=4			t, df
	How big is the difference?				How big is the difference?				How big is the difference?				How big is the difference?				How big is the difference?				How big is the difference?				How big is the difference?				How big is the difference?				How big is the difference?				How big is the difference?				How big is the difference?				How big is the difference?				How big is the difference?
	Mean of column A	1			Mean of column A	1			Mean of column A	1			Mean of column A	1			Mean of column A	1			Mean of column A	1			Mean of column A	1			Mean of column A	1			Mean of column A	1			Mean of column A	1			Mean of column A	1			Mean of column A	1			Mean of column A
	Mean of column B	0.1033			Mean of column C	0.3845			Mean of column B	0.7822			Mean of column C	0.6893			Mean of column B	0.8006			Mean of column C	0.5839			Mean of column B	0.7955			Mean of column C	0.8148			Mean of column B	0.7878			Mean of column C	0.7284			Mean of column B	0.7801			Mean of column C	0.395			Mean of column B
	Difference between means (B - A) ± SEM	-0.8967 ± 0.06766			Difference between means (C - A) ± SEM	-0.6155 ± 0.1099			Difference between means (B - A) ± SEM	-0.2178 ± 0.06864			Difference between means (C - A) ± SEM	-0.3107 ± 0.02080			Difference between means (B - A) ± SEM	-0.1994 ± 0.05190			Difference between means (C - A) ± SEM	-0.4161 ± 0.1032			Difference between means (B - A) ± SEM	-0.2045 ± 0.02298			Difference between means (C - A) ± SEM	-0.1852 ± 0.06208			Difference between means (B - A) ± SEM	-0.2122 ± 0.04910			Difference between means (C - A) ± SEM	-0.2716 ± 0.05154			Difference between means (B - A) ± SEM	-0.2199 ± 0.07184			Difference between means (C - A) ± SEM	-0.6050 ± 0.1148			Difference between means (B - A) ± SEM
	95% confidence interval	-1.085 to -0.7089			95% confidence interval	-0.9205 to -0.3105			95% confidence interval	-0.4084 to -0.02724			95% confidence interval	-0.3684 to -0.2529			95% confidence interval	-0.3435 to -0.05532			95% confidence interval	-0.7025 to -0.1297			95% confidence interval	-0.2683 to -0.1407			95% confidence interval	-0.3576 to -0.01285			95% confidence interval	-0.3485 to -0.07585			95% confidence interval	-0.4147 to -0.1285			95% confidence interval	-0.4194 to -0.02049			95% confidence interval	-0.9237 to -0.2863			95% confidence interval
	R squared (eta squared)	0.9777			R squared (eta squared)	0.887			R squared (eta squared)	0.7157			R squared (eta squared)	0.9824			R squared (eta squared)	0.7868			R squared (eta squared)	0.8027			R squared (eta squared)	0.9519			R squared (eta squared)	0.6899			R squared (eta squared)	0.8236			R squared (eta squared)	0.8741			R squared (eta squared)	0.7009			R squared (eta squared)	0.8741			R squared (eta squared)
	F test to compare variances				F test to compare variances				F test to compare variances				F test to compare variances				F test to compare variances				F test to compare variances				F test to compare variances				F test to compare variances				F test to compare variances				F test to compare variances				F test to compare variances				F test to compare variances				F test to compare variances
	F, DFn, Dfd	Infinity, 2, 2			F, DFn, Dfd	Infinity, 2, 2			F, DFn, Dfd	Infinity, 2, 2			F, DFn, Dfd	Infinity, 2, 2			F, DFn, Dfd	Infinity, 2, 2			F, DFn, Dfd	Infinity, 2, 2			F, DFn, Dfd	Infinity, 2, 2			F, DFn, Dfd	Infinity, 2, 2			F, DFn, Dfd	Infinity, 2, 2			F, DFn, Dfd	Infinity, 2, 2			F, DFn, Dfd	Infinity, 2, 2			F, DFn, Dfd	Infinity, 2, 2			F, DFn, Dfd
	P value	<0.0001			P value	<0.0001			P value	<0.0001			P value	<0.0001			P value	<0.0001			P value	<0.0001			P value	<0.0001			P value	<0.0001			P value	<0.0001			P value	<0.0001			P value	<0.0001			P value	<0.0001			P value
	P value summary	****			P value summary	****			P value summary	****			P value summary	****			P value summary	****			P value summary	****			P value summary	****			P value summary	****			P value summary	****			P value summary	****			P value summary	****			P value summary	****			P value summary
	Significantly different (P < 0.05)?	Yes			Significantly different (P < 0.05)?	Yes			Significantly different (P < 0.05)?	Yes			Significantly different (P < 0.05)?	Yes			Significantly different (P < 0.05)?	Yes			Significantly different (P < 0.05)?	Yes			Significantly different (P < 0.05)?	Yes			Significantly different (P < 0.05)?	Yes			Significantly different (P < 0.05)?	Yes			Significantly different (P < 0.05)?	Yes			Significantly different (P < 0.05)?	Yes			Significantly different (P < 0.05)?	Yes			Significantly different (P < 0.05)?
	Data analyzed				Data analyzed				Data analyzed				Data analyzed				Data analyzed				Data analyzed				Data analyzed				Data analyzed				Data analyzed				Data analyzed				Data analyzed				Data analyzed				Data analyzed
	Sample size, column A	3			Sample size, column A	3			Sample size, column A	3			Sample size, column A	3			Sample size, column A	3			Sample size, column A	3			Sample size, column A	3			Sample size, column A	3			Sample size, column A	3			Sample size, column A	3			Sample size, column A	3			Sample size, column A	3			Sample size, column A
	Sample size, column B	3			Sample size, column C	3			Sample size, column B	3			Sample size, column C	3			Sample size, column B	3			Sample size, column C	3			Sample size, column B	3			Sample size, column C	3			Sample size, column B	3			Sample size, column C	3			Sample size, column B	3			Sample size, column C	3			Sample size, column B
[truncated: 7 more columns]
