# Supplementary material for: Genetic regulatory axis between AGR2 and ESR1 promotes breast cancer progression
Source: PLoS One. 2026 Jul 1;21(7):e0351873. doi: 10.1371/journal.pone.0351873 (PMC13322506; doi:10.1371/journal.pone.0351873)
Supplement: S5 Table — (XLSX) [file pone.0351873.s005.xlsx]

## Sheet: Fig2A MTT Assay
		NTC(1)	NTC(2)	NTC(3)	mean	mean-bg		KO1(1)	KO1(2)	KO1(3)	mean	mean-bg		KO2(1)	KO2(2)	KO2(3)	mean	mean-bg
0.17	R1	0.4399	0.4015	0.4161	0.419167	0.249167		0.303	0.2949	0.3039	0.3006	0.1306		0.3071	0.2924	0.2744	0.2913	0.1213
0.1952	R2	0.5139	0.3229	0.2892	0.375333	0.180133		0.2662	0.3005	0.2627	0.276467	0.0812667		0.3014	0.2878	0.2575	0.282233	0.0870333
0.17	R3	0.3452	0.3456	0.2911	0.3273	0.1573		0.2573	0.2491	0.2499	0.2521	0.0821		0.2997	0.2608	0.2901	0.283533	0.113533
		NTC	AGR2 KO1	AGR2 KO2		MEAN	SEM
	Rep1	0.2492	0.1306	0.1213		0.167033	0.0713102
	Rep2	0.1801	0.0813	0.087		0.116133	0.05547
	Rep3	0.1573	0.0821	0.1135		0.117633	0.03777
		Ordinary one-way ANOVA
		Dunnett's multiple comparisons test	Mean Diff.	95.00% CI of diff.	Below threshold?	Summary	Adjusted P Value	?-A
		KO1 vs. NTC	-0.09753	-0.1764 to -0.01871	Yes	*	0.0215	B	KO1
		KO2 vs. NTC	-0.08827	-0.1671 to -0.009447	Yes	*	0.0324	C	KO2
		Test details	Mean 1	Mean 2	Mean Diff.	SE of diff.	n1	n2	q	DF
		KO1 vs. NTC	0.098	0.1955	-0.09753	0.02753	3	3	3.543	6
		KO2 vs. NTC	0.1073	0.1955	-0.08827	0.02753	3	3	3.206	6

## Sheet: Fig2B MTT-Dox
		NTC(1)	NTC(2)	NTC(3)	mean	mean-bg		KO1(1)	KO1(2)	KO1(3)	mean	mean-bg		KO2(1)	KO2(2)	KO2(3)	mean	mean-bg
0.2103	R1	0.7283	0.6325	0.5193	0.6267	0.4164		0.4009	0.399	0.4037	0.4012	0.1909		0.4421	0.3968	0.4986	0.445833	0.235533
	R2	0.4682	0.3949	0.4653	0.4428	0.2325		0.4062	0.3997	0.392	0.3993	0.189		0.3471	0.3212	0.3514	0.3399	0.1296
	R3	0.6457	0.5846	0.5897	0.606667	0.396367		0.4259	0.3898	0.3934	0.403033	0.192733		0.2848	0.2878	0.2941	0.2889	0.0786
		NTC	AGR2 KO1	AGR2 KO2		MEAN	SEM
	Rep1	0.4164	0.1909	0.2355		0.280933	0.119418
	Rep2	0.2325	0.189	0.1296		0.1837	0.0516543
	Rep3	0.3964	0.1927	0.0786		0.222567	0.160991
		Ordinary one-way ANOVA
		Dunnett's multiple comparisons test	Mean Diff.	95.00% CI of diff.	Below threshold?	Summary	Adjusted P Value	?-A
		KO1 vs. NTC	0.1576	Yes	*	0.0409	B	Column B	KO1
		KO2 vs. NTC	0.2005	Yes	*	0.0324	C	Column C	KO2
		Test details	Mean 1	Mean 2	Mean Diff.	SE of diff.	n1	n2	t	DF
		KO1 vs. NTC	0.3484	0.1909	0.1576	0.06072	3	3	2.595	6
		KO2 vs. NTC	0.3484	0.1479	0.2005	0.06072	3	3	3.303	6

## Sheet: Fig 2D Wound + Dox
% wound	NTC	NTC (DOX)	KO1	KO1 (DOX)	KO2	KO2 (DOX)
Rep1	67.33	31.74	42.94	21.72	44.74	25.33
Rep2	70.04	37.57	37.74	19.34	42.66	22.01
Rep3	65.99	37.22	38.93	27.7	45.78	28.21
	Column B	KO1		Column C	KO2		Column E	AGR2 KO1 + Dox		Column F	AGR2 KO2 + Dox		Column E	AGR2 KO1 + Dox		Column F	AGR2 KO2 + Dox
	vs.	vs.		vs.	vs.		vs.	vs.		vs.	vs.		vs.	vs.		vs.	vs.
	Column A	NTC		Column A	NTC		Column B	KO1		Column C	KO2		Column D	NTC + Dox		Column D	NTC + Dox
	Unpaired t test			Unpaired t test			Unpaired t test			Unpaired t test			Unpaired t test			Unpaired t test
	P value	0.0001		P value	<0.0001		P value	0.0045		P value	0.0007		P value	0.0157		P value	0.0165
	P value summary	***		P value summary	****		P value summary	**		P value summary	***		P value summary	*		P value summary	*
	Significantly different (P < 0.05)?	Yes		Significantly different (P < 0.05)?	Yes		Significantly different (P < 0.05)?	Yes		Significantly different (P < 0.05)?	Yes		Significantly different (P < 0.05)?	Yes		Significantly different (P < 0.05)?	Yes
	One- or two-tailed P value?	Two-tailed		One- or two-tailed P value?	Two-tailed		One- or two-tailed P value?	Two-tailed		One- or two-tailed P value?	Two-tailed		One- or two-tailed P value?	Two-tailed		One- or two-tailed P value?	Two-tailed
	t, df	t=14.15, df=4		t, df	t=15.56, df=4		t, df	t=5.761, df=4		t, df	t=9.547, df=4		t, df	t=4.035, df=4		t, df	t=3.970, df=4
	How big is the difference?			How big is the difference?			How big is the difference?			How big is the difference?			How big is the difference?			How big is the difference?
	Mean of column A	67.79		Mean of column A	67.79		Mean of column B	39.87		Mean of column C	44.39		Mean of column D	35.51		Mean of column D	35.51
	Mean of column B	39.87		Mean of column C	44.39		Mean of column E	22.92		Mean of column F	25.18		Mean of column E	22.92		Mean of column F	25.18
	Difference between means (B - A) ± SEM	-27.92 ± 1.973		Difference between means (C - A) ± SEM	-23.39 ± 1.503		Difference between means (E - B) ± SEM	-16.95 ± 2.943		Difference between means (F - C) ± SEM	-19.21 ± 2.012		Difference between means (E - D) ± SEM	-12.60 ± 3.122		Difference between means (F - D) ± SEM	-10.33 ± 2.601
	95% confidence interval	-33.39 to -22.44		95% confidence interval	-27.57 to -19.22		95% confidence interval	-25.12 to -8.783		95% confidence interval	-24.80 to -13.62		95% confidence interval	-21.26 to -3.929		95% confidence interval	-17.55 to -3.106
	R squared (eta squared)	0.9804		R squared (eta squared)	0.9837		R squared (eta squared)	0.8924		R squared (eta squared)	0.958		R squared (eta squared)	0.8028		R squared (eta squared)	0.7976
	F test to compare variances			F test to compare variances			F test to compare variances			F test to compare variances			F test to compare variances			F test to compare variances
	F, DFn, Dfd	1.744, 2, 2		F, DFn, Dfd	1.687, 2, 2		F, DFn, Dfd	2.500, 2, 2		F, DFn, Dfd	3.812, 2, 2		F, DFn, Dfd	1.737, 2, 2		F, DFn, Dfd	1.110, 2, 2
	P value	0.729		P value	0.7444		P value	0.5715		P value	0.4156		P value	0.7307		P value	0.9478
	P value summary	ns		P value summary	ns		P value summary	ns		P value summary	ns		P value summary	ns		P value summary	ns
	Significantly different (P < 0.05)?	No		Significantly different (P < 0.05)?	No		Significantly different (P < 0.05)?	No		Significantly different (P < 0.05)?	No		Significantly different (P < 0.05)?	No		Significantly different (P < 0.05)?	No
	Data analyzed			Data analyzed			Data analyzed			Data analyzed			Data analyzed			Data analyzed
	Sample size, column A	3		Sample size, column A	3		Sample size, column B	3		Sample size, column C	3		Sample size, column D	3		Sample size, column D	3
	Sample size, column B	3		Sample size, column C	3		Sample size, column E	3		Sample size, column F	3		Sample size, column E	3		Sample size, column F	3

## Sheet: Fig 2F Wound + Rescue
% wound	NTC	KO1	KO1 + eAGR2	KO2	KO2 + eAGR2
Rep1	65.66	36.5	40.66	50.28	62.01
Rep2	67.33	35.99	45.39	42.21	58.67
Rep3	80.91	34.65	44.77	43.3	65.76
	Column C	AGR2 KO1 + eAGR2		Column E	AGR2 KO2 + eAGR2
	vs.	vs.		vs.	vs.
	Column B	AGR2 KO1		Column D	AGR2 KO2
	Unpaired t test			Unpaired t test
	P value	0.0076		P value	0.0066
	P value summary	**		P value summary	**
	Significantly different (P < 0.05)?	Yes		Significantly different (P < 0.05)?	Yes
	One- or two-tailed P value?	Two-tailed		One- or two-tailed P value?	Two-tailed
	t, df	t=4.985, df=4		t, df	t=5.189, df=4
	How big is the difference?			How big is the difference?
	Mean of column B	35.71		Mean of column D	45.26
	Mean of column C	43.61		Mean of column E	62.15
	Difference between means (C - B) ± SEM	7.893 ± 1.583		Difference between means (E - D) ± SEM	16.88 ± 3.253
	95% confidence interval	3.497 to 12.29		95% confidence interval	7.851 to 25.92
	R squared (eta squared)	0.8614		R squared (eta squared)	0.8707
	F test to compare variances			F test to compare variances
	F, DFn, Dfd	7.238, 2, 2		F, DFn, Dfd	1.524, 2, 2
	P value	0.2428		P value	0.7924
	P value summary	ns		P value summary	ns
	Significantly different (P < 0.05)?	No		Significantly different (P < 0.05)?	No
	Data analyzed			Data analyzed
	Sample size, column B	3		Sample size, column D	3
	Sample size, column C	3		Sample size, column E	3

## Sheet: Fig 2H Invasion Assay
OD600nm	-eagr2			+eagr2
NTC	1.012	0.98	1.02	1.1	1.08	1.11
KO1	0.7	0.721	0.712	0.88	0.86	0.856
KO2	0.89	0.901	0.921	0.908	0.918	0.916
	Multiple t-tests
	Discovery?	P value	Mean of -eagr2	Mean of +eagr2	Difference	SE of difference	t ratio	df	q value
	Yes	0.003548	1.004	1.097	-0.09267	0.01507	6.149	4	0.001792
	Yes	8.7e-05	0.711	0.8653	-0.1543	0.009597	16.08	4	8.8e-05
	No	0.355232	0.904	0.914	-0.01	0.009574	1.044	4	0.119595
